# Supplementary material for: In vivo characterization of Drosophila golgins reveals redundancy and plasticity of vesicle capture at the Golgi apparatus
Source: Curr Biol. 2022 Nov 7;32(21):4549–4564.e6. doi: 10.1016/j.cub.2022.08.054 (PMC9849145; doi:10.1016/j.cub.2022.08.054)
Supplement: Data S1. Full data for the quantification of the relocation of Golgi residents to mitochondria and for fertility assay, related to Figures 2, 3, 5, 7, S1, and S2 [file mmc2.xlsx]

## Sheet: Fig2A Salivary Gland (SG) ManII
Data S1. Full data for quantification of relocation of Golgi residents to mitochondria and for fertility assay. Related to Figures 2, 3, 7, S1, and S2.
Item	Source	FieldID	RoiID	BinaryID	BinaryArea [px²]	BinaryID	BinaryArea [px²]	BinaryID	BinaryArea [px²]	BinaryID	BinaryArea [px²]	BinaryID	BinaryArea [px²]	CM/CT	Average CM/CT
3	BioID2-MAO-SG1a-63X-set1.nd2	1	1	(Cargo_in_Cells)	81290	(Cargo_in_Mitochondria)	25592	(Mitochondria_in_Cells)	159419	(Cargo_in_Golgi)	49857	(Golgi_in_Cells)	69032	0.314823	0.333363
8	BioID2-MAO-SG1a-63X-set1.nd2	1	2	(Cargo_in_Cells)	74812	(Cargo_in_Mitochondria)	23806	(Mitochondria_in_Cells)	133205	(Cargo_in_Golgi)	49100	(Golgi_in_Cells)	66089	0.318211			Key
13	BioID2-MAO-SG1a-63X-set1.nd2	1	3	(Cargo_in_Cells)	70221	(Cargo_in_Mitochondria)	22701	(Mitochondria_in_Cells)	121558	(Cargo_in_Golgi)	45011	(Golgi_in_Cells)	61380	0.323279			CM = cargo in mitochondria
18	BioID2-MAO-SG1a-63X-set1.nd2	1	4	(Cargo_in_Cells)	34082	(Cargo_in_Mitochondria)	11440	(Mitochondria_in_Cells)	67864	(Cargo_in_Golgi)	22382	(Golgi_in_Cells)	30865	0.335661			CT = cargo in total
23	BioID2-MAO-SG1a-63X-set1.nd2	1	5	(Cargo_in_Cells)	57935	(Cargo_in_Mitochondria)	18238	(Mitochondria_in_Cells)	109448	(Cargo_in_Golgi)	37148	(Golgi_in_Cells)	52023	0.314801			MT = mito total
28	BioID2-MAO-SG1a-63X-set1.nd2	1	6	(Cargo_in_Cells)	50472	(Cargo_in_Mitochondria)	16877	(Mitochondria_in_Cells)	96262	(Cargo_in_Golgi)	32464	(Golgi_in_Cells)	44941	0.334383
33	BioID2-MAO-SG1a-63X-set1.nd2	1	7	(Cargo_in_Cells)	61112	(Cargo_in_Mitochondria)	23489	(Mitochondria_in_Cells)	131657	(Cargo_in_Golgi)	29759	(Golgi_in_Cells)	42382	0.38436
38	BioID2-MAO-SG1a-63X-set1.nd2	1	8	(Cargo_in_Cells)	59977	(Cargo_in_Mitochondria)	19908	(Mitochondria_in_Cells)	116507	(Cargo_in_Golgi)	36868	(Golgi_in_Cells)	52894	0.331927
43	BioID2-MAO-SG1a-63X-set1.nd2	1	9	(Cargo_in_Cells)	41054	(Cargo_in_Mitochondria)	14074	(Mitochondria_in_Cells)	86494	(Cargo_in_Golgi)	21813	(Golgi_in_Cells)	31476	0.342817
48	BioID2-MAO-SG2a-63X-set1.nd2	2	1	(Cargo_in_Cells)	60781	(Cargo_in_Mitochondria)	21791	(Mitochondria_in_Cells)	105777	(Cargo_in_Golgi)	29912	(Golgi_in_Cells)	36489	0.358517	0.297008
53	BioID2-MAO-SG2a-63X-set1.nd2	2	2	(Cargo_in_Cells)	88174	(Cargo_in_Mitochondria)	31703	(Mitochondria_in_Cells)	159074	(Cargo_in_Golgi)	45306	(Golgi_in_Cells)	56992	0.35955
58	BioID2-MAO-SG2a-63X-set1.nd2	2	3	(Cargo_in_Cells)	58235	(Cargo_in_Mitochondria)	20577	(Mitochondria_in_Cells)	101951	(Cargo_in_Golgi)	37015	(Golgi_in_Cells)	47171	0.353344
63	BioID2-MAO-SG2a-63X-set1.nd2	2	4	(Cargo_in_Cells)	75185	(Cargo_in_Mitochondria)	22378	(Mitochondria_in_Cells)	118526	(Cargo_in_Golgi)	40040	(Golgi_in_Cells)	51261	0.297639
68	BioID2-MAO-SG2a-63X-set1.nd2	2	5	(Cargo_in_Cells)	75850	(Cargo_in_Mitochondria)	23979	(Mitochondria_in_Cells)	125677	(Cargo_in_Golgi)	45020	(Golgi_in_Cells)	57291	0.316137
73	BioID2-MAO-SG2a-63X-set1.nd2	2	6	(Cargo_in_Cells)	67224	(Cargo_in_Mitochondria)	22895	(Mitochondria_in_Cells)	99364	(Cargo_in_Golgi)	36561	(Golgi_in_Cells)	44554	0.340578
78	BioID2-MAO-SG2a-63X-set1.nd2	2	7	(Cargo_in_Cells)	69349	(Cargo_in_Mitochondria)	17110	(Mitochondria_in_Cells)	103582	(Cargo_in_Golgi)	27412	(Golgi_in_Cells)	37303	0.246723
83	BioID2-MAO-SG2a-63X-set1.nd2	2	8	(Cargo_in_Cells)	86438	(Cargo_in_Mitochondria)	24256	(Mitochondria_in_Cells)	112312	(Cargo_in_Golgi)	36622	(Golgi_in_Cells)	44598	0.280617
88	BioID2-MAO-SG2a-63X-set1.nd2	2	9	(Cargo_in_Cells)	52513	(Cargo_in_Mitochondria)	14612	(Mitochondria_in_Cells)	97356	(Cargo_in_Golgi)	29952	(Golgi_in_Cells)	40844	0.278255
93	BioID2-MAO-SG2a-63X-set1.nd2	2	10	(Cargo_in_Cells)	75714	(Cargo_in_Mitochondria)	10503	(Mitochondria_in_Cells)	52327	(Cargo_in_Golgi)	4722	(Golgi_in_Cells)	5329	0.138719
98	BioID2-MAO-SG3a-63X-set1.nd2	3	1	(Cargo_in_Cells)	61084	(Cargo_in_Mitochondria)	24063	(Mitochondria_in_Cells)	130834	(Cargo_in_Golgi)	33090	(Golgi_in_Cells)	43620	0.393933	0.27045
103	BioID2-MAO-SG3a-63X-set1.nd2	3	2	(Cargo_in_Cells)	53114	(Cargo_in_Mitochondria)	17276	(Mitochondria_in_Cells)	100803	(Cargo_in_Golgi)	32859	(Golgi_in_Cells)	45064	0.325263
108	BioID2-MAO-SG3a-63X-set1.nd2	3	3	(Cargo_in_Cells)	80674	(Cargo_in_Mitochondria)	21450	(Mitochondria_in_Cells)	106573	(Cargo_in_Golgi)	20620	(Golgi_in_Cells)	26854	0.265885
113	BioID2-MAO-SG3a-63X-set1.nd2	3	4	(Cargo_in_Cells)	36468	(Cargo_in_Mitochondria)	14235	(Mitochondria_in_Cells)	76663	(Cargo_in_Golgi)	11838	(Golgi_in_Cells)	15590	0.390342
118	BioID2-MAO-SG3a-63X-set1.nd2	3	5	(Cargo_in_Cells)	59419	(Cargo_in_Mitochondria)	13205	(Mitochondria_in_Cells)	93938	(Cargo_in_Golgi)	13022	(Golgi_in_Cells)	18012	0.222235
123	BioID2-MAO-SG3a-63X-set1.nd2	3	6	(Cargo_in_Cells)	46939	(Cargo_in_Mitochondria)	13193	(Mitochondria_in_Cells)	72790	(Cargo_in_Golgi)	16248	(Golgi_in_Cells)	20678	0.281067
128	BioID2-MAO-SG3a-63X-set1.nd2	3	7	(Cargo_in_Cells)	88450	(Cargo_in_Mitochondria)	23020	(Mitochondria_in_Cells)	140881	(Cargo_in_Golgi)	31247	(Golgi_in_Cells)	40982	0.26026
133	BioID2-MAO-SG3a-63X-set1.nd2	3	8	(Cargo_in_Cells)	53952	(Cargo_in_Mitochondria)	11128	(Mitochondria_in_Cells)	70820	(Cargo_in_Golgi)	11363	(Golgi_in_Cells)	14881	0.206257
138	BioID2-MAO-SG3a-63X-set1.nd2	3	9	(Cargo_in_Cells)	129549	(Cargo_in_Mitochondria)	27762	(Mitochondria_in_Cells)	170579	(Cargo_in_Golgi)	27935	(Golgi_in_Cells)	39774	0.214297
143	BioID2-MAO-SG3a-63X-set1.nd2	3	10	(Cargo_in_Cells)	91447	(Cargo_in_Mitochondria)	13256	(Mitochondria_in_Cells)	73585	(Cargo_in_Golgi)	4210	(Golgi_in_Cells)	5255	0.144958
148	BioID2-MAO-SG4a-63X-set1.nd2	4	1	(Cargo_in_Cells)	122727	(Cargo_in_Mitochondria)	47999	(Mitochondria_in_Cells)	220311	(Cargo_in_Golgi)	62915	(Golgi_in_Cells)	89793	0.391104	0.316698
153	BioID2-MAO-SG4a-63X-set1.nd2	4	2	(Cargo_in_Cells)	63483	(Cargo_in_Mitochondria)	20589	(Mitochondria_in_Cells)	108537	(Cargo_in_Golgi)	33697	(Golgi_in_Cells)	48409	0.324323
158	BioID2-MAO-SG4a-63X-set1.nd2	4	3	(Cargo_in_Cells)	65697	(Cargo_in_Mitochondria)	18053	(Mitochondria_in_Cells)	120860	(Cargo_in_Golgi)	44645	(Golgi_in_Cells)	66965	0.274792
163	BioID2-MAO-SG4a-63X-set1.nd2	4	4	(Cargo_in_Cells)	73918	(Cargo_in_Mitochondria)	21859	(Mitochondria_in_Cells)	114947	(Cargo_in_Golgi)	46671	(Golgi_in_Cells)	62434	0.29572
168	BioID2-MAO-SG4a-63X-set1.nd2	4	5	(Cargo_in_Cells)	67807	(Cargo_in_Mitochondria)	20179	(Mitochondria_in_Cells)	116000	(Cargo_in_Golgi)	47197	(Golgi_in_Cells)	64314	0.297595
173	BioID2-MAO-SG4a-63X-set1.nd2	4	6	(Cargo_in_Cells)	128851	(Cargo_in_Mitochondria)	40801	(Mitochondria_in_Cells)	223057	(Cargo_in_Golgi)	83351	(Golgi_in_Cells)	115710	0.316653
178	BioID2-MAO-SG5a-63X-set1.nd2	5	1	(Cargo_in_Cells)	30261	(Cargo_in_Mitochondria)	9635	(Mitochondria_in_Cells)	48184	(Cargo_in_Golgi)	11124	(Golgi_in_Cells)	13434	0.318397	0.290372
183	BioID2-MAO-SG5a-63X-set1.nd2	5	2	(Cargo_in_Cells)	43221	(Cargo_in_Mitochondria)	11369	(Mitochondria_in_Cells)	58370	(Cargo_in_Golgi)	11990	(Golgi_in_Cells)	15802	0.263043
188	BioID2-MAO-SG5a-63X-set1.nd2	5	3	(Cargo_in_Cells)	75027	(Cargo_in_Mitochondria)	18974	(Mitochondria_in_Cells)	117292	(Cargo_in_Golgi)	19508	(Golgi_in_Cells)	28653	0.252896
193	BioID2-MAO-SG5a-63X-set1.nd2	5	4	(Cargo_in_Cells)	58353	(Cargo_in_Mitochondria)	17665	(Mitochondria_in_Cells)	103016	(Cargo_in_Golgi)	28912	(Golgi_in_Cells)	39467	0.302727
198	BioID2-MAO-SG5a-63X-set1.nd2	5	5	(Cargo_in_Cells)	64053	(Cargo_in_Mitochondria)	20230	(Mitochondria_in_Cells)	110668	(Cargo_in_Golgi)	34430	(Golgi_in_Cells)	45882	0.315832
203	BioID2-MAO-SG5a-63X-set1.nd2	5	6	(Cargo_in_Cells)	117271	(Cargo_in_Mitochondria)	30888	(Mitochondria_in_Cells)	201722	(Cargo_in_Golgi)	58641	(Golgi_in_Cells)	83077	0.26339
208	BioID2-MAO-SG5a-63X-set1.nd2	5	7	(Cargo_in_Cells)	54808	(Cargo_in_Mitochondria)	13394	(Mitochondria_in_Cells)	95692	(Cargo_in_Golgi)	28548	(Golgi_in_Cells)	38620	0.24438
213	BioID2-MAO-SG5a-63X-set1.nd2	5	8	(Cargo_in_Cells)	59113	(Cargo_in_Mitochondria)	16374	(Mitochondria_in_Cells)	100966	(Cargo_in_Golgi)	33357	(Golgi_in_Cells)	45872	0.276995
218	BioID2-MAO-SG5a-63X-set1.nd2	5	9	(Cargo_in_Cells)	88265	(Cargo_in_Mitochondria)	29187	(Mitochondria_in_Cells)	165173	(Cargo_in_Golgi)	47720	(Golgi_in_Cells)	68854	0.330675
223	BioID2-MAO-SG5a-63X-set1.nd2	5	10	(Cargo_in_Cells)	52031	(Cargo_in_Mitochondria)	14742	(Mitochondria_in_Cells)	97982	(Cargo_in_Golgi)	32725	(Golgi_in_Cells)	44675	0.283331
228	BioID2-MAO-SG5a-63X-set1.nd2	5	11	(Cargo_in_Cells)	71045	(Cargo_in_Mitochondria)	22721	(Mitochondria_in_Cells)	142421	(Cargo_in_Golgi)	44515	(Golgi_in_Cells)	62132	0.319811
233	BioID2-MAO-SG5a-63X-set1.nd2	5	12	(Cargo_in_Cells)	93017	(Cargo_in_Mitochondria)	29113	(Mitochondria_in_Cells)	154549	(Cargo_in_Golgi)	53044	(Golgi_in_Cells)	69758	0.312986
238	GMAP-MAO-SG2b-63X-set2.nd2	6	1	(Cargo_in_Cells)	65886	(Cargo_in_Mitochondria)	32928	(Mitochondria_in_Cells)	54763	(Cargo_in_Golgi)	19170	(Golgi_in_Cells)	43942	0.499772	0.489976
243	GMAP-MAO-SG2b-63X-set2.nd2	6	2	(Cargo_in_Cells)	75340	(Cargo_in_Mitochondria)	43646	(Mitochondria_in_Cells)	62388	(Cargo_in_Golgi)	14700	(Golgi_in_Cells)	33174	0.57932
248	GMAP-MAO-SG2b-63X-set2.nd2	6	3	(Cargo_in_Cells)	49418	(Cargo_in_Mitochondria)	26583	(Mitochondria_in_Cells)	42568	(Cargo_in_Golgi)	16162	(Golgi_in_Cells)	29995	0.537921
253	GMAP-MAO-SG2b-63X-set2.nd2	6	4	(Cargo_in_Cells)	47078	(Cargo_in_Mitochondria)	19661	(Mitochondria_in_Cells)	28462	(Cargo_in_Golgi)	11477	(Golgi_in_Cells)	20539	0.417626
258	GMAP-MAO-SG2b-63X-set2.nd2	6	5	(Cargo_in_Cells)	40489	(Cargo_in_Mitochondria)	18245	(Mitochondria_in_Cells)	28185	(Cargo_in_Golgi)	9867	(Golgi_in_Cells)	19295	0.450616
263	GMAP-MAO-SG2b-63X-set2.nd2	6	6	(Cargo_in_Cells)	35991	(Cargo_in_Mitochondria)	14716	(Mitochondria_in_Cells)	19877	(Cargo_in_Golgi)	8632	(Golgi_in_Cells)	15067	0.40888
268	GMAP-MAO-SG2b-63X-set2.nd2	6	7	(Cargo_in_Cells)	40410	(Cargo_in_Mitochondria)	18860	(Mitochondria_in_Cells)	30068	(Cargo_in_Golgi)	10227	(Golgi_in_Cells)	21306	0.466716
273	GMAP-MAO-SG2b-63X-set2.nd2	6	8	(Cargo_in_Cells)	59153	(Cargo_in_Mitochondria)	29466	(Mitochondria_in_Cells)	46749	(Cargo_in_Golgi)	21027	(Golgi_in_Cells)	39100	0.498132
278	GMAP-MAO-SG2b-63X-set2.nd2	6	9	(Cargo_in_Cells)	40780	(Cargo_in_Mitochondria)	19680	(Mitochondria_in_Cells)	27439	(Cargo_in_Golgi)	11621	(Golgi_in_Cells)	20181	0.48259
283	GMAP-MAO-SG2b-63X-set2.nd2	6	10	(Cargo_in_Cells)	48870	(Cargo_in_Mitochondria)	22170	(Mitochondria_in_Cells)	36259	(Cargo_in_Golgi)	15292	(Golgi_in_Cells)	26667	0.453653
288	GMAP-MAO-SG2b-63X-set2.nd2	6	11	(Cargo_in_Cells)	89790	(Cargo_in_Mitochondria)	51289	(Mitochondria_in_Cells)	78699	(Cargo_in_Golgi)	31715	(Golgi_in_Cells)	58316	0.571211
293	GMAP-MAO-SG2b-63X-set2.nd2	6	12	(Cargo_in_Cells)	87462	(Cargo_in_Mitochondria)	45421	(Mitochondria_in_Cells)	93580	(Cargo_in_Golgi)	32421	(Golgi_in_Cells)	59578	0.519323
298	GMAP-MAO-SG2b-63X-set2.nd2	6	13	(Cargo_in_Cells)	61491	(Cargo_in_Mitochondria)	29757	(Mitochondria_in_Cells)	68029	(Cargo_in_Golgi)	25941	(Golgi_in_Cells)	47246	0.483924
303	GMAP-MAO-SG3a-63X-set2.nd2	7	1	(Cargo_in_Cells)	48401	(Cargo_in_Mitochondria)	22096	(Mitochondria_in_Cells)	39085	(Cargo_in_Golgi)	16314	(Golgi_in_Cells)	29409	0.456519	0.459956
308	GMAP-MAO-SG3a-63X-set2.nd2	7	2	(Cargo_in_Cells)	43601	(Cargo_in_Mitochondria)	20463	(Mitochondria_in_Cells)	37375	(Cargo_in_Golgi)	15167	(Golgi_in_Cells)	29204	0.469324
313	GMAP-MAO-SG3a-63X-set2.nd2	7	3	(Cargo_in_Cells)	65578	(Cargo_in_Mitochondria)	25941	(Mitochondria_in_Cells)	39697	(Cargo_in_Golgi)	18502	(Golgi_in_Cells)	34539	0.395575
318	GMAP-MAO-SG3a-63X-set2.nd2	7	4	(Cargo_in_Cells)	48543	(Cargo_in_Mitochondria)	21864	(Mitochondria_in_Cells)	38682	(Cargo_in_Golgi)	18063	(Golgi_in_Cells)	35474	0.450405
323	GMAP-MAO-SG3a-63X-set2.nd2	7	5	(Cargo_in_Cells)	37683	(Cargo_in_Mitochondria)	12473	(Mitochondria_in_Cells)	18125	(Cargo_in_Golgi)	6426	(Golgi_in_Cells)	11831	0.330998
328	GMAP-MAO-SG3a-63X-set2.nd2	7	6	(Cargo_in_Cells)	41852	(Cargo_in_Mitochondria)	22534	(Mitochondria_in_Cells)	34486	(Cargo_in_Golgi)	11671	(Golgi_in_Cells)	26859	0.538421
333	GMAP-MAO-SG3a-63X-set2.nd2	7	7	(Cargo_in_Cells)	56496	(Cargo_in_Mitochondria)	32680	(Mitochondria_in_Cells)	49819	(Cargo_in_Golgi)	16903	(Golgi_in_Cells)	35867	0.578448
338	GMAP-MAO-SG4a-63X-set2.nd2	8	1	(Cargo_in_Cells)	60298	(Cargo_in_Mitochondria)	30990	(Mitochondria_in_Cells)	46964	(Cargo_in_Golgi)	14384	(Golgi_in_Cells)	33105	0.513947	0.489167
343	GMAP-MAO-SG4a-63X-set2.nd2	8	2	(Cargo_in_Cells)	75417	(Cargo_in_Mitochondria)	26764	(Mitochondria_in_Cells)	30079	(Cargo_in_Golgi)	7860	(Golgi_in_Cells)	17337	0.35488
348	GMAP-MAO-SG4a-63X-set2.nd2	8	3	(Cargo_in_Cells)	71244	(Cargo_in_Mitochondria)	30951	(Mitochondria_in_Cells)	42564	(Cargo_in_Golgi)	18297	(Golgi_in_Cells)	35623	0.434437
353	GMAP-MAO-SG4a-63X-set2.nd2	8	4	(Cargo_in_Cells)	74582	(Cargo_in_Mitochondria)	40619	(Mitochondria_in_Cells)	58230	(Cargo_in_Golgi)	17381	(Golgi_in_Cells)	37960	0.544622
358	GMAP-MAO-SG4a-63X-set2.nd2	8	5	(Cargo_in_Cells)	87807	(Cargo_in_Mitochondria)	45727	(Mitochondria_in_Cells)	59011	(Cargo_in_Golgi)	21788	(Golgi_in_Cells)	41661	0.520767
363	GMAP-MAO-SG4a-63X-set2.nd2	8	6	(Cargo_in_Cells)	40691	(Cargo_in_Mitochondria)	16444	(Mitochondria_in_Cells)	19142	(Cargo_in_Golgi)	6336	(Golgi_in_Cells)	11909	0.404119
368	GMAP-MAO-SG4a-63X-set2.nd2	8	7	(Cargo_in_Cells)	31812	(Cargo_in_Mitochondria)	15192	(Mitochondria_in_Cells)	21703	(Cargo_in_Golgi)	7832	(Golgi_in_Cells)	15931	0.477556
373	GMAP-MAO-SG4a-63X-set2.nd2	8	8	(Cargo_in_Cells)	57801	(Cargo_in_Mitochondria)	33406	(Mitochondria_in_Cells)	47609	(Cargo_in_Golgi)	17979	(Golgi_in_Cells)	35703	0.577948
378	GMAP-MAO-SG4a-63X-set2.nd2	8	9	(Cargo_in_Cells)	98102	(Cargo_in_Mitochondria)	56612	(Mitochondria_in_Cells)	88712	(Cargo_in_Golgi)	37013	(Golgi_in_Cells)	69833	0.577073
383	GMAP-MAO-SG4a-63X-set2.nd2	8	10	(Cargo_in_Cells)	89574	(Cargo_in_Mitochondria)	45055	(Mitochondria_in_Cells)	75506	(Cargo_in_Golgi)	23233	(Golgi_in_Cells)	49178	0.502992
388	GMAP-MAO-SG4a-63X-set2.nd2	8	11	(Cargo_in_Cells)	90682	(Cargo_in_Mitochondria)	46794	(Mitochondria_in_Cells)	89047	(Cargo_in_Golgi)	32099	(Golgi_in_Cells)	63776	0.516023
393	GMAP-MAO-SG4a-63X-set2.nd2	8	12	(Cargo_in_Cells)	87206	(Cargo_in_Mitochondria)	38862	(Mitochondria_in_Cells)	79700	(Cargo_in_Golgi)	29123	(Golgi_in_Cells)	54436	0.445634
398	GMAP-MAO-SG5a-63X-set2.nd2	9	1	(Cargo_in_Cells)	71315	(Cargo_in_Mitochondria)	27255	(Mitochondria_in_Cells)	59632	(Cargo_in_Golgi)	21910	(Golgi_in_Cells)	42499	0.382178	0.413379
403	GMAP-MAO-SG5a-63X-set2.nd2	9	2	(Cargo_in_Cells)	102928	(Cargo_in_Mitochondria)	55422	(Mitochondria_in_Cells)	96284	(Cargo_in_Golgi)	39858	(Golgi_in_Cells)	80042	0.538454
408	GMAP-MAO-SG5a-63X-set2.nd2	9	3	(Cargo_in_Cells)	68291	(Cargo_in_Mitochondria)	33361	(Mitochondria_in_Cells)	54282	(Cargo_in_Golgi)	22315	(Golgi_in_Cells)	44624	0.488512
413	GMAP-MAO-SG5a-63X-set2.nd2	9	4	(Cargo_in_Cells)	69992	(Cargo_in_Mitochondria)	28296	(Mitochondria_in_Cells)	49807	(Cargo_in_Golgi)	18397	(Golgi_in_Cells)	32407	0.404275
418	GMAP-MAO-SG5a-63X-set2.nd2	9	5	(Cargo_in_Cells)	50523	(Cargo_in_Mitochondria)	20181	(Mitochondria_in_Cells)	23714	(Cargo_in_Golgi)	9691	(Golgi_in_Cells)	17079	0.399442
423	GMAP-MAO-SG5a-63X-set2.nd2	9	6	(Cargo_in_Cells)	46007	(Cargo_in_Mitochondria)	20091	(Mitochondria_in_Cells)	34772	(Cargo_in_Golgi)	14268	(Golgi_in_Cells)	26183	0.436694
428	GMAP-MAO-SG5a-63X-set2.nd2	9	7	(Cargo_in_Cells)	52286	(Cargo_in_Mitochondria)	20161	(Mitochondria_in_Cells)	23830	(Cargo_in_Golgi)	9608	(Golgi_in_Cells)	16867	0.385591
433	GMAP-MAO-SG5a-63X-set2.nd2	9	8	(Cargo_in_Cells)	64544	(Cargo_in_Mitochondria)	27021	(Mitochondria_in_Cells)	43034	(Cargo_in_Golgi)	18239	(Golgi_in_Cells)	32774	0.418645
438	GMAP-MAO-SG5a-63X-set2.nd2	9	9	(Cargo_in_Cells)	33519	(Cargo_in_Mitochondria)	14455	(Mitochondria_in_Cells)	23632	(Cargo_in_Golgi)	10450	(Golgi_in_Cells)	20172	0.431248
443	GMAP-MAO-SG5a-63X-set2.nd2	9	10	(Cargo_in_Cells)	44210	(Cargo_in_Mitochondria)	17105	(Mitochondria_in_Cells)	26520	(Cargo_in_Golgi)	12154	(Golgi_in_Cells)	22292	0.386903
448	GMAP-MAO-SG5a-63X-set2.nd2	9	11	(Cargo_in_Cells)	35996	(Cargo_in_Mitochondria)	9907	(Mitochondria_in_Cells)	12765	(Cargo_in_Golgi)	5285	(Golgi_in_Cells)	9953	0.275225
453	GMAP-MAO-SG6a-63X-set2.nd2	10	1	(Cargo_in_Cells)	83093	(Cargo_in_Mitochondria)	37309	(Mitochondria_in_Cells)	75858	(Cargo_in_Golgi)	28298	(Golgi_in_Cells)	54023	0.449003	0.39989
458	GMAP-MAO-SG6a-63X-set2.nd2	10	2	(Cargo_in_Cells)	92287	(Cargo_in_Mitochondria)	42999	(Mitochondria_in_Cells)	74359	(Cargo_in_Golgi)	35402	(Golgi_in_Cells)	62616	0.465927
463	GMAP-MAO-SG6a-63X-set2.nd2	10	3	(Cargo_in_Cells)	62568	(Cargo_in_Mitochondria)	22805	(Mitochondria_in_Cells)	48274	(Cargo_in_Golgi)	17346	(Golgi_in_Cells)	31206	0.364483
468	GMAP-MAO-SG6a-63X-set2.nd2	10	4	(Cargo_in_Cells)	100299	(Cargo_in_Mitochondria)	35789	(Mitochondria_in_Cells)	55723	(Cargo_in_Golgi)	24062	(Golgi_in_Cells)	43093	0.356823
473	GMAP-MAO-SG6a-63X-set2.nd2	10	5	(Cargo_in_Cells)	74320	(Cargo_in_Mitochondria)	30517	(Mitochondria_in_Cells)	38424	(Cargo_in_Golgi)	18673	(Golgi_in_Cells)	31318	0.410616
478	GMAP-MAO-SG6a-63X-set2.nd2	10	6	(Cargo_in_Cells)	68270	(Cargo_in_Mitochondria)	37341	(Mitochondria_in_Cells)	56091	(Cargo_in_Golgi)	16510	(Golgi_in_Cells)	34393	0.546961
483	GMAP-MAO-SG6a-63X-set2.nd2	10	7	(Cargo_in_Cells)	67717	(Cargo_in_Mitochondria)	32082	(Mitochondria_in_Cells)	43207	(Cargo_in_Golgi)	18443	(Golgi_in_Cells)	31253	0.473766
488	GMAP-MAO-SG6a-63X-set2.nd2	10	8	(Cargo_in_Cells)	43016	(Cargo_in_Mitochondria)	23790	(Mitochondria_in_Cells)	38219	(Cargo_in_Golgi)	13306	(Golgi_in_Cells)	25444	0.55305
493	GMAP-MAO-SG6a-63X-set2.nd2	10	9	(Cargo_in_Cells)	68546	(Cargo_in_Mitochondria)	30320	(Mitochondria_in_Cells)	47004	(Cargo_in_Golgi)	20053	(Golgi_in_Cells)	37093	0.442331
498	GMAP-MAO-SG6a-63X-set2.nd2	10	10	(Cargo_in_Cells)	64100	(Cargo_in_Mitochondria)	20210	(Mitochondria_in_Cells)	24200	(Cargo_in_Golgi)	6359	(Golgi_in_Cells)	10530	0.315289
503	GMAP-MAO-SG6a-63X-set2.nd2	10	11	(Cargo_in_Cells)	128933	(Cargo_in_Mitochondria)	32627	(Mitochondria_in_Cells)	44802	(Cargo_in_Golgi)	20541	(Golgi_in_Cells)	38591	0.253054
508	GMAP-MAO-SG6a-63X-set2.nd2	10	12	(Cargo_in_Cells)	53910	(Cargo_in_Mitochondria)	16901	(Mitochondria_in_Cells)	23426	(Cargo_in_Golgi)	11432	(Golgi_in_Cells)	22457	0.313504
513	GMAP-MAO-SG6a-63X-set2.nd2	10	13	(Cargo_in_Cells)	76293	(Cargo_in_Mitochondria)	26621	(Mitochondria_in_Cells)	35631	(Cargo_in_Golgi)	16844	(Golgi_in_Cells)	28225	0.348931
518	GMAP-MAO-SG6a-63X-set2.nd2	10	14	(Cargo_in_Cells)	42744	(Cargo_in_Mitochondria)	10689	(Mitochondria_in_Cells)	12724	(Cargo_in_Golgi)	3643	(Golgi_in_Cells)	6510	0.25007
523	GMAP-MAO-SG6a-63X-set2.nd2	10	15	(Cargo_in_Cells)	32248	(Cargo_in_Mitochondria)	14658	(Mitochondria_in_Cells)	22102	(Cargo_in_Golgi)	5041	(Golgi_in_Cells)	12274	0.45454
528	TMF-MAO-SG1a-63X-set2.nd2	11	1	(Cargo_in_Cells)	72536	(Cargo_in_Mitochondria)	31011	(Mitochondria_in_Cells)	73453	(Cargo_in_Golgi)	32246	(Golgi_in_Cells)	54853	0.427526	0.368701
533	TMF-MAO-SG1a-63X-set2.nd2	11	2	(Cargo_in_Cells)	114627	(Cargo_in_Mitochondria)	44012	(Mitochondria_in_Cells)	105311	(Cargo_in_Golgi)	53580	(Golgi_in_Cells)	95233	0.383958
538	TMF-MAO-SG1a-63X-set2.nd2	11	3	(Cargo_in_Cells)	59143	(Cargo_in_Mitochondria)	24512	(Mitochondria_in_Cells)	71669	(Cargo_in_Golgi)	24614	(Golgi_in_Cells)	39383	0.414453
543	TMF-MAO-SG1a-63X-set2.nd2	11	4	(Cargo_in_Cells)	82012	(Cargo_in_Mitochondria)	37684	(Mitochondria_in_Cells)	84817	(Cargo_in_Golgi)	32145	(Golgi_in_Cells)	58885	0.459494
548	TMF-MAO-SG1a-63X-set2.nd2	11	5	(Cargo_in_Cells)	85882	(Cargo_in_Mitochondria)	21717	(Mitochondria_in_Cells)	33991	(Cargo_in_Golgi)	27379	(Golgi_in_Cells)	41441	0.25287
553	TMF-MAO-SG1a-63X-set2.nd2	11	6	(Cargo_in_Cells)	89464	(Cargo_in_Mitochondria)	34394	(Mitochondria_in_Cells)	80554	(Cargo_in_Golgi)	37118	(Golgi_in_Cells)	62266	0.384445
558	TMF-MAO-SG1a-63X-set2.nd2	11	7	(Cargo_in_Cells)	57030	(Cargo_in_Mitochondria)	22609	(Mitochondria_in_Cells)	44411	(Cargo_in_Golgi)	24179	(Golgi_in_Cells)	40647	0.39644
563	TMF-MAO-SG1a-63X-set2.nd2	11	8	(Cargo_in_Cells)	53334	(Cargo_in_Mitochondria)	19396	(Mitochondria_in_Cells)	45836	(Cargo_in_Golgi)	21805	(Golgi_in_Cells)	36873	0.36367
568	TMF-MAO-SG1a-63X-set2.nd2	11	9	(Cargo_in_Cells)	58141	(Cargo_in_Mitochondria)	18465	(Mitochondria_in_Cells)	32624	(Cargo_in_Golgi)	21106	(Golgi_in_Cells)	31461	0.31759
573	TMF-MAO-SG1a-63X-set2.nd2	11	10	(Cargo_in_Cells)	108916	(Cargo_in_Mitochondria)	34334	(Mitochondria_in_Cells)	54663	(Cargo_in_Golgi)	31542	(Golgi_in_Cells)	49464	0.315234
578	TMF-MAO-SG1a-63X-set2.nd2	11	11	(Cargo_in_Cells)	66139	(Cargo_in_Mitochondria)	22548	(Mitochondria_in_Cells)	41606	(Cargo_in_Golgi)	19830	(Golgi_in_Cells)	34797	0.340918
583	TMF-MAO-SG1a-63X-set2.nd2	11	12	(Cargo_in_Cells)	75571	(Cargo_in_Mitochondria)	27796	(Mitochondria_in_Cells)	53461	(Cargo_in_Golgi)	26902	(Golgi_in_Cells)	42980	0.367813
588	TMF-MAO-SG2a-63X-set2.nd2	12	1	(Cargo_in_Cells)	20799	(Cargo_in_Mitochondria)	9327	(Mitochondria_in_Cells)	22955	(Cargo_in_Golgi)	8630	(Golgi_in_Cells)	14875	0.448435	0.425615
593	TMF-MAO-SG2a-63X-set2.nd2	12	2	(Cargo_in_Cells)	80776	(Cargo_in_Mitochondria)	27444	(Mitochondria_in_Cells)	50225	(Cargo_in_Golgi)	35144	(Golgi_in_Cells)	55784	0.339754
598	TMF-MAO-SG2a-63X-set2.nd2	12	3	(Cargo_in_Cells)	62804	(Cargo_in_Mitochondria)	22102	(Mitochondria_in_Cells)	44800	(Cargo_in_Golgi)	27114	(Golgi_in_Cells)	42968	0.35192
603	TMF-MAO-SG2a-63X-set2.nd2	12	4	(Cargo_in_Cells)	74897	(Cargo_in_Mitochondria)	29587	(Mitochondria_in_Cells)	51968	(Cargo_in_Golgi)	28053	(Golgi_in_Cells)	42300	0.395036
608	TMF-MAO-SG2a-63X-set2.nd2	12	5	(Cargo_in_Cells)	67929	(Cargo_in_Mitochondria)	21290	(Mitochondria_in_Cells)	29860	(Cargo_in_Golgi)	27427	(Golgi_in_Cells)	43582	0.313415
613	TMF-MAO-SG2a-63X-set2.nd2	12	6	(Cargo_in_Cells)	53530	(Cargo_in_Mitochondria)	29225	(Mitochondria_in_Cells)	56379	(Cargo_in_Golgi)	20051	(Golgi_in_Cells)	39786	0.545956
618	TMF-MAO-SG2a-63X-set2.nd2	12	7	(Cargo_in_Cells)	61735	(Cargo_in_Mitochondria)	30573	(Mitochondria_in_Cells)	59215	(Cargo_in_Golgi)	25091	(Golgi_in_Cells)	48076	0.49523
623	TMF-MAO-SG2a-63X-set2.nd2	12	8	(Cargo_in_Cells)	102958	(Cargo_in_Mitochondria)	45438	(Mitochondria_in_Cells)	78760	(Cargo_in_Golgi)	38118	(Golgi_in_Cells)	70573	0.441326
628	TMF-MAO-SG2a-63X-set2.nd2	12	9	(Cargo_in_Cells)	77776	(Cargo_in_Mitochondria)	38846	(Mitochondria_in_Cells)	79676	(Cargo_in_Golgi)	30059	(Golgi_in_Cells)	55182	0.49946
633	TMF-MAO-SG3a-63X-set2.nd2	13	1	(Cargo_in_Cells)	53935	(Cargo_in_Mitochondria)	22548	(Mitochondria_in_Cells)	41551	(Cargo_in_Golgi)	23749	(Golgi_in_Cells)	39255	0.418059	0.411224
638	TMF-MAO-SG3a-63X-set2.nd2	13	2	(Cargo_in_Cells)	34862	(Cargo_in_Mitochondria)	15559	(Mitochondria_in_Cells)	27705	(Cargo_in_Golgi)	13373	(Golgi_in_Cells)	23738	0.446303
643	TMF-MAO-SG3a-63X-set2.nd2	13	3	(Cargo_in_Cells)	82774	(Cargo_in_Mitochondria)	30784	(Mitochondria_in_Cells)	94095	(Cargo_in_Golgi)	42820	(Golgi_in_Cells)	73576	0.371904
648	TMF-MAO-SG3a-63X-set2.nd2	13	4	(Cargo_in_Cells)	57998	(Cargo_in_Mitochondria)	24340	(Mitochondria_in_Cells)	60115	(Cargo_in_Golgi)	28191	(Golgi_in_Cells)	49143	0.41967
653	TMF-MAO-SG3a-63X-set2.nd2	13	5	(Cargo_in_Cells)	55454	(Cargo_in_Mitochondria)	22246	(Mitochondria_in_Cells)	49926	(Cargo_in_Golgi)	27341	(Golgi_in_Cells)	44153	0.401161
658	TMF-MAO-SG3a-63X-set2.nd2	13	6	(Cargo_in_Cells)	66747	(Cargo_in_Mitochondria)	25768	(Mitochondria_in_Cells)	73111	(Cargo_in_Golgi)	35446	(Golgi_in_Cells)	61150	0.386055
663	TMF-MAO-SG3a-63X-set2.nd2	13	7	(Cargo_in_Cells)	73657	(Cargo_in_Mitochondria)	27000	(Mitochondria_in_Cells)	71701	(Cargo_in_Golgi)	38975	(Golgi_in_Cells)	61510	0.366564
668	TMF-MAO-SG3a-63X-set2.nd2	13	8	(Cargo_in_Cells)	63401	(Cargo_in_Mitochondria)	30398	(Mitochondria_in_Cells)	61454	(Cargo_in_Golgi)	27903	(Golgi_in_Cells)	49357	0.479456
673	TMF-MAO-SG3a-63X-set2.nd2	13	9	(Cargo_in_Cells)	57864	(Cargo_in_Mitochondria)	23831	(Mitochondria_in_Cells)	72540	(Cargo_in_Golgi)	26219	(Golgi_in_Cells)	49579	0.411845
678	TMF-MAO-SG4a-63X-set2.nd2	14	1	(Cargo_in_Cells)	30173	(Cargo_in_Mitochondria)	6959	(Mitochondria_in_Cells)	14134	(Cargo_in_Golgi)	7121	(Golgi_in_Cells)	11108	0.230637	0.352652
683	TMF-MAO-SG4a-63X-set2.nd2	14	2	(Cargo_in_Cells)	51287	(Cargo_in_Mitochondria)	12144	(Mitochondria_in_Cells)	29473	(Cargo_in_Golgi)	15394	(Golgi_in_Cells)	29099	0.236785
688	TMF-MAO-SG4a-63X-set2.nd2	14	3	(Cargo_in_Cells)	72475	(Cargo_in_Mitochondria)	22102	(Mitochondria_in_Cells)	53874	(Cargo_in_Golgi)	29280	(Golgi_in_Cells)	54467	0.30496
693	TMF-MAO-SG4a-63X-set2.nd2	14	4	(Cargo_in_Cells)	70086	(Cargo_in_Mitochondria)	21337	(Mitochondria_in_Cells)	45116	(Cargo_in_Golgi)	28626	(Golgi_in_Cells)	50260	0.30444
698	TMF-MAO-SG4a-63X-set2.nd2	14	5	(Cargo_in_Cells)	56441	(Cargo_in_Mitochondria)	19193	(Mitochondria_in_Cells)	40455	(Cargo_in_Golgi)	21985	(Golgi_in_Cells)	38235	0.340054
703	TMF-MAO-SG4a-63X-set2.nd2	14	6	(Cargo_in_Cells)	69443	(Cargo_in_Mitochondria)	27558	(Mitochondria_in_Cells)	70664	(Cargo_in_Golgi)	34137	(Golgi_in_Cells)	61899	0.396843
708	TMF-MAO-SG4a-63X-set2.nd2	14	7	(Cargo_in_Cells)	47995	(Cargo_in_Mitochondria)	17091	(Mitochondria_in_Cells)	35969	(Cargo_in_Golgi)	20804	(Golgi_in_Cells)	36028	0.3561
713	TMF-MAO-SG4a-63X-set2.nd2	14	8	(Cargo_in_Cells)	24132	(Cargo_in_Mitochondria)	9581	(Mitochondria_in_Cells)	20444	(Cargo_in_Golgi)	9458	(Golgi_in_Cells)	17005	0.397025
718	TMF-MAO-SG4a-63X-set2.nd2	14	9	(Cargo_in_Cells)	70578	(Cargo_in_Mitochondria)	34133	(Mitochondria_in_Cells)	77557	(Cargo_in_Golgi)	32910	(Golgi_in_Cells)	62579	0.483621
723	TMF-MAO-SG4a-63X-set2.nd2	14	10	(Cargo_in_Cells)	40063	(Cargo_in_Mitochondria)	16581	(Mitochondria_in_Cells)	24917	(Cargo_in_Golgi)	15959	(Golgi_in_Cells)	28318	0.413873
728	TMF-MAO-SG4a-63X-set2.nd2	14	11	(Cargo_in_Cells)	53106	(Cargo_in_Mitochondria)	22030	(Mitochondria_in_Cells)	44360	(Cargo_in_Golgi)	18380	(Golgi_in_Cells)	35304	0.414831
733	TMF-MAO-SG6a-63X-set2.nd2	15	1	(Cargo_in_Cells)	54816	(Cargo_in_Mitochondria)	23069	(Mitochondria_in_Cells)	48097	(Cargo_in_Golgi)	21075	(Golgi_in_Cells)	39878	0.420844	0.345575
738	TMF-MAO-SG6a-63X-set2.nd2	15	2	(Cargo_in_Cells)	104179	(Cargo_in_Mitochondria)	25157	(Mitochondria_in_Cells)	56790	(Cargo_in_Golgi)	48957	(Golgi_in_Cells)	74457	0.241479
743	TMF-MAO-SG6a-63X-set2.nd2	15	3	(Cargo_in_Cells)	101470	(Cargo_in_Mitochondria)	36065	(Mitochondria_in_Cells)	99837	(Cargo_in_Golgi)	55346	(Golgi_in_Cells)	96381	0.355425
748	TMF-MAO-SG6a-63X-set2.nd2	15	4	(Cargo_in_Cells)	82499	(Cargo_in_Mitochondria)	28426	(Mitochondria_in_Cells)	60981	(Cargo_in_Golgi)	36733	(Golgi_in_Cells)	60453	0.344562
753	TMF-MAO-SG6a-63X-set2.nd2	15	5	(Cargo_in_Cells)	72012	(Cargo_in_Mitochondria)	23664	(Mitochondria_in_Cells)	44425	(Cargo_in_Golgi)	34787	(Golgi_in_Cells)	54242	0.328612
758	TMF-MAO-SG6a-63X-set2.nd2	15	6	(Cargo_in_Cells)	58114	(Cargo_in_Mitochondria)	22046	(Mitochondria_in_Cells)	43661	(Cargo_in_Golgi)	22918	(Golgi_in_Cells)	37628	0.379358
763	TMF-MAO-SG6a-63X-set2.nd2	15	7	(Cargo_in_Cells)	58285	(Cargo_in_Mitochondria)	18266	(Mitochondria_in_Cells)	67683	(Cargo_in_Golgi)	32605	(Golgi_in_Cells)	57227	0.313391
768	TMF-MAO-SG6a-63X-set2.nd2	15	8	(Cargo_in_Cells)	55505	(Cargo_in_Mitochondria)	17020	(Mitochondria_in_Cells)	30326	(Cargo_in_Golgi)	25556	(Golgi_in_Cells)	40020	0.306639
773	TMF-MAO-SG6a-63X-set2.nd2	15	9	(Cargo_in_Cells)	27867	(Cargo_in_Mitochondria)	9853	(Mitochondria_in_Cells)	18406	(Cargo_in_Golgi)	7857	(Golgi_in_Cells)	13869	0.353572
778	TMF-MAO-SG6a-63X-set2.nd2	15	10	(Cargo_in_Cells)	51313	(Cargo_in_Mitochondria)	19588	(Mitochondria_in_Cells)	27541	(Cargo_in_Golgi)	16569	(Golgi_in_Cells)	24911	0.381736
783	TMF-MAO-SG6a-63X-set2.nd2	15	11	(Cargo_in_Cells)	72905	(Cargo_in_Mitochondria)	26299	(Mitochondria_in_Cells)	59171	(Cargo_in_Golgi)	31343	(Golgi_in_Cells)	53203	0.36073
788	TMF-MAO-SG6a-63X-set2.nd2	15	12	(Cargo_in_Cells)	37970	(Cargo_in_Mitochondria)	13690	(Mitochondria_in_Cells)	17415	(Cargo_in_Golgi)	10117	(Golgi_in_Cells)	14491	0.360548
793	g84-MAO-SG1a-63X-set2.nd2	16	1	(Cargo_in_Cells)	79618	(Cargo_in_Mitochondria)	20237	(Mitochondria_in_Cells)	55865	(Cargo_in_Golgi)	30736	(Golgi_in_Cells)	48964	0.254176	0.305901
798	g84-MAO-SG1a-63X-set2.nd2	16	2	(Cargo_in_Cells)	60846	(Cargo_in_Mitochondria)	14816	(Mitochondria_in_Cells)	31152	(Cargo_in_Golgi)	23212	(Golgi_in_Cells)	34767	0.2435
803	g84-MAO-SG1a-63X-set2.nd2	16	3	(Cargo_in_Cells)	43582	(Cargo_in_Mitochondria)	14240	(Mitochondria_in_Cells)	33733	(Cargo_in_Golgi)	19994	(Golgi_in_Cells)	36465	0.32674
808	g84-MAO-SG1a-63X-set2.nd2	16	4	(Cargo_in_Cells)	105457	(Cargo_in_Mitochondria)	38380	(Mitochondria_in_Cells)	81862	(Cargo_in_Golgi)	53824	(Golgi_in_Cells)	84081	0.36394
813	g84-MAO-SG1a-63X-set2.nd2	16	5	(Cargo_in_Cells)	62482	(Cargo_in_Mitochondria)	18949	(Mitochondria_in_Cells)	65027	(Cargo_in_Golgi)	33803	(Golgi_in_Cells)	58653	0.303271
818	g84-MAO-SG1a-63X-set2.nd2	16	6	(Cargo_in_Cells)	63496	(Cargo_in_Mitochondria)	19009	(Mitochondria_in_Cells)	49341	(Cargo_in_Golgi)	34449	(Golgi_in_Cells)	50944	0.299373
823	g84-MAO-SG1a-63X-set2.nd2	16	7	(Cargo_in_Cells)	43560	(Cargo_in_Mitochondria)	11943	(Mitochondria_in_Cells)	44354	(Cargo_in_Golgi)	25048	(Golgi_in_Cells)	36306	0.274174
828	g84-MAO-SG1a-63X-set2.nd2	16	8	(Cargo_in_Cells)	50151	(Cargo_in_Mitochondria)	17518	(Mitochondria_in_Cells)	50069	(Cargo_in_Golgi)	24502	(Golgi_in_Cells)	38493	0.349305
833	g84-MAO-SG1a-63X-set2.nd2	16	9	(Cargo_in_Cells)	49605	(Cargo_in_Mitochondria)	16374	(Mitochondria_in_Cells)	48066	(Cargo_in_Golgi)	23498	(Golgi_in_Cells)	33636	0.330088
838	g84-MAO-SG1a-63X-set2.nd2	16	10	(Cargo_in_Cells)	40698	(Cargo_in_Mitochondria)	12797	(Mitochondria_in_Cells)	37046	(Cargo_in_Golgi)	20110	(Golgi_in_Cells)	31062	0.314438
843	g84-MAO-SG2a-63X-set2.nd2	17	1	(Cargo_in_Cells)	48649	(Cargo_in_Mitochondria)	15098	(Mitochondria_in_Cells)	37756	(Cargo_in_Golgi)	14714	(Golgi_in_Cells)	25493	0.310346	0.304137
848	g84-MAO-SG2a-63X-set2.nd2	17	2	(Cargo_in_Cells)	47072	(Cargo_in_Mitochondria)	13745	(Mitochondria_in_Cells)	45513	(Cargo_in_Golgi)	11676	(Golgi_in_Cells)	21387	0.291999
853	g84-MAO-SG2a-63X-set2.nd2	17	3	(Cargo_in_Cells)	52585	(Cargo_in_Mitochondria)	15399	(Mitochondria_in_Cells)	41867	(Cargo_in_Golgi)	13403	(Golgi_in_Cells)	23230	0.29284
858	g84-MAO-SG2a-63X-set2.nd2	17	4	(Cargo_in_Cells)	67589	(Cargo_in_Mitochondria)	18853	(Mitochondria_in_Cells)	42879	(Cargo_in_Golgi)	21404	(Golgi_in_Cells)	34959	0.278936
863	g84-MAO-SG2a-63X-set2.nd2	17	5	(Cargo_in_Cells)	70294	(Cargo_in_Mitochondria)	24355	(Mitochondria_in_Cells)	64151	(Cargo_in_Golgi)	26114	(Golgi_in_Cells)	45587	0.346473
868	g84-MAO-SG2a-63X-set2.nd2	17	6	(Cargo_in_Cells)	67595	(Cargo_in_Mitochondria)	23779	(Mitochondria_in_Cells)	53250	(Cargo_in_Golgi)	18904	(Golgi_in_Cells)	33401	0.351786
873	g84-MAO-SG2a-63X-set2.nd2	17	7	(Cargo_in_Cells)	35384	(Cargo_in_Mitochondria)	11285	(Mitochondria_in_Cells)	30549	(Cargo_in_Golgi)	11214	(Golgi_in_Cells)	19116	0.318929
878	g84-MAO-SG2a-63X-set2.nd2	17	8	(Cargo_in_Cells)	37823	(Cargo_in_Mitochondria)	10878	(Mitochondria_in_Cells)	45828	(Cargo_in_Golgi)	14775	(Golgi_in_Cells)	24483	0.287603
883	g84-MAO-SG2a-63X-set2.nd2	17	9	(Cargo_in_Cells)	31267	(Cargo_in_Mitochondria)	8077	(Mitochondria_in_Cells)	30830	(Cargo_in_Golgi)	8330	(Golgi_in_Cells)	13109	0.258323
888	g84-MAO-SG3a-63X-set2.nd2	18	1	(Cargo_in_Cells)	66470	(Cargo_in_Mitochondria)	15246	(Mitochondria_in_Cells)	55579	(Cargo_in_Golgi)	25580	(Golgi_in_Cells)	55809	0.229367	0.301742
893	g84-MAO-SG3a-63X-set2.nd2	18	2	(Cargo_in_Cells)	42580	(Cargo_in_Mitochondria)	14222	(Mitochondria_in_Cells)	47208	(Cargo_in_Golgi)	20881	(Golgi_in_Cells)	40987	0.334007
898	g84-MAO-SG3a-63X-set2.nd2	18	3	(Cargo_in_Cells)	47108	(Cargo_in_Mitochondria)	14333	(Mitochondria_in_Cells)	43837	(Cargo_in_Golgi)	19233	(Golgi_in_Cells)	38453	0.304258
903	g84-MAO-SG3a-63X-set2.nd2	18	4	(Cargo_in_Cells)	49333	(Cargo_in_Mitochondria)	14886	(Mitochondria_in_Cells)	38057	(Cargo_in_Golgi)	17796	(Golgi_in_Cells)	32635	0.301745
908	g84-MAO-SG3a-63X-set2.nd2	18	5	(Cargo_in_Cells)	34544	(Cargo_in_Mitochondria)	11825	(Mitochondria_in_Cells)	31398	(Cargo_in_Golgi)	14280	(Golgi_in_Cells)	27250	0.342317
913	g84-MAO-SG3a-63X-set2.nd2	18	6	(Cargo_in_Cells)	56137	(Cargo_in_Mitochondria)	16167	(Mitochondria_in_Cells)	42911	(Cargo_in_Golgi)	21646	(Golgi_in_Cells)	37967	0.287992
918	g84-MAO-SG3a-63X-set2.nd2	18	7	(Cargo_in_Cells)	93267	(Cargo_in_Mitochondria)	32016	(Mitochondria_in_Cells)	76224	(Cargo_in_Golgi)	30908	(Golgi_in_Cells)	53918	0.343273
923	g84-MAO-SG3a-63X-set2.nd2	18	8	(Cargo_in_Cells)	52496	(Cargo_in_Mitochondria)	15018	(Mitochondria_in_Cells)	39647	(Cargo_in_Golgi)	18058	(Golgi_in_Cells)	35352	0.286079
928	g84-MAO-SG3a-63X-set2.nd2	18	9	(Cargo_in_Cells)	74057	(Cargo_in_Mitochondria)	21228	(Mitochondria_in_Cells)	54052	(Cargo_in_Golgi)	22031	(Golgi_in_Cells)	41393	0.286644
933	g84-MAO-SG4a-63X-set2.nd2	19	1	(Cargo_in_Cells)	85952	(Cargo_in_Mitochondria)	23541	(Mitochondria_in_Cells)	44978	(Cargo_in_Golgi)	26873	(Golgi_in_Cells)	42880	0.273885	0.288293
938	g84-MAO-SG4a-63X-set2.nd2	19	2	(Cargo_in_Cells)	83977	(Cargo_in_Mitochondria)	29587	(Mitochondria_in_Cells)	61245	(Cargo_in_Golgi)	39056	(Golgi_in_Cells)	61794	0.352323
943	g84-MAO-SG4a-63X-set2.nd2	19	3	(Cargo_in_Cells)	37060	(Cargo_in_Mitochondria)	14275	(Mitochondria_in_Cells)	28394	(Cargo_in_Golgi)	18027	(Golgi_in_Cells)	28271	0.385186
948	g84-MAO-SG4a-63X-set2.nd2	19	4	(Cargo_in_Cells)	67520	(Cargo_in_Mitochondria)	18436	(Mitochondria_in_Cells)	34338	(Cargo_in_Golgi)	30575	(Golgi_in_Cells)	45041	0.273045
953	g84-MAO-SG4a-63X-set2.nd2	19	5	(Cargo_in_Cells)	45090	(Cargo_in_Mitochondria)	12249	(Mitochondria_in_Cells)	25004	(Cargo_in_Golgi)	22182	(Golgi_in_Cells)	33537	0.271657
958	g84-MAO-SG4a-63X-set2.nd2	19	6	(Cargo_in_Cells)	73313	(Cargo_in_Mitochondria)	18324	(Mitochondria_in_Cells)	40104	(Cargo_in_Golgi)	33464	(Golgi_in_Cells)	45421	0.249942
963	g84-MAO-SG4a-63X-set2.nd2	19	7	(Cargo_in_Cells)	72353	(Cargo_in_Mitochondria)	15340	(Mitochondria_in_Cells)	39622	(Cargo_in_Golgi)	31603	(Golgi_in_Cells)	42714	0.212016
968	g84-MAO-SG5a-63X-set2.nd2	20	1	(Cargo_in_Cells)	56234	(Cargo_in_Mitochondria)	12739	(Mitochondria_in_Cells)	28316	(Cargo_in_Golgi)	11467	(Golgi_in_Cells)	18712	0.226536	0.266528
973	g84-MAO-SG5a-63X-set2.nd2	20	2	(Cargo_in_Cells)	67425	(Cargo_in_Mitochondria)	12736	(Mitochondria_in_Cells)	22416	(Cargo_in_Golgi)	8991	(Golgi_in_Cells)	12625	0.188891
978	g84-MAO-SG5a-63X-set2.nd2	20	3	(Cargo_in_Cells)	48822	(Cargo_in_Mitochondria)	12506	(Mitochondria_in_Cells)	26492	(Cargo_in_Golgi)	16129	(Golgi_in_Cells)	23530	0.256155
983	g84-MAO-SG5a-63X-set2.nd2	20	4	(Cargo_in_Cells)	55358	(Cargo_in_Mitochondria)	16481	(Mitochondria_in_Cells)	40506	(Cargo_in_Golgi)	18273	(Golgi_in_Cells)	28137	0.297717
988	g84-MAO-SG5a-63X-set2.nd2	20	5	(Cargo_in_Cells)	104455	(Cargo_in_Mitochondria)	24961	(Mitochondria_in_Cells)	48937	(Cargo_in_Golgi)	32920	(Golgi_in_Cells)	48798	0.238964
993	g84-MAO-SG5a-63X-set2.nd2	20	6	(Cargo_in_Cells)	56835	(Cargo_in_Mitochondria)	17256	(Mitochondria_in_Cells)	42656	(Cargo_in_Golgi)	27770	(Golgi_in_Cells)	45242	0.303616
998	g84-MAO-SG5a-63X-set2.nd2	20	7	(Cargo_in_Cells)	60836	(Cargo_in_Mitochondria)	18908	(Mitochondria_in_Cells)	46560	(Cargo_in_Golgi)	27352	(Golgi_in_Cells)	45177	0.310803
1003	g84-MAO-SG5a-63X-set2.nd2	20	8	(Cargo_in_Cells)	40689	(Cargo_in_Mitochondria)	12010	(Mitochondria_in_Cells)	40156	(Cargo_in_Golgi)	18806	(Golgi_in_Cells)	27208	0.295166
1008	g84-MAO-SG5a-63X-set2.nd2	20	9	(Cargo_in_Cells)	61067	(Cargo_in_Mitochondria)	16611	(Mitochondria_in_Cells)	48983	(Cargo_in_Golgi)	28899	(Golgi_in_Cells)	41785	0.272013
1013	g84-MAO-SG5a-63X-set2.nd2	20	10	(Cargo_in_Cells)	27231	(Cargo_in_Mitochondria)	7500	(Mitochondria_in_Cells)	31126	(Cargo_in_Golgi)	17579	(Golgi_in_Cells)	29593	0.275421
1018	g245-MAO-SG1a-63X-set3.nd2	21	1	(Cargo_in_Cells)	62422	(Cargo_in_Mitochondria)	8454	(Mitochondria_in_Cells)	57042	(Cargo_in_Golgi)	40414	(Golgi_in_Cells)	52283	0.135433	0.106406
1023	g245-MAO-SG1a-63X-set3.nd2	21	2	(Cargo_in_Cells)	123617	(Cargo_in_Mitochondria)	16997	(Mitochondria_in_Cells)	100498	(Cargo_in_Golgi)	80760	(Golgi_in_Cells)	105829	0.137497
1028	g245-MAO-SG1a-63X-set3.nd2	21	3	(Cargo_in_Cells)	64549	(Cargo_in_Mitochondria)	8880	(Mitochondria_in_Cells)	56393	(Cargo_in_Golgi)	38422	(Golgi_in_Cells)	51316	0.13757
1033	g245-MAO-SG1a-63X-set3.nd2	21	4	(Cargo_in_Cells)	50503	(Cargo_in_Mitochondria)	4068	(Mitochondria_in_Cells)	45379	(Cargo_in_Golgi)	33951	(Golgi_in_Cells)	45243	0.0805497
1038	g245-MAO-SG1a-63X-set3.nd2	21	5	(Cargo_in_Cells)	91817	(Cargo_in_Mitochondria)	8282	(Mitochondria_in_Cells)	65526	(Cargo_in_Golgi)	55480	(Golgi_in_Cells)	72394	0.0902012
1043	g245-MAO-SG1a-63X-set3.nd2	21	6	(Cargo_in_Cells)	52254	(Cargo_in_Mitochondria)	4261	(Mitochondria_in_Cells)	30309	(Cargo_in_Golgi)	28441	(Golgi_in_Cells)	36598	0.081544
1048	g245-MAO-SG1a-63X-set3.nd2	21	7	(Cargo_in_Cells)	91350	(Cargo_in_Mitochondria)	10952	(Mitochondria_in_Cells)	63026	(Cargo_in_Golgi)	52378	(Golgi_in_Cells)	68855	0.119891
1053	g245-MAO-SG1a-63X-set3.nd2	21	8	(Cargo_in_Cells)	54358	(Cargo_in_Mitochondria)	3727	(Mitochondria_in_Cells)	29025	(Cargo_in_Golgi)	24617	(Golgi_in_Cells)	31197	0.068564
1058	g245-MAO-SG2b-63X-set3.nd2	22	1	(Cargo_in_Cells)	66479	(Cargo_in_Mitochondria)	3022	(Mitochondria_in_Cells)	43469	(Cargo_in_Golgi)	44656	(Golgi_in_Cells)	60556	0.045458	0.0426548
1063	g245-MAO-SG2b-63X-set3.nd2	22	2	(Cargo_in_Cells)	32069	(Cargo_in_Mitochondria)	1278	(Mitochondria_in_Cells)	13468	(Cargo_in_Golgi)	19632	(Golgi_in_Cells)	25990	0.0398516
1068	g245-MAO-SG3a-63X-set3.nd2	23	1	(Cargo_in_Cells)	43841	(Cargo_in_Mitochondria)	3448	(Mitochondria_in_Cells)	37412	(Cargo_in_Golgi)	27742	(Golgi_in_Cells)	42526	0.0786478	0.0835789
1073	g245-MAO-SG3a-63X-set3.nd2	23	2	(Cargo_in_Cells)	34835	(Cargo_in_Mitochondria)	2541	(Mitochondria_in_Cells)	27832	(Cargo_in_Golgi)	24446	(Golgi_in_Cells)	36703	0.0729439
1078	g245-MAO-SG3a-63X-set3.nd2	23	3	(Cargo_in_Cells)	86034	(Cargo_in_Mitochondria)	8418	(Mitochondria_in_Cells)	68390	(Cargo_in_Golgi)	53006	(Golgi_in_Cells)	72748	0.097845
1083	g245-MAO-SG3a-63X-set3.nd2	23	4	(Cargo_in_Cells)	28900	(Cargo_in_Mitochondria)	2453	(Mitochondria_in_Cells)	15277	(Cargo_in_Golgi)	17048	(Golgi_in_Cells)	22696	0.0848789
1088	g245-MAO-SG5a-63X-set3.nd2	24	1	(Cargo_in_Cells)	68271	(Cargo_in_Mitochondria)	7022	(Mitochondria_in_Cells)	57791	(Cargo_in_Golgi)	36633	(Golgi_in_Cells)	50526	0.102855	0.062699
1093	g245-MAO-SG5a-63X-set3.nd2	24	2	(Cargo_in_Cells)	73332	(Cargo_in_Mitochondria)	3180	(Mitochondria_in_Cells)	31220	(Cargo_in_Golgi)	31471	(Golgi_in_Cells)	40259	0.0433644
1098	g245-MAO-SG5a-63X-set3.nd2	24	3	(Cargo_in_Cells)	81260	(Cargo_in_Mitochondria)	7022	(Mitochondria_in_Cells)	52273	(Cargo_in_Golgi)	41770	(Golgi_in_Cells)	57501	0.086414
1103	g245-MAO-SG5a-63X-set3.nd2	24	4	(Cargo_in_Cells)	112069	(Cargo_in_Mitochondria)	6416	(Mitochondria_in_Cells)	66489	(Cargo_in_Golgi)	61320	(Golgi_in_Cells)	79038	0.0572504
1108	g245-MAO-SG5a-63X-set3.nd2	24	5	(Cargo_in_Cells)	97982	(Cargo_in_Mitochondria)	4315	(Mitochondria_in_Cells)	44093	(Cargo_in_Golgi)	46581	(Golgi_in_Cells)	59766	0.0440387
1113	g245-MAO-SG5a-63X-set3.nd2	24	6	(Cargo_in_Cells)	43342	(Cargo_in_Mitochondria)	2132	(Mitochondria_in_Cells)	19671	(Cargo_in_Golgi)	17981	(Golgi_in_Cells)	21638	0.0491902
1118	g245-MAO-SG5a-63X-set3.nd2	24	7	(Cargo_in_Cells)	56382	(Cargo_in_Mitochondria)	3145	(Mitochondria_in_Cells)	35708	(Cargo_in_Golgi)	28082	(Golgi_in_Cells)	38761	0.0557802
1123	g245-MAO-SG6b-63X-set3.nd2	25	1	(Cargo_in_Cells)	113442	(Cargo_in_Mitochondria)	4660	(Mitochondria_in_Cells)	64316	(Cargo_in_Golgi)	79412	(Golgi_in_Cells)	102781	0.0410783	0.0961151
1128	g245-MAO-SG6b-63X-set3.nd2	25	2	(Cargo_in_Cells)	50498	(Cargo_in_Mitochondria)	4798	(Mitochondria_in_Cells)	46494	(Cargo_in_Golgi)	31984	(Golgi_in_Cells)	44822	0.0950137
1133	g245-MAO-SG6b-63X-set3.nd2	25	3	(Cargo_in_Cells)	57601	(Cargo_in_Mitochondria)	3265	(Mitochondria_in_Cells)	44313	(Cargo_in_Golgi)	41882	(Golgi_in_Cells)	57746	0.056683
1138	g245-MAO-SG6b-63X-set3.nd2	25	4	(Cargo_in_Cells)	68685	(Cargo_in_Mitochondria)	11020	(Mitochondria_in_Cells)	74136	(Cargo_in_Golgi)	43860	(Golgi_in_Cells)	65546	0.160443
1143	g245-MAO-SG6b-63X-set3.nd2	25	5	(Cargo_in_Cells)	82272	(Cargo_in_Mitochondria)	10478	(Mitochondria_in_Cells)	82332	(Cargo_in_Golgi)	56355	(Golgi_in_Cells)	81144	0.127358

## Sheet: Figure 2B SG Golgin-84
Item	Source	FieldID	RoiID	BinaryID	BinaryArea [px²]	FieldID	RoiID	BinaryID	BinaryArea [px²]	FieldID	RoiID	BinaryID	BinaryArea [px²]	CM/CT	Average CM/CT
1	fkh-BioID2-MAO-191020-SG1a.nd2	1	1	(Cargo_in_Cells)	68503	1	1	(Cargo_in_Mitochondria)	7014	1	1	(Cargo_in_Golgi)	26499	0.10239	0.124786
6	fkh-BioID2-MAO-191020-SG1a.nd2	1	2	(Cargo_in_Cells)	52239	1	2	(Cargo_in_Mitochondria)	6845	1	2	(Cargo_in_Golgi)	26197	0.131032
11	fkh-BioID2-MAO-191020-SG1a.nd2	1	3	(Cargo_in_Cells)	49082	1	3	(Cargo_in_Mitochondria)	7952	1	3	(Cargo_in_Golgi)	21993	0.162015
16	fkh-BioID2-MAO-191020-SG1a.nd2	1	4	(Cargo_in_Cells)	33418	1	4	(Cargo_in_Mitochondria)	3258	1	4	(Cargo_in_Golgi)	17570	0.0974924
21	fkh-BioID2-MAO-191020-SG1a.nd2	1	5	(Cargo_in_Cells)	55199	1	5	(Cargo_in_Mitochondria)	8176	1	5	(Cargo_in_Golgi)	27812	0.148119
26	fkh-BioID2-MAO-191020-SG1a.nd2	1	6	(Cargo_in_Cells)	25957	1	6	(Cargo_in_Mitochondria)	2023	1	6	(Cargo_in_Golgi)	11478	0.0779366
31	fkh-BioID2-MAO-191020-SG1a.nd2	1	7	(Cargo_in_Cells)	39054	1	7	(Cargo_in_Mitochondria)	6290	1	7	(Cargo_in_Golgi)	20396	0.161059
36	fkh-BioID2-MAO-191020-SG1a.nd2	1	8	(Cargo_in_Cells)	44911	1	8	(Cargo_in_Mitochondria)	7020	1	8	(Cargo_in_Golgi)	19359	0.156309
41	fkh-BioID2-MAO-191020-SG1a.nd2	1	9	(Cargo_in_Cells)	17832	1	9	(Cargo_in_Mitochondria)	2044	1	9	(Cargo_in_Golgi)	8558	0.114625
46	fkh-BioID2-MAO-191020-SG1a.nd2	1	10	(Cargo_in_Cells)	27415	1	10	(Cargo_in_Mitochondria)	4230	1	10	(Cargo_in_Golgi)	13571	0.154295
51	fkh-BioID2-MAO-191020-SG1a.nd2	1	11	(Cargo_in_Cells)	18887	1	11	(Cargo_in_Mitochondria)	2719	1	11	(Cargo_in_Golgi)	10096	0.143961
56	fkh-BioID2-MAO-191020-SG1a.nd2	1	12	(Cargo_in_Cells)	9134	1	12	(Cargo_in_Mitochondria)	577	1	12	(Cargo_in_Golgi)	3311	0.0631706
61	fkh-BioID2-MAO-191020-SG1a.nd2	1	13	(Cargo_in_Cells)	12976	1	13	(Cargo_in_Mitochondria)	1425	1	13	(Cargo_in_Golgi)	6002	0.109818
66	fkh-BioID2-MAO-191020-SG2a.nd2	2	1	(Cargo_in_Cells)	29050	2	1	(Cargo_in_Mitochondria)	1943	2	1	(Cargo_in_Golgi)	11186	0.0668847	0.0681499
71	fkh-BioID2-MAO-191020-SG2a.nd2	2	2	(Cargo_in_Cells)	28311	2	2	(Cargo_in_Mitochondria)	1197	2	2	(Cargo_in_Golgi)	11037	0.0422804			Key
76	fkh-BioID2-MAO-191020-SG2a.nd2	2	3	(Cargo_in_Cells)	27056	2	3	(Cargo_in_Mitochondria)	1454	2	3	(Cargo_in_Golgi)	9683	0.0537404			CM = cargo in mitochondria
81	fkh-BioID2-MAO-191020-SG2a.nd2	2	4	(Cargo_in_Cells)	22672	2	4	(Cargo_in_Mitochondria)	1452	2	4	(Cargo_in_Golgi)	8057	0.0640438			CT = cargo in total
86	fkh-BioID2-MAO-191020-SG2a.nd2	2	5	(Cargo_in_Cells)	32372	2	5	(Cargo_in_Mitochondria)	2325	2	5	(Cargo_in_Golgi)	12981	0.0718213			MT = mito total
91	fkh-BioID2-MAO-191020-SG2a.nd2	2	6	(Cargo_in_Cells)	15846	2	6	(Cargo_in_Mitochondria)	824	2	6	(Cargo_in_Golgi)	4327	0.0520005
96	fkh-BioID2-MAO-191020-SG2a.nd2	2	7	(Cargo_in_Cells)	18481	2	7	(Cargo_in_Mitochondria)	2169	2	7	(Cargo_in_Golgi)	8784	0.117364
101	fkh-BioID2-MAO-191020-SG2a.nd2	2	8	(Cargo_in_Cells)	28745	2	8	(Cargo_in_Mitochondria)	2278	2	8	(Cargo_in_Golgi)	11677	0.0792486
106	fkh-BioID2-MAO-191020-SG2a.nd2	2	9	(Cargo_in_Cells)	20632	2	9	(Cargo_in_Mitochondria)	1361	2	9	(Cargo_in_Golgi)	7436	0.0659655
111	fkh-BioID2-MAO-191020-SG3a.nd2	3	1	(Cargo_in_Cells)	39648	3	1	(Cargo_in_Mitochondria)	4466	3	1	(Cargo_in_Golgi)	15972	0.112641	0.059831
116	fkh-BioID2-MAO-191020-SG3a.nd2	3	2	(Cargo_in_Cells)	38867	3	2	(Cargo_in_Mitochondria)	1542	3	2	(Cargo_in_Golgi)	13316	0.0396738
121	fkh-BioID2-MAO-191020-SG3a.nd2	3	3	(Cargo_in_Cells)	30378	3	3	(Cargo_in_Mitochondria)	1239	3	3	(Cargo_in_Golgi)	8440	0.0407861
126	fkh-BioID2-MAO-191020-SG3a.nd2	3	4	(Cargo_in_Cells)	30791	3	4	(Cargo_in_Mitochondria)	2524	3	4	(Cargo_in_Golgi)	10955	0.081972
131	fkh-BioID2-MAO-191020-SG3a.nd2	3	5	(Cargo_in_Cells)	21745	3	5	(Cargo_in_Mitochondria)	2118	3	5	(Cargo_in_Golgi)	7857	0.0974017
136	fkh-BioID2-MAO-191020-SG3a.nd2	3	6	(Cargo_in_Cells)	24939	3	6	(Cargo_in_Mitochondria)	846	3	6	(Cargo_in_Golgi)	7510	0.0339228
141	fkh-BioID2-MAO-191020-SG3a.nd2	3	7	(Cargo_in_Cells)	18641	3	7	(Cargo_in_Mitochondria)	517	3	7	(Cargo_in_Golgi)	6913	0.0277346
146	fkh-BioID2-MAO-191020-SG3a.nd2	3	8	(Cargo_in_Cells)	19813	3	8	(Cargo_in_Mitochondria)	882	3	8	(Cargo_in_Golgi)	6713	0.0445162
151	fkh-BioID2-MAO-191020-SG4a.nd2	4	1	(Cargo_in_Cells)	23827	4	1	(Cargo_in_Mitochondria)	1282	4	1	(Cargo_in_Golgi)	8754	0.0538045	0.0469116
156	fkh-BioID2-MAO-191020-SG4a.nd2	4	2	(Cargo_in_Cells)	22660	4	2	(Cargo_in_Mitochondria)	1262	4	2	(Cargo_in_Golgi)	8966	0.0556929
161	fkh-BioID2-MAO-191020-SG4a.nd2	4	3	(Cargo_in_Cells)	33037	4	3	(Cargo_in_Mitochondria)	1482	4	3	(Cargo_in_Golgi)	14078	0.0448588
166	fkh-BioID2-MAO-191020-SG4a.nd2	4	4	(Cargo_in_Cells)	35395	4	4	(Cargo_in_Mitochondria)	1067	4	4	(Cargo_in_Golgi)	13854	0.0301455
171	fkh-BioID2-MAO-191020-SG4a.nd2	4	5	(Cargo_in_Cells)	28522	4	5	(Cargo_in_Mitochondria)	1284	4	5	(Cargo_in_Golgi)	11173	0.0450179
176	fkh-BioID2-MAO-191020-SG4a.nd2	4	6	(Cargo_in_Cells)	13182	4	6	(Cargo_in_Mitochondria)	650	4	6	(Cargo_in_Golgi)	3339	0.0493097
181	fkh-BioID2-MAO-191020-SG4a.nd2	4	7	(Cargo_in_Cells)	11281	4	7	(Cargo_in_Mitochondria)	559	4	7	(Cargo_in_Golgi)	3620	0.0495523
186	fkh-BioID2-MAO-191020-SG5.nd2	5	1	(Cargo_in_Cells)	18114	5	1	(Cargo_in_Mitochondria)	784	5	1	(Cargo_in_Golgi)	7070	0.0432814	0.0547071
191	fkh-BioID2-MAO-191020-SG5.nd2	5	2	(Cargo_in_Cells)	26602	5	2	(Cargo_in_Mitochondria)	962	5	2	(Cargo_in_Golgi)	10310	0.0361627
196	fkh-BioID2-MAO-191020-SG5.nd2	5	3	(Cargo_in_Cells)	36716	5	3	(Cargo_in_Mitochondria)	2891	5	3	(Cargo_in_Golgi)	13940	0.0787395
201	fkh-BioID2-MAO-191020-SG5.nd2	5	4	(Cargo_in_Cells)	22438	5	4	(Cargo_in_Mitochondria)	1267	5	4	(Cargo_in_Golgi)	8341	0.0564667
206	fkh-BioID2-MAO-191020-SG5.nd2	5	5	(Cargo_in_Cells)	33630	5	5	(Cargo_in_Mitochondria)	1423	5	5	(Cargo_in_Golgi)	14952	0.0423134
211	fkh-BioID2-MAO-191020-SG5.nd2	5	6	(Cargo_in_Cells)	19994	5	6	(Cargo_in_Mitochondria)	568	5	6	(Cargo_in_Golgi)	7979	0.0284085
216	fkh-BioID2-MAO-191020-SG5.nd2	5	7	(Cargo_in_Cells)	28253	5	7	(Cargo_in_Mitochondria)	1567	5	7	(Cargo_in_Golgi)	8626	0.0554631
221	fkh-BioID2-MAO-191020-SG5.nd2	5	8	(Cargo_in_Cells)	15761	5	8	(Cargo_in_Mitochondria)	1526	5	8	(Cargo_in_Golgi)	5542	0.0968213
226	fkh-GMAP-MAO-191020-SG1a.nd2	6	1	(Cargo_in_Cells)	17661	6	1	(Cargo_in_Mitochondria)	12563	6	1	(Cargo_in_Golgi)	2456	0.711341	0.674977
231	fkh-GMAP-MAO-191020-SG1a.nd2	6	2	(Cargo_in_Cells)	13694	6	2	(Cargo_in_Mitochondria)	8903	6	2	(Cargo_in_Golgi)	2479	0.650139
236	fkh-GMAP-MAO-191020-SG1a.nd2	6	3	(Cargo_in_Cells)	28612	6	3	(Cargo_in_Mitochondria)	19777	6	3	(Cargo_in_Golgi)	4456	0.691213
241	fkh-GMAP-MAO-191020-SG1a.nd2	6	4	(Cargo_in_Cells)	29538	6	4	(Cargo_in_Mitochondria)	19846	6	4	(Cargo_in_Golgi)	4841	0.67188
246	fkh-GMAP-MAO-191020-SG1a.nd2	6	5	(Cargo_in_Cells)	19639	6	5	(Cargo_in_Mitochondria)	12561	6	5	(Cargo_in_Golgi)	3074	0.639595
251	fkh-GMAP-MAO-191020-SG1a.nd2	6	6	(Cargo_in_Cells)	33949	6	6	(Cargo_in_Mitochondria)	22736	6	6	(Cargo_in_Golgi)	5609	0.66971
256	fkh-GMAP-MAO-191020-SG1a.nd2	6	7	(Cargo_in_Cells)	28367	6	7	(Cargo_in_Mitochondria)	20483	6	7	(Cargo_in_Golgi)	6693	0.722071
261	fkh-GMAP-MAO-191020-SG1a.nd2	6	8	(Cargo_in_Cells)	26666	6	8	(Cargo_in_Mitochondria)	18236	6	8	(Cargo_in_Golgi)	5404	0.683867
266	fkh-GMAP-MAO-191020-SG1a.nd2	6	9	(Cargo_in_Cells)	32885	6	9	(Cargo_in_Mitochondria)	19551	6	9	(Cargo_in_Golgi)	5486	0.594526
271	fkh-GMAP-MAO-191020-SG1a.nd2	6	10	(Cargo_in_Cells)	30726	6	10	(Cargo_in_Mitochondria)	22383	6	10	(Cargo_in_Golgi)	5009	0.728471
276	fkh-GMAP-MAO-191020-SG1a.nd2	6	11	(Cargo_in_Cells)	19662	6	11	(Cargo_in_Mitochondria)	13015	6	11	(Cargo_in_Golgi)	2324	0.661937
281	fkh-GMAP-MAO-191020-SG2a.nd2	7	1	(Cargo_in_Cells)	6535	7	1	(Cargo_in_Mitochondria)	3496	7	1	(Cargo_in_Golgi)	2154	0.534966	0.612318
286	fkh-GMAP-MAO-191020-SG2a.nd2	7	2	(Cargo_in_Cells)	17041	7	2	(Cargo_in_Mitochondria)	10044	7	2	(Cargo_in_Golgi)	5007	0.589402
291	fkh-GMAP-MAO-191020-SG2a.nd2	7	3	(Cargo_in_Cells)	23427	7	3	(Cargo_in_Mitochondria)	15002	7	3	(Cargo_in_Golgi)	6246	0.640372
296	fkh-GMAP-MAO-191020-SG2a.nd2	7	4	(Cargo_in_Cells)	26996	7	4	(Cargo_in_Mitochondria)	17815	7	4	(Cargo_in_Golgi)	7169	0.659913
301	fkh-GMAP-MAO-191020-SG2a.nd2	7	5	(Cargo_in_Cells)	31880	7	5	(Cargo_in_Mitochondria)	21873	7	5	(Cargo_in_Golgi)	10260	0.686104
306	fkh-GMAP-MAO-191020-SG2a.nd2	7	6	(Cargo_in_Cells)	30140	7	6	(Cargo_in_Mitochondria)	19331	7	6	(Cargo_in_Golgi)	7965	0.641374
311	fkh-GMAP-MAO-191020-SG2a.nd2	7	7	(Cargo_in_Cells)	13011	7	7	(Cargo_in_Mitochondria)	7524	7	7	(Cargo_in_Golgi)	1927	0.57828
316	fkh-GMAP-MAO-191020-SG2a.nd2	7	8	(Cargo_in_Cells)	27710	7	8	(Cargo_in_Mitochondria)	19394	7	8	(Cargo_in_Golgi)	9923	0.699892
321	fkh-GMAP-MAO-191020-SG2a.nd2	7	9	(Cargo_in_Cells)	24270	7	9	(Cargo_in_Mitochondria)	15894	7	9	(Cargo_in_Golgi)	5510	0.654883
326	fkh-GMAP-MAO-191020-SG2a.nd2	7	10	(Cargo_in_Cells)	18983	7	10	(Cargo_in_Mitochondria)	7571	7	10	(Cargo_in_Golgi)	6616	0.398831
331	fkh-GMAP-MAO-191020-SG2a.nd2	7	11	(Cargo_in_Cells)	31082	7	11	(Cargo_in_Mitochondria)	20112	7	11	(Cargo_in_Golgi)	8298	0.647063
336	fkh-GMAP-MAO-191020-SG2a.nd2	7	12	(Cargo_in_Cells)	33356	7	12	(Cargo_in_Mitochondria)	16126	7	12	(Cargo_in_Golgi)	11111	0.483451
341	fkh-GMAP-MAO-191020-SG2a.nd2	7	13	(Cargo_in_Cells)	25716	7	13	(Cargo_in_Mitochondria)	19174	7	13	(Cargo_in_Golgi)	5211	0.745606
346	fkh-GMAP-MAO-191020-SG3a.nd2	8	1	(Cargo_in_Cells)	15145	8	1	(Cargo_in_Mitochondria)	9827	8	1	(Cargo_in_Golgi)	4145	0.648861	0.66698
351	fkh-GMAP-MAO-191020-SG3a.nd2	8	2	(Cargo_in_Cells)	32125	8	2	(Cargo_in_Mitochondria)	22709	8	2	(Cargo_in_Golgi)	6236	0.706895
356	fkh-GMAP-MAO-191020-SG3a.nd2	8	3	(Cargo_in_Cells)	24360	8	3	(Cargo_in_Mitochondria)	15920	8	3	(Cargo_in_Golgi)	6019	0.65353
361	fkh-GMAP-MAO-191020-SG3a.nd2	8	4	(Cargo_in_Cells)	19843	8	4	(Cargo_in_Mitochondria)	12715	8	4	(Cargo_in_Golgi)	4432	0.64078
366	fkh-GMAP-MAO-191020-SG3a.nd2	8	5	(Cargo_in_Cells)	15814	8	5	(Cargo_in_Mitochondria)	10777	8	5	(Cargo_in_Golgi)	3098	0.681485
371	fkh-GMAP-MAO-191020-SG3a.nd2	8	6	(Cargo_in_Cells)	17812	8	6	(Cargo_in_Mitochondria)	10364	8	6	(Cargo_in_Golgi)	4823	0.581855
376	fkh-GMAP-MAO-191020-SG3a.nd2	8	7	(Cargo_in_Cells)	7201	8	7	(Cargo_in_Mitochondria)	5440	8	7	(Cargo_in_Golgi)	1744	0.755451
381	fkh-GMAP-MAO-191020-SG4a.nd2	9	1	(Cargo_in_Cells)	21663	9	1	(Cargo_in_Mitochondria)	13781	9	1	(Cargo_in_Golgi)	5466	0.636154	0.623382
386	fkh-GMAP-MAO-191020-SG4a.nd2	9	2	(Cargo_in_Cells)	19816	9	2	(Cargo_in_Mitochondria)	12458	9	2	(Cargo_in_Golgi)	4544	0.628684
391	fkh-GMAP-MAO-191020-SG4a.nd2	9	3	(Cargo_in_Cells)	27647	9	3	(Cargo_in_Mitochondria)	19611	9	3	(Cargo_in_Golgi)	8198	0.709336
396	fkh-GMAP-MAO-191020-SG4a.nd2	9	4	(Cargo_in_Cells)	15760	9	4	(Cargo_in_Mitochondria)	11946	9	4	(Cargo_in_Golgi)	3245	0.757995
401	fkh-GMAP-MAO-191020-SG4a.nd2	9	5	(Cargo_in_Cells)	35332	9	5	(Cargo_in_Mitochondria)	19925	9	5	(Cargo_in_Golgi)	12387	0.563936
406	fkh-GMAP-MAO-191020-SG4a.nd2	9	6	(Cargo_in_Cells)	37771	9	6	(Cargo_in_Mitochondria)	23049	9	6	(Cargo_in_Golgi)	14355	0.61023
411	fkh-GMAP-MAO-191020-SG4a.nd2	9	7	(Cargo_in_Cells)	33732	9	7	(Cargo_in_Mitochondria)	19074	9	7	(Cargo_in_Golgi)	11309	0.565457
416	fkh-GMAP-MAO-191020-SG4a.nd2	9	8	(Cargo_in_Cells)	24220	9	8	(Cargo_in_Mitochondria)	13886	9	8	(Cargo_in_Golgi)	8430	0.573328
421	fkh-GMAP-MAO-191020-SG4a.nd2	9	9	(Cargo_in_Cells)	16527	9	9	(Cargo_in_Mitochondria)	9343	9	9	(Cargo_in_Golgi)	6833	0.565317
426	fkh-GMAP-MAO-191020-SG5a.nd2	10	1	(Cargo_in_Cells)	14393	10	1	(Cargo_in_Mitochondria)	10730	10	1	(Cargo_in_Golgi)	4289	0.745501	0.716939
431	fkh-GMAP-MAO-191020-SG5a.nd2	10	2	(Cargo_in_Cells)	9473	10	2	(Cargo_in_Mitochondria)	5306	10	2	(Cargo_in_Golgi)	1741	0.560118
436	fkh-GMAP-MAO-191020-SG5a.nd2	10	3	(Cargo_in_Cells)	14184	10	3	(Cargo_in_Mitochondria)	8824	10	3	(Cargo_in_Golgi)	5522	0.622109
441	fkh-GMAP-MAO-191020-SG5a.nd2	10	4	(Cargo_in_Cells)	14929	10	4	(Cargo_in_Mitochondria)	10800	10	4	(Cargo_in_Golgi)	4161	0.723424
446	fkh-GMAP-MAO-191020-SG5a.nd2	10	5	(Cargo_in_Cells)	3763	10	5	(Cargo_in_Mitochondria)	2976	10	5	(Cargo_in_Golgi)	762	0.790858
451	fkh-GMAP-MAO-191020-SG5a.nd2	10	6	(Cargo_in_Cells)	4504	10	6	(Cargo_in_Mitochondria)	3490	10	6	(Cargo_in_Golgi)	481	0.774867
456	fkh-GMAP-MAO-191020-SG5a.nd2	10	7	(Cargo_in_Cells)	12357	10	7	(Cargo_in_Mitochondria)	9461	10	7	(Cargo_in_Golgi)	2755	0.765639
461	fkh-GMAP-MAO-191020-SG5a.nd2	10	8	(Cargo_in_Cells)	9842	10	8	(Cargo_in_Mitochondria)	7411	10	8	(Cargo_in_Golgi)	1771	0.752997
466	fkh-TMF-MAO-191020-SG1a.nd2	11	1	(Cargo_in_Cells)	13410	11	1	(Cargo_in_Mitochondria)	3103	11	1	(Cargo_in_Golgi)	7653	0.231394	0.169154
471	fkh-TMF-MAO-191020-SG1a.nd2	11	2	(Cargo_in_Cells)	11029	11	2	(Cargo_in_Mitochondria)	2583	11	2	(Cargo_in_Golgi)	6367	0.234201
476	fkh-TMF-MAO-191020-SG1a.nd2	11	3	(Cargo_in_Cells)	10351	11	3	(Cargo_in_Mitochondria)	1719	11	3	(Cargo_in_Golgi)	5814	0.166071
481	fkh-TMF-MAO-191020-SG1a.nd2	11	4	(Cargo_in_Cells)	13182	11	4	(Cargo_in_Mitochondria)	579	11	4	(Cargo_in_Golgi)	7440	0.0439235
486	fkh-TMF-MAO-191020-SG1a.nd2	11	5	(Cargo_in_Cells)	49826	11	5	(Cargo_in_Mitochondria)	6881	11	5	(Cargo_in_Golgi)	25527	0.138101
491	fkh-TMF-MAO-191020-SG1a.nd2	11	6	(Cargo_in_Cells)	26492	11	6	(Cargo_in_Mitochondria)	4387	11	6	(Cargo_in_Golgi)	14445	0.165597
496	fkh-TMF-MAO-191020-SG1a.nd2	11	7	(Cargo_in_Cells)	46457	11	7	(Cargo_in_Mitochondria)	8003	11	7	(Cargo_in_Golgi)	26266	0.172267
501	fkh-TMF-MAO-191020-SG1a.nd2	11	8	(Cargo_in_Cells)	51986	11	8	(Cargo_in_Mitochondria)	10267	11	8	(Cargo_in_Golgi)	30271	0.197495
506	fkh-TMF-MAO-191020-SG1a.nd2	11	9	(Cargo_in_Cells)	38007	11	9	(Cargo_in_Mitochondria)	6588	11	9	(Cargo_in_Golgi)	20055	0.173336
511	fkh-TMF-MAO-191020-SG2a.nd2	12	1	(Cargo_in_Cells)	23916	12	1	(Cargo_in_Mitochondria)	2736	12	1	(Cargo_in_Golgi)	13460	0.1144	0.136881
516	fkh-TMF-MAO-191020-SG2a.nd2	12	2	(Cargo_in_Cells)	27151	12	2	(Cargo_in_Mitochondria)	1445	12	2	(Cargo_in_Golgi)	16104	0.0532209
521	fkh-TMF-MAO-191020-SG2a.nd2	12	3	(Cargo_in_Cells)	37903	12	3	(Cargo_in_Mitochondria)	3314	12	3	(Cargo_in_Golgi)	20705	0.0874337
526	fkh-TMF-MAO-191020-SG2a.nd2	12	4	(Cargo_in_Cells)	16886	12	4	(Cargo_in_Mitochondria)	2616	12	4	(Cargo_in_Golgi)	9637	0.154921
531	fkh-TMF-MAO-191020-SG2a.nd2	12	5	(Cargo_in_Cells)	32884	12	5	(Cargo_in_Mitochondria)	4043	12	5	(Cargo_in_Golgi)	18439	0.122947
536	fkh-TMF-MAO-191020-SG2a.nd2	12	6	(Cargo_in_Cells)	42652	12	6	(Cargo_in_Mitochondria)	4704	12	6	(Cargo_in_Golgi)	22977	0.110288
541	fkh-TMF-MAO-191020-SG2a.nd2	12	7	(Cargo_in_Cells)	16641	12	7	(Cargo_in_Mitochondria)	3771	12	7	(Cargo_in_Golgi)	10755	0.226609
546	fkh-TMF-MAO-191020-SG2a.nd2	12	8	(Cargo_in_Cells)	15533	12	8	(Cargo_in_Mitochondria)	2548	12	8	(Cargo_in_Golgi)	7868	0.164038
551	fkh-TMF-MAO-191020-SG2a.nd2	12	9	(Cargo_in_Cells)	13147	12	9	(Cargo_in_Mitochondria)	2604	12	9	(Cargo_in_Golgi)	6458	0.198068
556	fkh-TMF-MAO-191020-SG3a.nd2	13	1	(Cargo_in_Cells)	22638	13	1	(Cargo_in_Mitochondria)	4863	13	1	(Cargo_in_Golgi)	9941	0.214816	0.179216
561	fkh-TMF-MAO-191020-SG3a.nd2	13	2	(Cargo_in_Cells)	12925	13	2	(Cargo_in_Mitochondria)	2319	13	2	(Cargo_in_Golgi)	7944	0.17942
566	fkh-TMF-MAO-191020-SG3a.nd2	13	3	(Cargo_in_Cells)	41232	13	3	(Cargo_in_Mitochondria)	3596	13	3	(Cargo_in_Golgi)	21247	0.0872138
571	fkh-TMF-MAO-191020-SG3a.nd2	13	4	(Cargo_in_Cells)	18147	13	4	(Cargo_in_Mitochondria)	3937	13	4	(Cargo_in_Golgi)	9730	0.21695
576	fkh-TMF-MAO-191020-SG3a.nd2	13	5	(Cargo_in_Cells)	35845	13	5	(Cargo_in_Mitochondria)	5256	13	5	(Cargo_in_Golgi)	20502	0.146631
581	fkh-TMF-MAO-191020-SG3a.nd2	13	6	(Cargo_in_Cells)	31993	13	6	(Cargo_in_Mitochondria)	4843	13	6	(Cargo_in_Golgi)	18705	0.151377
586	fkh-TMF-MAO-191020-SG3a.nd2	13	7	(Cargo_in_Cells)	41856	13	7	(Cargo_in_Mitochondria)	4970	13	7	(Cargo_in_Golgi)	23522	0.11874
591	fkh-TMF-MAO-191020-SG3a.nd2	13	8	(Cargo_in_Cells)	16094	13	8	(Cargo_in_Mitochondria)	4281	13	8	(Cargo_in_Golgi)	11178	0.266
596	fkh-TMF-MAO-191020-SG3a.nd2	13	9	(Cargo_in_Cells)	4724	13	9	(Cargo_in_Mitochondria)	1095	13	9	(Cargo_in_Golgi)	3278	0.231795
601	fkh-TMF-MAO-191020-SG4a.nd2	14	1	(Cargo_in_Cells)	27933	14	1	(Cargo_in_Mitochondria)	3431	14	1	(Cargo_in_Golgi)	8794	0.12283	0.13156
606	fkh-TMF-MAO-191020-SG4a.nd2	14	2	(Cargo_in_Cells)	24099	14	2	(Cargo_in_Mitochondria)	1846	14	2	(Cargo_in_Golgi)	7439	0.0766007
611	fkh-TMF-MAO-191020-SG4a.nd2	14	3	(Cargo_in_Cells)	15497	14	3	(Cargo_in_Mitochondria)	2673	14	3	(Cargo_in_Golgi)	8568	0.172485
616	fkh-TMF-MAO-191020-SG4a.nd2	14	4	(Cargo_in_Cells)	23790	14	4	(Cargo_in_Mitochondria)	1894	14	4	(Cargo_in_Golgi)	9775	0.0796133
621	fkh-TMF-MAO-191020-SG4a.nd2	14	5	(Cargo_in_Cells)	36456	14	5	(Cargo_in_Mitochondria)	4756	14	5	(Cargo_in_Golgi)	19464	0.130459
626	fkh-TMF-MAO-191020-SG4a.nd2	14	6	(Cargo_in_Cells)	25258	14	6	(Cargo_in_Mitochondria)	3310	14	6	(Cargo_in_Golgi)	13263	0.131048
631	fkh-TMF-MAO-191020-SG4a.nd2	14	7	(Cargo_in_Cells)	29989	14	7	(Cargo_in_Mitochondria)	3981	14	7	(Cargo_in_Golgi)	17248	0.132749
636	fkh-TMF-MAO-191020-SG4a.nd2	14	8	(Cargo_in_Cells)	21544	14	8	(Cargo_in_Mitochondria)	2730	14	8	(Cargo_in_Golgi)	11328	0.126717
641	fkh-TMF-MAO-191020-SG4a.nd2	14	9	(Cargo_in_Cells)	30587	14	9	(Cargo_in_Mitochondria)	3968	14	9	(Cargo_in_Golgi)	16148	0.129728
646	fkh-TMF-MAO-191020-SG4a.nd2	14	10	(Cargo_in_Cells)	15428	14	10	(Cargo_in_Mitochondria)	2556	14	10	(Cargo_in_Golgi)	8988	0.165673
651	fkh-TMF-MAO-191020-SG4a.nd2	14	11	(Cargo_in_Cells)	14340	14	11	(Cargo_in_Mitochondria)	3396	14	11	(Cargo_in_Golgi)	7548	0.23682
656	fkh-TMF-MAO-191020-SG4a.nd2	14	12	(Cargo_in_Cells)	12757	14	12	(Cargo_in_Mitochondria)	944	14	12	(Cargo_in_Golgi)	6795	0.0739986
661	fkh-TMF-MAO-191020-SG5.nd2	15	1	(Cargo_in_Cells)	23490	15	1	(Cargo_in_Mitochondria)	4835	15	1	(Cargo_in_Golgi)	11591	0.205832	0.167966
666	fkh-TMF-MAO-191020-SG5.nd2	15	2	(Cargo_in_Cells)	31767	15	2	(Cargo_in_Mitochondria)	6058	15	2	(Cargo_in_Golgi)	15822	0.190701
671	fkh-TMF-MAO-191020-SG5.nd2	15	3	(Cargo_in_Cells)	34780	15	3	(Cargo_in_Mitochondria)	5336	15	3	(Cargo_in_Golgi)	17291	0.153422
676	fkh-TMF-MAO-191020-SG5.nd2	15	4	(Cargo_in_Cells)	21009	15	4	(Cargo_in_Mitochondria)	3784	15	4	(Cargo_in_Golgi)	10048	0.180113
681	fkh-TMF-MAO-191020-SG5.nd2	15	5	(Cargo_in_Cells)	31343	15	5	(Cargo_in_Mitochondria)	4612	15	5	(Cargo_in_Golgi)	16928	0.147146
686	fkh-TMF-MAO-191020-SG5.nd2	15	6	(Cargo_in_Cells)	32789	15	6	(Cargo_in_Mitochondria)	4121	15	6	(Cargo_in_Golgi)	15193	0.125682
691	fkh-TMF-MAO-191020-SG5.nd2	15	7	(Cargo_in_Cells)	51931	15	7	(Cargo_in_Mitochondria)	6710	15	7	(Cargo_in_Golgi)	25550	0.12921
696	fkh-TMF-MAO-191020-SG5.nd2	15	8	(Cargo_in_Cells)	20077	15	8	(Cargo_in_Mitochondria)	3590	15	8	(Cargo_in_Golgi)	10847	0.178812
701	fkh-TMF-MAO-191020-SG5.nd2	15	9	(Cargo_in_Cells)	11098	15	9	(Cargo_in_Mitochondria)	2165	15	9	(Cargo_in_Golgi)	5635	0.19508
706	fkh-TMF-MAO-191020-SG5.nd2	15	10	(Cargo_in_Cells)	37746	15	10	(Cargo_in_Mitochondria)	4964	15	10	(Cargo_in_Golgi)	18092	0.131511
711	fkh-TMF-MAO-191020-SG5.nd2	15	11	(Cargo_in_Cells)	17168	15	11	(Cargo_in_Mitochondria)	3524	15	11	(Cargo_in_Golgi)	10985	0.205266
716	fkh-TMF-MAO-191020-SG5.nd2	15	12	(Cargo_in_Cells)	14402	15	12	(Cargo_in_Mitochondria)	2489	15	12	(Cargo_in_Golgi)	8586	0.172823
721	fkh-g245-MAO-191020-SG1a.nd2	16	1	(Cargo_in_Cells)	33883	16	1	(Cargo_in_Mitochondria)	5538	16	1	(Cargo_in_Golgi)	13914	0.163445	0.173686
726	fkh-g245-MAO-191020-SG1a.nd2	16	2	(Cargo_in_Cells)	31839	16	2	(Cargo_in_Mitochondria)	6234	16	2	(Cargo_in_Golgi)	12853	0.195798
731	fkh-g245-MAO-191020-SG1a.nd2	16	3	(Cargo_in_Cells)	48125	16	3	(Cargo_in_Mitochondria)	9065	16	3	(Cargo_in_Golgi)	23958	0.188364
736	fkh-g245-MAO-191020-SG1a.nd2	16	4	(Cargo_in_Cells)	50566	16	4	(Cargo_in_Mitochondria)	9831	16	4	(Cargo_in_Golgi)	19561	0.194419
741	fkh-g245-MAO-191020-SG1a.nd2	16	5	(Cargo_in_Cells)	50807	16	5	(Cargo_in_Mitochondria)	9239	16	5	(Cargo_in_Golgi)	21903	0.181845
746	fkh-g245-MAO-191020-SG1a.nd2	16	6	(Cargo_in_Cells)	28297	16	6	(Cargo_in_Mitochondria)	4518	16	6	(Cargo_in_Golgi)	7542	0.159664
751	fkh-g245-MAO-191020-SG1a.nd2	16	7	(Cargo_in_Cells)	49794	16	7	(Cargo_in_Mitochondria)	7611	16	7	(Cargo_in_Golgi)	25110	0.15285
756	fkh-g245-MAO-191020-SG1a.nd2	16	8	(Cargo_in_Cells)	41809	16	8	(Cargo_in_Mitochondria)	7250	16	8	(Cargo_in_Golgi)	12914	0.173408
761	fkh-g245-MAO-191020-SG1a.nd2	16	9	(Cargo_in_Cells)	12732	16	9	(Cargo_in_Mitochondria)	1538	16	9	(Cargo_in_Golgi)	1611	0.120798
766	fkh-g245-MAO-191020-SG1a.nd2	16	10	(Cargo_in_Cells)	43392	16	10	(Cargo_in_Mitochondria)	8724	16	10	(Cargo_in_Golgi)	20657	0.201051
771	fkh-g245-MAO-191020-SG1a.nd2	16	11	(Cargo_in_Cells)	17380	16	11	(Cargo_in_Mitochondria)	2282	16	11	(Cargo_in_Golgi)	3398	0.1313
776	fkh-g245-MAO-191020-SG1a.nd2	16	12	(Cargo_in_Cells)	23693	16	12	(Cargo_in_Mitochondria)	5243	16	12	(Cargo_in_Golgi)	8157	0.221289
781	fkh-g245-MAO-191020-SG2a.nd2	17	1	(Cargo_in_Cells)	19113	17	1	(Cargo_in_Mitochondria)	2066	17	1	(Cargo_in_Golgi)	6859	0.108094	0.15794
786	fkh-g245-MAO-191020-SG2a.nd2	17	2	(Cargo_in_Cells)	42048	17	2	(Cargo_in_Mitochondria)	5024	17	2	(Cargo_in_Golgi)	15514	0.119482
791	fkh-g245-MAO-191020-SG2a.nd2	17	3	(Cargo_in_Cells)	38288	17	3	(Cargo_in_Mitochondria)	3139	17	3	(Cargo_in_Golgi)	15835	0.0819839
796	fkh-g245-MAO-191020-SG2a.nd2	17	4	(Cargo_in_Cells)	11548	17	4	(Cargo_in_Mitochondria)	1934	17	4	(Cargo_in_Golgi)	4345	0.167475
801	fkh-g245-MAO-191020-SG2a.nd2	17	5	(Cargo_in_Cells)	19010	17	5	(Cargo_in_Mitochondria)	4205	17	5	(Cargo_in_Golgi)	8770	0.221199
806	fkh-g245-MAO-191020-SG2a.nd2	17	6	(Cargo_in_Cells)	58411	17	6	(Cargo_in_Mitochondria)	8300	17	6	(Cargo_in_Golgi)	26092	0.142097
811	fkh-g245-MAO-191020-SG2a.nd2	17	7	(Cargo_in_Cells)	18967	17	7	(Cargo_in_Mitochondria)	4357	17	7	(Cargo_in_Golgi)	8434	0.229715
816	fkh-g245-MAO-191020-SG2a.nd2	17	8	(Cargo_in_Cells)	47878	17	8	(Cargo_in_Mitochondria)	8751	17	8	(Cargo_in_Golgi)	24899	0.182777
821	fkh-g245-MAO-191020-SG2a.nd2	17	9	(Cargo_in_Cells)	25662	17	9	(Cargo_in_Mitochondria)	3059	17	9	(Cargo_in_Golgi)	10471	0.119203
826	fkh-g245-MAO-191020-SG2a.nd2	17	10	(Cargo_in_Cells)	29354	17	10	(Cargo_in_Mitochondria)	4251	17	10	(Cargo_in_Golgi)	12082	0.144818
831	fkh-g245-MAO-191020-SG2a.nd2	17	11	(Cargo_in_Cells)	24527	17	11	(Cargo_in_Mitochondria)	5408	17	11	(Cargo_in_Golgi)	13910	0.220492
836	fkh-g245-MAO-191020-pt2-SG3a.nd2	18	1	(Cargo_in_Cells)	36386	18	1	(Cargo_in_Mitochondria)	9088	18	1	(Cargo_in_Golgi)	19531	0.249766	0.303295
841	fkh-g245-MAO-191020-pt2-SG3a.nd2	18	2	(Cargo_in_Cells)	89789	18	2	(Cargo_in_Mitochondria)	28005	18	2	(Cargo_in_Golgi)	61898	0.311898
846	fkh-g245-MAO-191020-pt2-SG3a.nd2	18	3	(Cargo_in_Cells)	50876	18	3	(Cargo_in_Mitochondria)	15848	18	3	(Cargo_in_Golgi)	32345	0.311502
851	fkh-g245-MAO-191020-pt2-SG3a.nd2	18	4	(Cargo_in_Cells)	43103	18	4	(Cargo_in_Mitochondria)	13409	18	4	(Cargo_in_Golgi)	26710	0.311092
856	fkh-g245-MAO-191020-pt2-SG3a.nd2	18	5	(Cargo_in_Cells)	51597	18	5	(Cargo_in_Mitochondria)	14124	18	5	(Cargo_in_Golgi)	29894	0.273737
861	fkh-g245-MAO-191020-pt2-SG3a.nd2	18	6	(Cargo_in_Cells)	76745	18	6	(Cargo_in_Mitochondria)	21941	18	6	(Cargo_in_Golgi)	51810	0.285895
866	fkh-g245-MAO-191020-pt2-SG3a.nd2	18	7	(Cargo_in_Cells)	73235	18	7	(Cargo_in_Mitochondria)	25441	18	7	(Cargo_in_Golgi)	48427	0.347389
871	fkh-g245-MAO-191020-pt2-SG3a.nd2	18	8	(Cargo_in_Cells)	42161	18	8	(Cargo_in_Mitochondria)	10047	18	8	(Cargo_in_Golgi)	26950	0.238301
876	fkh-g245-MAO-191020-pt2-SG3a.nd2	18	9	(Cargo_in_Cells)	73124	18	9	(Cargo_in_Mitochondria)	28730	18	9	(Cargo_in_Golgi)	51034	0.392894
881	fkh-g245-MAO-191020-pt2-SG3a.nd2	18	10	(Cargo_in_Cells)	16414	18	10	(Cargo_in_Mitochondria)	3395	18	10	(Cargo_in_Golgi)	11011	0.206836
886	fkh-g245-MAO-191020-pt2-SG3a.nd2	18	11	(Cargo_in_Cells)	46076	18	11	(Cargo_in_Mitochondria)	15843	18	11	(Cargo_in_Golgi)	31941	0.343845
891	fkh-g245-MAO-191020-pt2-SG3a.nd2	18	12	(Cargo_in_Cells)	103891	18	12	(Cargo_in_Mitochondria)	38064	18	12	(Cargo_in_Golgi)	72186	0.366384
896	fkh-g245-MAO-191020-pt2-SG4.nd2	19	1	(Cargo_in_Cells)	56629	19	1	(Cargo_in_Mitochondria)	6667	19	1	(Cargo_in_Golgi)	30329	0.117731	0.121526
901	fkh-g245-MAO-191020-pt2-SG4.nd2	19	2	(Cargo_in_Cells)	81797	19	2	(Cargo_in_Mitochondria)	11797	19	2	(Cargo_in_Golgi)	48885	0.144223
906	fkh-g245-MAO-191020-pt2-SG4.nd2	19	3	(Cargo_in_Cells)	44417	19	3	(Cargo_in_Mitochondria)	4365	19	3	(Cargo_in_Golgi)	24298	0.0982732
911	fkh-g245-MAO-191020-pt2-SG4.nd2	19	4	(Cargo_in_Cells)	56380	19	4	(Cargo_in_Mitochondria)	4900	19	4	(Cargo_in_Golgi)	33898	0.0869103
916	fkh-g245-MAO-191020-pt2-SG4.nd2	19	5	(Cargo_in_Cells)	55217	19	5	(Cargo_in_Mitochondria)	9280	19	5	(Cargo_in_Golgi)	32785	0.168064
921	fkh-g245-MAO-191020-pt2-SG4.nd2	19	6	(Cargo_in_Cells)	65178	19	6	(Cargo_in_Mitochondria)	8839	19	6	(Cargo_in_Golgi)	35280	0.135613
926	fkh-g245-MAO-191020-pt2-SG4.nd2	19	7	(Cargo_in_Cells)	74669	19	7	(Cargo_in_Mitochondria)	9624	19	7	(Cargo_in_Golgi)	40870	0.128889
931	fkh-g245-MAO-191020-pt2-SG4.nd2	19	8	(Cargo_in_Cells)	34806	19	8	(Cargo_in_Mitochondria)	4452	19	8	(Cargo_in_Golgi)	19204	0.127909
936	fkh-g245-MAO-191020-pt2-SG4.nd2	19	9	(Cargo_in_Cells)	46565	19	9	(Cargo_in_Mitochondria)	6694	19	9	(Cargo_in_Golgi)	26735	0.143756
941	fkh-g245-MAO-191020-pt2-SG4.nd2	19	10	(Cargo_in_Cells)	49582	19	10	(Cargo_in_Mitochondria)	6070	19	10	(Cargo_in_Golgi)	26914	0.122423
946	fkh-g245-MAO-191020-pt2-SG4.nd2	19	11	(Cargo_in_Cells)	36650	19	11	(Cargo_in_Mitochondria)	2996	19	11	(Cargo_in_Golgi)	18764	0.0817462
951	fkh-g245-MAO-191020-pt2-SG4.nd2	19	12	(Cargo_in_Cells)	44863	19	12	(Cargo_in_Mitochondria)	4515	19	12	(Cargo_in_Golgi)	23422	0.10064
956	fkh-g245-MAO-191020-pt2-SG4.nd2	19	13	(Cargo_in_Cells)	13473	19	13	(Cargo_in_Mitochondria)	1666	19	13	(Cargo_in_Golgi)	7055	0.123655
961	fkh-g245-MAO-191020-pt2-SG6.nd2	20	1	(Cargo_in_Cells)	52160	20	1	(Cargo_in_Mitochondria)	10454	20	1	(Cargo_in_Golgi)	32680	0.200422	0.153197
966	fkh-g245-MAO-191020-pt2-SG6.nd2	20	2	(Cargo_in_Cells)	47670	20	2	(Cargo_in_Mitochondria)	5430	20	2	(Cargo_in_Golgi)	23302	0.113908
971	fkh-g245-MAO-191020-pt2-SG6.nd2	20	3	(Cargo_in_Cells)	55059	20	3	(Cargo_in_Mitochondria)	6910	20	3	(Cargo_in_Golgi)	32712	0.125502
976	fkh-g245-MAO-191020-pt2-SG6.nd2	20	4	(Cargo_in_Cells)	32787	20	4	(Cargo_in_Mitochondria)	5761	20	4	(Cargo_in_Golgi)	19961	0.17571
981	fkh-g245-MAO-191020-pt2-SG6.nd2	20	5	(Cargo_in_Cells)	30121	20	5	(Cargo_in_Mitochondria)	3809	20	5	(Cargo_in_Golgi)	19700	0.126457
986	fkh-g245-MAO-191020-pt2-SG6.nd2	20	6	(Cargo_in_Cells)	49248	20	6	(Cargo_in_Mitochondria)	7372	20	6	(Cargo_in_Golgi)	29580	0.149691
991	fkh-g245-MAO-191020-pt2-SG6.nd2	20	7	(Cargo_in_Cells)	38335	20	7	(Cargo_in_Mitochondria)	6646	20	7	(Cargo_in_Golgi)	25168	0.173366
996	fkh-g245-MAO-191020-pt2-SG6.nd2	20	8	(Cargo_in_Cells)	42626	20	8	(Cargo_in_Mitochondria)	6490	20	8	(Cargo_in_Golgi)	29981	0.152254
1001	fkh-g245-MAO-191020-pt2-SG6.nd2	20	9	(Cargo_in_Cells)	58014	20	9	(Cargo_in_Mitochondria)	10067	20	9	(Cargo_in_Golgi)	31245	0.173527
1006	fkh-g245-MAO-191020-pt2-SG6.nd2	20	10	(Cargo_in_Cells)	30373	20	10	(Cargo_in_Mitochondria)	3476	20	10	(Cargo_in_Golgi)	18672	0.114444
1011	fkh-g245-MAO-191020-pt2-SG6.nd2	20	11	(Cargo_in_Cells)	45761	20	11	(Cargo_in_Mitochondria)	8604	20	11	(Cargo_in_Golgi)	29488	0.18802
1016	fkh-g245-MAO-191020-pt2-SG6.nd2	20	12	(Cargo_in_Cells)	43082	20	12	(Cargo_in_Mitochondria)	7598	20	12	(Cargo_in_Golgi)	27911	0.176361
1021	fkh-g245-MAO-191020-pt2-SG6.nd2	20	13	(Cargo_in_Cells)	21617	20	13	(Cargo_in_Mitochondria)	2578	20	13	(Cargo_in_Golgi)	8063	0.119258
1026	fkh-g245-MAO-191020-pt2-SG6.nd2	20	14	(Cargo_in_Cells)	79384	20	14	(Cargo_in_Mitochondria)	12411	20	14	(Cargo_in_Golgi)	37903	0.156341
1031	fkh-g245-MAO-191020-pt2-SG6.nd2	20	15	(Cargo_in_Cells)	37245	20	15	(Cargo_in_Mitochondria)	5345	20	15	(Cargo_in_Golgi)	19879	0.143509
1036	fkh-g245-MAO-191020-pt2-SG6.nd2	20	16	(Cargo_in_Cells)	29655	20	16	(Cargo_in_Mitochondria)	4779	20	16	(Cargo_in_Golgi)	16087	0.161153
1041	fkh-g245-MAO-191020-pt2-SG6.nd2	20	17	(Cargo_in_Cells)	27186	20	17	(Cargo_in_Mitochondria)	4198	20	17	(Cargo_in_Golgi)	14619	0.154418

## Sheet: Figure 2C SG Glg1
Item	Source	FieldID	RoiID	BinaryID	BinaryArea [px²]	BinaryID	BinaryArea [px²]	BinaryID	BinaryArea [px²]	BinaryID	BinaryArea [px²]	BinaryID	BinaryArea [px²]	CM/CT	Average CM/CT
3	BioID2-MAO-241120-SG1a-set3.nd2	1	1	(Cargo_in_Cells)	17050	(Cargo_in_Mitochondria)	541	(Mitochondria_in_Cells)	9430	(Cargo_in_Golgi)	8467	(Golgi_in_Cells)	53009	0.0317302	0.109023
8	BioID2-MAO-241120-SG1a-set3.nd2	1	2	(Cargo_in_Cells)	18690	(Cargo_in_Mitochondria)	1079	(Mitochondria_in_Cells)	34329	(Cargo_in_Golgi)	8866	(Golgi_in_Cells)	68963	0.0577314			Key
13	BioID2-MAO-241120-SG1a-set3.nd2	1	3	(Cargo_in_Cells)	18322	(Cargo_in_Mitochondria)	1511	(Mitochondria_in_Cells)	26989	(Cargo_in_Golgi)	9537	(Golgi_in_Cells)	62231	0.0824692			CM = cargo in mitochondria
18	BioID2-MAO-241120-SG1a-set3.nd2	1	4	(Cargo_in_Cells)	13883	(Cargo_in_Mitochondria)	1350	(Mitochondria_in_Cells)	20615	(Cargo_in_Golgi)	7041	(Golgi_in_Cells)	36093	0.0972412			CT = cargo in total
23	BioID2-MAO-241120-SG1a-set3.nd2	1	5	(Cargo_in_Cells)	10865	(Cargo_in_Mitochondria)	1815	(Mitochondria_in_Cells)	44090	(Cargo_in_Golgi)	5084	(Golgi_in_Cells)	55881	0.16705			MT = mito total
28	BioID2-MAO-241120-SG1a-set3.nd2	1	6	(Cargo_in_Cells)	22003	(Cargo_in_Mitochondria)	3244	(Mitochondria_in_Cells)	38014	(Cargo_in_Golgi)	11314	(Golgi_in_Cells)	75531	0.147434
33	BioID2-MAO-241120-SG1a-set3.nd2	1	7	(Cargo_in_Cells)	7821	(Cargo_in_Mitochondria)	1010	(Mitochondria_in_Cells)	31947	(Cargo_in_Golgi)	3372	(Golgi_in_Cells)	39214	0.129139
38	BioID2-MAO-241120-SG1a-set3.nd2	1	8	(Cargo_in_Cells)	29816	(Cargo_in_Mitochondria)	2789	(Mitochondria_in_Cells)	36695	(Cargo_in_Golgi)	12714	(Golgi_in_Cells)	85846	0.0935404
43	BioID2-MAO-241120-SG1a-set3.nd2	1	9	(Cargo_in_Cells)	19906	(Cargo_in_Mitochondria)	3481	(Mitochondria_in_Cells)	52618	(Cargo_in_Golgi)	10439	(Golgi_in_Cells)	82055	0.174872
48	BioID2-MAO-241120-SG2a-set3.nd2	2	1	(Cargo_in_Cells)	30100	(Cargo_in_Mitochondria)	3360	(Mitochondria_in_Cells)	25507	(Cargo_in_Golgi)	15573	(Golgi_in_Cells)	53035	0.111628	0.151753
53	BioID2-MAO-241120-SG2a-set3.nd2	2	2	(Cargo_in_Cells)	21255	(Cargo_in_Mitochondria)	3033	(Mitochondria_in_Cells)	32910	(Cargo_in_Golgi)	11601	(Golgi_in_Cells)	47281	0.142696
58	BioID2-MAO-241120-SG2a-set3.nd2	2	3	(Cargo_in_Cells)	18853	(Cargo_in_Mitochondria)	2828	(Mitochondria_in_Cells)	37851	(Cargo_in_Golgi)	8177	(Golgi_in_Cells)	65189	0.150003
63	BioID2-MAO-241120-SG2a-set3.nd2	2	4	(Cargo_in_Cells)	26023	(Cargo_in_Mitochondria)	3765	(Mitochondria_in_Cells)	62780	(Cargo_in_Golgi)	13491	(Golgi_in_Cells)	79231	0.14468
68	BioID2-MAO-241120-SG2a-set3.nd2	2	5	(Cargo_in_Cells)	13216	(Cargo_in_Mitochondria)	2217	(Mitochondria_in_Cells)	29441	(Cargo_in_Golgi)	5924	(Golgi_in_Cells)	40500	0.167751
73	BioID2-MAO-241120-SG2a-set3.nd2	2	6	(Cargo_in_Cells)	12361	(Cargo_in_Mitochondria)	1964	(Mitochondria_in_Cells)	27023	(Cargo_in_Golgi)	5302	(Golgi_in_Cells)	40710	0.158887
78	BioID2-MAO-241120-SG2a-set3.nd2	2	7	(Cargo_in_Cells)	14636	(Cargo_in_Mitochondria)	1930	(Mitochondria_in_Cells)	30327	(Cargo_in_Golgi)	6833	(Golgi_in_Cells)	49513	0.131867
83	BioID2-MAO-241120-SG2a-set3.nd2	2	8	(Cargo_in_Cells)	8894	(Cargo_in_Mitochondria)	1224	(Mitochondria_in_Cells)	42597	(Cargo_in_Golgi)	4092	(Golgi_in_Cells)	35716	0.137621
88	BioID2-MAO-241120-SG2a-set3.nd2	2	9	(Cargo_in_Cells)	17007	(Cargo_in_Mitochondria)	2295	(Mitochondria_in_Cells)	28761	(Cargo_in_Golgi)	8486	(Golgi_in_Cells)	43355	0.134944
93	BioID2-MAO-241120-SG2a-set3.nd2	2	10	(Cargo_in_Cells)	11637	(Cargo_in_Mitochondria)	1547	(Mitochondria_in_Cells)	27429	(Cargo_in_Golgi)	4647	(Golgi_in_Cells)	42242	0.132938
98	BioID2-MAO-241120-SG2a-set3.nd2	2	11	(Cargo_in_Cells)	7113	(Cargo_in_Mitochondria)	1372	(Mitochondria_in_Cells)	21825	(Cargo_in_Golgi)	153	(Golgi_in_Cells)	5077	0.192886
103	BioID2-MAO-241120-SG2a-set3.nd2	2	12	(Cargo_in_Cells)	11193	(Cargo_in_Mitochondria)	2408	(Mitochondria_in_Cells)	45979	(Cargo_in_Golgi)	2761	(Golgi_in_Cells)	39032	0.215134
108	BioID2-MAO-241120-SG3a-set3.nd2	3	1	(Cargo_in_Cells)	13891	(Cargo_in_Mitochondria)	1289	(Mitochondria_in_Cells)	17065	(Cargo_in_Golgi)	7549	(Golgi_in_Cells)	35011	0.0927939	0.106657
113	BioID2-MAO-241120-SG3a-set3.nd2	3	2	(Cargo_in_Cells)	12369	(Cargo_in_Mitochondria)	1876	(Mitochondria_in_Cells)	34332	(Cargo_in_Golgi)	4542	(Golgi_in_Cells)	52069	0.151669
118	BioID2-MAO-241120-SG3a-set3.nd2	3	3	(Cargo_in_Cells)	12522	(Cargo_in_Mitochondria)	1415	(Mitochondria_in_Cells)	23726	(Cargo_in_Golgi)	6344	(Golgi_in_Cells)	32951	0.113001
123	BioID2-MAO-241120-SG3a-set3.nd2	3	4	(Cargo_in_Cells)	18041	(Cargo_in_Mitochondria)	2107	(Mitochondria_in_Cells)	37794	(Cargo_in_Golgi)	8007	(Golgi_in_Cells)	69291	0.11679
128	BioID2-MAO-241120-SG3a-set3.nd2	3	5	(Cargo_in_Cells)	14961	(Cargo_in_Mitochondria)	1921	(Mitochondria_in_Cells)	30573	(Cargo_in_Golgi)	5306	(Golgi_in_Cells)	37277	0.128401
133	BioID2-MAO-241120-SG3a-set3.nd2	3	6	(Cargo_in_Cells)	11281	(Cargo_in_Mitochondria)	670	(Mitochondria_in_Cells)	26073	(Cargo_in_Golgi)	4048	(Golgi_in_Cells)	45734	0.0593919
138	BioID2-MAO-241120-SG3a-set3.nd2	3	7	(Cargo_in_Cells)	12721	(Cargo_in_Mitochondria)	1251	(Mitochondria_in_Cells)	42378	(Cargo_in_Golgi)	3739	(Golgi_in_Cells)	64270	0.0983413
143	BioID2-MAO-241120-SG3a-set3.nd2	3	8	(Cargo_in_Cells)	12151	(Cargo_in_Mitochondria)	1685	(Mitochondria_in_Cells)	30524	(Cargo_in_Golgi)	4604	(Golgi_in_Cells)	47337	0.138672
148	BioID2-MAO-241120-SG3a-set3.nd2	3	9	(Cargo_in_Cells)	17215	(Cargo_in_Mitochondria)	922	(Mitochondria_in_Cells)	26507	(Cargo_in_Golgi)	4195	(Golgi_in_Cells)	51523	0.0535579
153	BioID2-MAO-241120-SG3a-set3.nd2	3	10	(Cargo_in_Cells)	12751	(Cargo_in_Mitochondria)	1453	(Mitochondria_in_Cells)	34660	(Cargo_in_Golgi)	3092	(Golgi_in_Cells)	39731	0.113952
158	BioID2-MAO-241120-SG4a-set3.nd2	4	1	(Cargo_in_Cells)	24887	(Cargo_in_Mitochondria)	3402	(Mitochondria_in_Cells)	47801	(Cargo_in_Golgi)	12164	(Golgi_in_Cells)	64663	0.136698	0.125176
163	BioID2-MAO-241120-SG4a-set3.nd2	4	2	(Cargo_in_Cells)	17072	(Cargo_in_Mitochondria)	1851	(Mitochondria_in_Cells)	36363	(Cargo_in_Golgi)	6944	(Golgi_in_Cells)	50111	0.108423
168	BioID2-MAO-241120-SG4a-set3.nd2	4	3	(Cargo_in_Cells)	19432	(Cargo_in_Mitochondria)	2676	(Mitochondria_in_Cells)	45072	(Cargo_in_Golgi)	8676	(Golgi_in_Cells)	55411	0.137711
173	BioID2-MAO-241120-SG4a-set3.nd2	4	4	(Cargo_in_Cells)	33117	(Cargo_in_Mitochondria)	5402	(Mitochondria_in_Cells)	81345	(Cargo_in_Golgi)	13572	(Golgi_in_Cells)	92960	0.163119
178	BioID2-MAO-241120-SG4a-set3.nd2	4	5	(Cargo_in_Cells)	37409	(Cargo_in_Mitochondria)	5536	(Mitochondria_in_Cells)	60944	(Cargo_in_Golgi)	14390	(Golgi_in_Cells)	80617	0.147986
183	BioID2-MAO-241120-SG4a-set3.nd2	4	6	(Cargo_in_Cells)	39736	(Cargo_in_Mitochondria)	4265	(Mitochondria_in_Cells)	31772	(Cargo_in_Golgi)	18278	(Golgi_in_Cells)	64128	0.107333
188	BioID2-MAO-241120-SG4a-set3.nd2	4	7	(Cargo_in_Cells)	31822	(Cargo_in_Mitochondria)	3059	(Mitochondria_in_Cells)	31799	(Cargo_in_Golgi)	14777	(Golgi_in_Cells)	66073	0.0961285
193	BioID2-MAO-241120-SG4a-set3.nd2	4	8	(Cargo_in_Cells)	22162	(Cargo_in_Mitochondria)	2305	(Mitochondria_in_Cells)	32578	(Cargo_in_Golgi)	10269	(Golgi_in_Cells)	63393	0.104007
198	BioID2-MAO-241120-SG5a-set3.nd2	5	1	(Cargo_in_Cells)	25477	(Cargo_in_Mitochondria)	2934	(Mitochondria_in_Cells)	46048	(Cargo_in_Golgi)	6778	(Golgi_in_Cells)	57057	0.115163	0.171934
203	BioID2-MAO-241120-SG5a-set3.nd2	5	2	(Cargo_in_Cells)	36377	(Cargo_in_Mitochondria)	7726	(Mitochondria_in_Cells)	79104	(Cargo_in_Golgi)	5516	(Golgi_in_Cells)	51763	0.212387
208	BioID2-MAO-241120-SG5a-set3.nd2	5	3	(Cargo_in_Cells)	26914	(Cargo_in_Mitochondria)	6128	(Mitochondria_in_Cells)	61819	(Cargo_in_Golgi)	11407	(Golgi_in_Cells)	64078	0.227688
213	BioID2-MAO-241120-SG5a-set3.nd2	5	4	(Cargo_in_Cells)	18476	(Cargo_in_Mitochondria)	2289	(Mitochondria_in_Cells)	31178	(Cargo_in_Golgi)	8030	(Golgi_in_Cells)	46760	0.12389
218	BioID2-MAO-241120-SG5a-set3.nd2	5	5	(Cargo_in_Cells)	15390	(Cargo_in_Mitochondria)	3029	(Mitochondria_in_Cells)	23976	(Cargo_in_Golgi)	6096	(Golgi_in_Cells)	26305	0.196816
223	BioID2-MAO-241120-SG5a-set3.nd2	5	6	(Cargo_in_Cells)	17047	(Cargo_in_Mitochondria)	2673	(Mitochondria_in_Cells)	37769	(Cargo_in_Golgi)	6493	(Golgi_in_Cells)	52745	0.156802
228	BioID2-MAO-241120-SG5a-set3.nd2	5	7	(Cargo_in_Cells)	21582	(Cargo_in_Mitochondria)	3686	(Mitochondria_in_Cells)	40222	(Cargo_in_Golgi)	10384	(Golgi_in_Cells)	66881	0.17079
233	GMAP-MAO-241120-SG1a-set4.nd2	6	1	(Cargo_in_Cells)	28540	(Cargo_in_Mitochondria)	9243	(Mitochondria_in_Cells)	27641	(Cargo_in_Golgi)	9945	(Golgi_in_Cells)	27345	0.323861	0.257148
238	GMAP-MAO-241120-SG1a-set4.nd2	6	2	(Cargo_in_Cells)	25799	(Cargo_in_Mitochondria)	8290	(Mitochondria_in_Cells)	29195	(Cargo_in_Golgi)	8642	(Golgi_in_Cells)	25662	0.32133
243	GMAP-MAO-241120-SG1a-set4.nd2	6	3	(Cargo_in_Cells)	33365	(Cargo_in_Mitochondria)	9234	(Mitochondria_in_Cells)	36139	(Cargo_in_Golgi)	10041	(Golgi_in_Cells)	32783	0.276757
248	GMAP-MAO-241120-SG1a-set4.nd2	6	4	(Cargo_in_Cells)	26073	(Cargo_in_Mitochondria)	4095	(Mitochondria_in_Cells)	19017	(Cargo_in_Golgi)	2668	(Golgi_in_Cells)	13870	0.157059
253	GMAP-MAO-241120-SG1a-set4.nd2	6	5	(Cargo_in_Cells)	57815	(Cargo_in_Mitochondria)	19064	(Mitochondria_in_Cells)	64050	(Cargo_in_Golgi)	23421	(Golgi_in_Cells)	76218	0.329741
258	GMAP-MAO-241120-SG1a-set4.nd2	6	6	(Cargo_in_Cells)	54101	(Cargo_in_Mitochondria)	8997	(Mitochondria_in_Cells)	55279	(Cargo_in_Golgi)	6384	(Golgi_in_Cells)	40165	0.1663
263	GMAP-MAO-241120-SG1a-set4.nd2	6	7	(Cargo_in_Cells)	28573	(Cargo_in_Mitochondria)	9160	(Mitochondria_in_Cells)	40008	(Cargo_in_Golgi)	10379	(Golgi_in_Cells)	39434	0.320582
268	GMAP-MAO-241120-SG1a-set4.nd2	6	8	(Cargo_in_Cells)	28571	(Cargo_in_Mitochondria)	7573	(Mitochondria_in_Cells)	47069	(Cargo_in_Golgi)	11117	(Golgi_in_Cells)	49554	0.265059
273	GMAP-MAO-241120-SG1a-set4.nd2	6	9	(Cargo_in_Cells)	23030	(Cargo_in_Mitochondria)	7208	(Mitochondria_in_Cells)	40753	(Cargo_in_Golgi)	8476	(Golgi_in_Cells)	36026	0.312983
278	GMAP-MAO-241120-SG1a-set4.nd2	6	10	(Cargo_in_Cells)	47280	(Cargo_in_Mitochondria)	9788	(Mitochondria_in_Cells)	53003	(Cargo_in_Golgi)	13332	(Golgi_in_Cells)	57521	0.207022
283	GMAP-MAO-241120-SG1a-set4.nd2	6	11	(Cargo_in_Cells)	40684	(Cargo_in_Mitochondria)	8862	(Mitochondria_in_Cells)	38405	(Cargo_in_Golgi)	14168	(Golgi_in_Cells)	42708	0.217825
288	GMAP-MAO-241120-SG1a-set4.nd2	6	12	(Cargo_in_Cells)	39389	(Cargo_in_Mitochondria)	7376	(Mitochondria_in_Cells)	39034	(Cargo_in_Golgi)	10518	(Golgi_in_Cells)	39387	0.18726
293	GMAP-MAO-241120-SG2a-set4.nd2	7	1	(Cargo_in_Cells)	41882	(Cargo_in_Mitochondria)	10367	(Mitochondria_in_Cells)	41192	(Cargo_in_Golgi)	18666	(Golgi_in_Cells)	55846	0.247529	0.252254
298	GMAP-MAO-241120-SG2a-set4.nd2	7	2	(Cargo_in_Cells)	39528	(Cargo_in_Mitochondria)	12391	(Mitochondria_in_Cells)	56614	(Cargo_in_Golgi)	16078	(Golgi_in_Cells)	61621	0.313474
303	GMAP-MAO-241120-SG2a-set4.nd2	7	3	(Cargo_in_Cells)	41329	(Cargo_in_Mitochondria)	12273	(Mitochondria_in_Cells)	37514	(Cargo_in_Golgi)	16714	(Golgi_in_Cells)	41662	0.296959
308	GMAP-MAO-241120-SG2a-set4.nd2	7	4	(Cargo_in_Cells)	25353	(Cargo_in_Mitochondria)	8041	(Mitochondria_in_Cells)	43694	(Cargo_in_Golgi)	12129	(Golgi_in_Cells)	44965	0.317162
313	GMAP-MAO-241120-SG2a-set4.nd2	7	5	(Cargo_in_Cells)	47708	(Cargo_in_Mitochondria)	13295	(Mitochondria_in_Cells)	44789	(Cargo_in_Golgi)	20399	(Golgi_in_Cells)	62709	0.278674
318	GMAP-MAO-241120-SG2a-set4.nd2	7	6	(Cargo_in_Cells)	19550	(Cargo_in_Mitochondria)	5746	(Mitochondria_in_Cells)	32440	(Cargo_in_Golgi)	9592	(Golgi_in_Cells)	37211	0.293913
323	GMAP-MAO-241120-SG2a-set4.nd2	7	7	(Cargo_in_Cells)	38810	(Cargo_in_Mitochondria)	7182	(Mitochondria_in_Cells)	36880	(Cargo_in_Golgi)	16611	(Golgi_in_Cells)	60057	0.185055
328	GMAP-MAO-241120-SG2a-set4.nd2	7	8	(Cargo_in_Cells)	33760	(Cargo_in_Mitochondria)	6373	(Mitochondria_in_Cells)	29680	(Cargo_in_Golgi)	15496	(Golgi_in_Cells)	44873	0.188774
333	GMAP-MAO-241120-SG2a-set4.nd2	7	9	(Cargo_in_Cells)	25098	(Cargo_in_Mitochondria)	5363	(Mitochondria_in_Cells)	17068	(Cargo_in_Golgi)	11321	(Golgi_in_Cells)	29466	0.213682
338	GMAP-MAO-241120-SG2a-set4.nd2	7	10	(Cargo_in_Cells)	34653	(Cargo_in_Mitochondria)	6491	(Mitochondria_in_Cells)	24760	(Cargo_in_Golgi)	15119	(Golgi_in_Cells)	39947	0.187314
343	GMAP-MAO-241120-SG3a-set4.nd2	8	1	(Cargo_in_Cells)	31851	(Cargo_in_Mitochondria)	7555	(Mitochondria_in_Cells)	18638	(Cargo_in_Golgi)	1482	(Golgi_in_Cells)	3607	0.237198	0.239828
348	GMAP-MAO-241120-SG3a-set4.nd2	8	2	(Cargo_in_Cells)	30551	(Cargo_in_Mitochondria)	6857	(Mitochondria_in_Cells)	23820	(Cargo_in_Golgi)	5382	(Golgi_in_Cells)	15636	0.224444
353	GMAP-MAO-241120-SG3a-set4.nd2	8	3	(Cargo_in_Cells)	37282	(Cargo_in_Mitochondria)	8519	(Mitochondria_in_Cells)	24418	(Cargo_in_Golgi)	2813	(Golgi_in_Cells)	8713	0.228502
358	GMAP-MAO-241120-SG3a-set4.nd2	8	4	(Cargo_in_Cells)	27810	(Cargo_in_Mitochondria)	7139	(Mitochondria_in_Cells)	27959	(Cargo_in_Golgi)	7404	(Golgi_in_Cells)	28432	0.256706
363	GMAP-MAO-241120-SG3a-set4.nd2	8	5	(Cargo_in_Cells)	11641	(Cargo_in_Mitochondria)	2344	(Mitochondria_in_Cells)	30312	(Cargo_in_Golgi)	1098	(Golgi_in_Cells)	17378	0.201357
368	GMAP-MAO-241120-SG3a-set4.nd2	8	6	(Cargo_in_Cells)	15901	(Cargo_in_Mitochondria)	3976	(Mitochondria_in_Cells)	23597	(Cargo_in_Golgi)	5115	(Golgi_in_Cells)	23263	0.250047
373	GMAP-MAO-241120-SG3a-set4.nd2	8	7	(Cargo_in_Cells)	25094	(Cargo_in_Mitochondria)	7114	(Mitochondria_in_Cells)	32988	(Cargo_in_Golgi)	7665	(Golgi_in_Cells)	39087	0.283494
378	GMAP-MAO-241120-SG3a-set4.nd2	8	8	(Cargo_in_Cells)	30065	(Cargo_in_Mitochondria)	7870	(Mitochondria_in_Cells)	34305	(Cargo_in_Golgi)	11627	(Golgi_in_Cells)	48102	0.261766
383	GMAP-MAO-241120-SG3a-set4.nd2	8	9	(Cargo_in_Cells)	27217	(Cargo_in_Mitochondria)	7049	(Mitochondria_in_Cells)	34515	(Cargo_in_Golgi)	10171	(Golgi_in_Cells)	45255	0.258993
388	GMAP-MAO-241120-SG3a-set4.nd2	8	10	(Cargo_in_Cells)	19981	(Cargo_in_Mitochondria)	4383	(Mitochondria_in_Cells)	32409	(Cargo_in_Golgi)	9448	(Golgi_in_Cells)	43357	0.219358
393	GMAP-MAO-241120-SG3a-set4.nd2	8	11	(Cargo_in_Cells)	32862	(Cargo_in_Mitochondria)	9296	(Mitochondria_in_Cells)	41286	(Cargo_in_Golgi)	12604	(Golgi_in_Cells)	45431	0.28288
398	GMAP-MAO-241120-SG3a-set4.nd2	8	12	(Cargo_in_Cells)	34007	(Cargo_in_Mitochondria)	6953	(Mitochondria_in_Cells)	28717	(Cargo_in_Golgi)	13203	(Golgi_in_Cells)	41368	0.204458
403	GMAP-MAO-241120-SG3a-set4.nd2	8	13	(Cargo_in_Cells)	20848	(Cargo_in_Mitochondria)	4348	(Mitochondria_in_Cells)	17632	(Cargo_in_Golgi)	8744	(Golgi_in_Cells)	25246	0.208557
408	GMAP-MAO-241120-SG4a-set4.nd2	9	1	(Cargo_in_Cells)	27601	(Cargo_in_Mitochondria)	5999	(Mitochondria_in_Cells)	39110	(Cargo_in_Golgi)	8678	(Golgi_in_Cells)	39371	0.217347	0.217627
413	GMAP-MAO-241120-SG4a-set4.nd2	9	2	(Cargo_in_Cells)	32650	(Cargo_in_Mitochondria)	10091	(Mitochondria_in_Cells)	47953	(Cargo_in_Golgi)	16225	(Golgi_in_Cells)	55837	0.309066
418	GMAP-MAO-241120-SG4a-set4.nd2	9	3	(Cargo_in_Cells)	36799	(Cargo_in_Mitochondria)	8558	(Mitochondria_in_Cells)	43117	(Cargo_in_Golgi)	19201	(Golgi_in_Cells)	61041	0.232561
423	GMAP-MAO-241120-SG4a-set4.nd2	9	4	(Cargo_in_Cells)	44009	(Cargo_in_Mitochondria)	8966	(Mitochondria_in_Cells)	38754	(Cargo_in_Golgi)	20603	(Golgi_in_Cells)	57491	0.203731
428	GMAP-MAO-241120-SG4a-set4.nd2	9	5	(Cargo_in_Cells)	48534	(Cargo_in_Mitochondria)	8421	(Mitochondria_in_Cells)	39601	(Cargo_in_Golgi)	22628	(Golgi_in_Cells)	75390	0.173507
433	GMAP-MAO-241120-SG4a-set4.nd2	9	6	(Cargo_in_Cells)	55790	(Cargo_in_Mitochondria)	9856	(Mitochondria_in_Cells)	42836	(Cargo_in_Golgi)	24311	(Golgi_in_Cells)	66215	0.176662
438	GMAP-MAO-241120-SG4a-set4.nd2	9	7	(Cargo_in_Cells)	30240	(Cargo_in_Mitochondria)	6366	(Mitochondria_in_Cells)	29927	(Cargo_in_Golgi)	13464	(Golgi_in_Cells)	43608	0.210516
443	GMAP-MAO-241120-SG6-set4.nd2	10	1	(Cargo_in_Cells)	25309	(Cargo_in_Mitochondria)	8051	(Mitochondria_in_Cells)	25556	(Cargo_in_Golgi)	9849	(Golgi_in_Cells)	28490	0.318108	0.223268
448	GMAP-MAO-241120-SG6-set4.nd2	10	2	(Cargo_in_Cells)	19023	(Cargo_in_Mitochondria)	4440	(Mitochondria_in_Cells)	31992	(Cargo_in_Golgi)	7826	(Golgi_in_Cells)	41025	0.233402
453	GMAP-MAO-241120-SG6-set4.nd2	10	3	(Cargo_in_Cells)	23372	(Cargo_in_Mitochondria)	5993	(Mitochondria_in_Cells)	29925	(Cargo_in_Golgi)	8170	(Golgi_in_Cells)	28826	0.256418
458	GMAP-MAO-241120-SG6-set4.nd2	10	4	(Cargo_in_Cells)	23268	(Cargo_in_Mitochondria)	6119	(Mitochondria_in_Cells)	23520	(Cargo_in_Golgi)	8936	(Golgi_in_Cells)	26553	0.262979
463	GMAP-MAO-241120-SG6-set4.nd2	10	5	(Cargo_in_Cells)	27458	(Cargo_in_Mitochondria)	6354	(Mitochondria_in_Cells)	32774	(Cargo_in_Golgi)	8289	(Golgi_in_Cells)	36357	0.231408
468	GMAP-MAO-241120-SG6-set4.nd2	10	6	(Cargo_in_Cells)	43709	(Cargo_in_Mitochondria)	12250	(Mitochondria_in_Cells)	55441	(Cargo_in_Golgi)	19490	(Golgi_in_Cells)	63091	0.280263
473	GMAP-MAO-241120-SG6-set4.nd2	10	7	(Cargo_in_Cells)	21558	(Cargo_in_Mitochondria)	5823	(Mitochondria_in_Cells)	29214	(Cargo_in_Golgi)	8518	(Golgi_in_Cells)	33160	0.270109
478	GMAP-MAO-241120-SG6-set4.nd2	10	8	(Cargo_in_Cells)	14728	(Cargo_in_Mitochondria)	3536	(Mitochondria_in_Cells)	23064	(Cargo_in_Golgi)	5099	(Golgi_in_Cells)	29658	0.240087
483	GMAP-MAO-241120-SG6-set4.nd2	10	9	(Cargo_in_Cells)	28449	(Cargo_in_Mitochondria)	3953	(Mitochondria_in_Cells)	28968	(Cargo_in_Golgi)	12751	(Golgi_in_Cells)	54097	0.13895
488	GMAP-MAO-241120-SG6-set4.nd2	10	10	(Cargo_in_Cells)	22374	(Cargo_in_Mitochondria)	4335	(Mitochondria_in_Cells)	20872	(Cargo_in_Golgi)	9520	(Golgi_in_Cells)	31805	0.193752
493	GMAP-MAO-241120-SG6-set4.nd2	10	11	(Cargo_in_Cells)	11031	(Cargo_in_Mitochondria)	1848	(Mitochondria_in_Cells)	19029	(Cargo_in_Golgi)	4131	(Golgi_in_Cells)	27512	0.167528
498	GMAP-MAO-241120-SG6-set4.nd2	10	12	(Cargo_in_Cells)	24777	(Cargo_in_Mitochondria)	2136	(Mitochondria_in_Cells)	14596	(Cargo_in_Golgi)	7929	(Golgi_in_Cells)	24245	0.086209
503	TMF-MAO-241120-SG1a-set4.nd2	11	1	(Cargo_in_Cells)	35889	(Cargo_in_Mitochondria)	17219	(Mitochondria_in_Cells)	47755	(Cargo_in_Golgi)	11814	(Golgi_in_Cells)	55603	0.479785	0.404896
508	TMF-MAO-241120-SG1a-set4.nd2	11	2	(Cargo_in_Cells)	39600	(Cargo_in_Mitochondria)	15887	(Mitochondria_in_Cells)	37498	(Cargo_in_Golgi)	15859	(Golgi_in_Cells)	63680	0.401187
513	TMF-MAO-241120-SG1a-set4.nd2	11	3	(Cargo_in_Cells)	34405	(Cargo_in_Mitochondria)	14487	(Mitochondria_in_Cells)	38609	(Cargo_in_Golgi)	11312	(Golgi_in_Cells)	52769	0.421073
518	TMF-MAO-241120-SG1a-set4.nd2	11	4	(Cargo_in_Cells)	32996	(Cargo_in_Mitochondria)	14361	(Mitochondria_in_Cells)	59073	(Cargo_in_Golgi)	14168	(Golgi_in_Cells)	79435	0.435235
523	TMF-MAO-241120-SG1a-set4.nd2	11	5	(Cargo_in_Cells)	36081	(Cargo_in_Mitochondria)	11668	(Mitochondria_in_Cells)	54633	(Cargo_in_Golgi)	16913	(Golgi_in_Cells)	90902	0.323383
528	TMF-MAO-241120-SG1a-set4.nd2	11	6	(Cargo_in_Cells)	43945	(Cargo_in_Mitochondria)	14659	(Mitochondria_in_Cells)	46502	(Cargo_in_Golgi)	20055	(Golgi_in_Cells)	87892	0.333576
533	TMF-MAO-241120-SG1a-set4.nd2	11	7	(Cargo_in_Cells)	21666	(Cargo_in_Mitochondria)	10958	(Mitochondria_in_Cells)	42446	(Cargo_in_Golgi)	8041	(Golgi_in_Cells)	42472	0.505769
538	TMF-MAO-241120-SG1a-set4.nd2	11	8	(Cargo_in_Cells)	29175	(Cargo_in_Mitochondria)	10258	(Mitochondria_in_Cells)	50227	(Cargo_in_Golgi)	12739	(Golgi_in_Cells)	63938	0.351602
543	TMF-MAO-241120-SG1a-set4.nd2	11	9	(Cargo_in_Cells)	65911	(Cargo_in_Mitochondria)	25867	(Mitochondria_in_Cells)	62446	(Cargo_in_Golgi)	27213	(Golgi_in_Cells)	116791	0.392453
548	TMF-MAO-241120-SG2a-set4.nd2	12	1	(Cargo_in_Cells)	64058	(Cargo_in_Mitochondria)	26058	(Mitochondria_in_Cells)	58907	(Cargo_in_Golgi)	15782	(Golgi_in_Cells)	88264	0.406788	0.368193
553	TMF-MAO-241120-SG2a-set4.nd2	12	2	(Cargo_in_Cells)	9134	(Cargo_in_Mitochondria)	2665	(Mitochondria_in_Cells)	16143	(Cargo_in_Golgi)	2985	(Golgi_in_Cells)	27737	0.291767
558	TMF-MAO-241120-SG2a-set4.nd2	12	3	(Cargo_in_Cells)	30274	(Cargo_in_Mitochondria)	9699	(Mitochondria_in_Cells)	34072	(Cargo_in_Golgi)	9532	(Golgi_in_Cells)	52776	0.320374
563	TMF-MAO-241120-SG2a-set4.nd2	12	4	(Cargo_in_Cells)	20958	(Cargo_in_Mitochondria)	7622	(Mitochondria_in_Cells)	28411	(Cargo_in_Golgi)	6362	(Golgi_in_Cells)	37274	0.36368
568	TMF-MAO-241120-SG2a-set4.nd2	12	5	(Cargo_in_Cells)	35823	(Cargo_in_Mitochondria)	12031	(Mitochondria_in_Cells)	36135	(Cargo_in_Golgi)	8371	(Golgi_in_Cells)	59848	0.335846
573	TMF-MAO-241120-SG2a-set4.nd2	12	6	(Cargo_in_Cells)	27618	(Cargo_in_Mitochondria)	13003	(Mitochondria_in_Cells)	42152	(Cargo_in_Golgi)	7297	(Golgi_in_Cells)	40207	0.470816
578	TMF-MAO-241120-SG2a-set4.nd2	12	7	(Cargo_in_Cells)	29336	(Cargo_in_Mitochondria)	11712	(Mitochondria_in_Cells)	34358	(Cargo_in_Golgi)	8252	(Golgi_in_Cells)	41873	0.399236
583	TMF-MAO-241120-SG2a-set4.nd2	12	8	(Cargo_in_Cells)	27544	(Cargo_in_Mitochondria)	10164	(Mitochondria_in_Cells)	19719	(Cargo_in_Golgi)	5235	(Golgi_in_Cells)	27492	0.36901
588	TMF-MAO-241120-SG2a-set4.nd2	12	9	(Cargo_in_Cells)	32958	(Cargo_in_Mitochondria)	11009	(Mitochondria_in_Cells)	41363	(Cargo_in_Golgi)	9238	(Golgi_in_Cells)	67080	0.334031
593	TMF-MAO-241120-SG2a-set4.nd2	12	10	(Cargo_in_Cells)	11555	(Cargo_in_Mitochondria)	3555	(Mitochondria_in_Cells)	15396	(Cargo_in_Golgi)	3185	(Golgi_in_Cells)	25502	0.307659
598	TMF-MAO-241120-SG2a-set4.nd2	12	11	(Cargo_in_Cells)	13120	(Cargo_in_Mitochondria)	5916	(Mitochondria_in_Cells)	23901	(Cargo_in_Golgi)	4718	(Golgi_in_Cells)	30356	0.450915
603	TMF-MAO-241120-SG3a-set4.nd2	13	1	(Cargo_in_Cells)	39029	(Cargo_in_Mitochondria)	13573	(Mitochondria_in_Cells)	35562	(Cargo_in_Golgi)	10242	(Golgi_in_Cells)	61396	0.347767	0.469302
608	TMF-MAO-241120-SG3a-set4.nd2	13	2	(Cargo_in_Cells)	29095	(Cargo_in_Mitochondria)	13008	(Mitochondria_in_Cells)	33394	(Cargo_in_Golgi)	6934	(Golgi_in_Cells)	36397	0.447087
613	TMF-MAO-241120-SG3a-set4.nd2	13	3	(Cargo_in_Cells)	32142	(Cargo_in_Mitochondria)	15017	(Mitochondria_in_Cells)	60894	(Cargo_in_Golgi)	7925	(Golgi_in_Cells)	68875	0.467208
618	TMF-MAO-241120-SG3a-set4.nd2	13	4	(Cargo_in_Cells)	26895	(Cargo_in_Mitochondria)	11778	(Mitochondria_in_Cells)	45539	(Cargo_in_Golgi)	8046	(Golgi_in_Cells)	63445	0.437925
623	TMF-MAO-241120-SG3a-set4.nd2	13	5	(Cargo_in_Cells)	53860	(Cargo_in_Mitochondria)	22164	(Mitochondria_in_Cells)	75613	(Cargo_in_Golgi)	13249	(Golgi_in_Cells)	116115	0.411511
628	TMF-MAO-241120-SG3a-set4.nd2	13	6	(Cargo_in_Cells)	24798	(Cargo_in_Mitochondria)	10941	(Mitochondria_in_Cells)	40485	(Cargo_in_Golgi)	5693	(Golgi_in_Cells)	60271	0.441205
633	TMF-MAO-241120-SG3a-set4.nd2	13	7	(Cargo_in_Cells)	36723	(Cargo_in_Mitochondria)	20005	(Mitochondria_in_Cells)	48416	(Cargo_in_Golgi)	6571	(Golgi_in_Cells)	75571	0.544754
638	TMF-MAO-241120-SG3a-set4.nd2	13	8	(Cargo_in_Cells)	23991	(Cargo_in_Mitochondria)	15761	(Mitochondria_in_Cells)	48139	(Cargo_in_Golgi)	4626	(Golgi_in_Cells)	55408	0.656955
643	TMF-MAO-241120-SG4-set4.nd2	14	1	(Cargo_in_Cells)	35743	(Cargo_in_Mitochondria)	19414	(Mitochondria_in_Cells)	54096	(Cargo_in_Golgi)	6996	(Golgi_in_Cells)	57467	0.543155	0.476642
648	TMF-MAO-241120-SG4-set4.nd2	14	2	(Cargo_in_Cells)	33409	(Cargo_in_Mitochondria)	16100	(Mitochondria_in_Cells)	48706	(Cargo_in_Golgi)	7251	(Golgi_in_Cells)	47017	0.481906
653	TMF-MAO-241120-SG4-set4.nd2	14	3	(Cargo_in_Cells)	35962	(Cargo_in_Mitochondria)	13965	(Mitochondria_in_Cells)	40913	(Cargo_in_Golgi)	7486	(Golgi_in_Cells)	63395	0.388327
658	TMF-MAO-241120-SG4-set4.nd2	14	4	(Cargo_in_Cells)	26445	(Cargo_in_Mitochondria)	13905	(Mitochondria_in_Cells)	62048	(Cargo_in_Golgi)	7117	(Golgi_in_Cells)	65856	0.525808
663	TMF-MAO-241120-SG4-set4.nd2	14	5	(Cargo_in_Cells)	31009	(Cargo_in_Mitochondria)	11416	(Mitochondria_in_Cells)	45211	(Cargo_in_Golgi)	10108	(Golgi_in_Cells)	75308	0.368151
668	TMF-MAO-241120-SG4-set4.nd2	14	6	(Cargo_in_Cells)	22603	(Cargo_in_Mitochondria)	11421	(Mitochondria_in_Cells)	55503	(Cargo_in_Golgi)	6679	(Golgi_in_Cells)	56877	0.505287
673	TMF-MAO-241120-SG4-set4.nd2	14	7	(Cargo_in_Cells)	21416	(Cargo_in_Mitochondria)	11219	(Mitochondria_in_Cells)	45179	(Cargo_in_Golgi)	5660	(Golgi_in_Cells)	46930	0.523861
678	TMF-MAO-241120-SG8-set4.nd2	15	1	(Cargo_in_Cells)	44731	(Cargo_in_Mitochondria)	16252	(Mitochondria_in_Cells)	49752	(Cargo_in_Golgi)	13717	(Golgi_in_Cells)	55375	0.363327	0.344186
683	TMF-MAO-241120-SG8-set4.nd2	15	2	(Cargo_in_Cells)	23142	(Cargo_in_Mitochondria)	7266	(Mitochondria_in_Cells)	42733	(Cargo_in_Golgi)	7768	(Golgi_in_Cells)	51162	0.313975
688	TMF-MAO-241120-SG8-set4.nd2	15	3	(Cargo_in_Cells)	21705	(Cargo_in_Mitochondria)	8541	(Mitochondria_in_Cells)	24765	(Cargo_in_Golgi)	5950	(Golgi_in_Cells)	31744	0.393504
693	TMF-MAO-241120-SG8-set4.nd2	15	4	(Cargo_in_Cells)	21121	(Cargo_in_Mitochondria)	6463	(Mitochondria_in_Cells)	37040	(Cargo_in_Golgi)	7973	(Golgi_in_Cells)	48224	0.305999
698	TMF-MAO-241120-SG8-set4.nd2	15	5	(Cargo_in_Cells)	17645	(Cargo_in_Mitochondria)	6346	(Mitochondria_in_Cells)	39224	(Cargo_in_Golgi)	7004	(Golgi_in_Cells)	45384	0.359649
703	TMF-MAO-241120-SG8-set4.nd2	15	6	(Cargo_in_Cells)	24956	(Cargo_in_Mitochondria)	5611	(Mitochondria_in_Cells)	25877	(Cargo_in_Golgi)	8477	(Golgi_in_Cells)	49821	0.224836
708	TMF-MAO-241120-SG8-set4.nd2	15	7	(Cargo_in_Cells)	25197	(Cargo_in_Mitochondria)	6675	(Mitochondria_in_Cells)	43777	(Cargo_in_Golgi)	9918	(Golgi_in_Cells)	64027	0.264912
713	TMF-MAO-241120-SG8-set4.nd2	15	8	(Cargo_in_Cells)	22389	(Cargo_in_Mitochondria)	8577	(Mitochondria_in_Cells)	33476	(Cargo_in_Golgi)	8150	(Golgi_in_Cells)	49726	0.38309
718	TMF-MAO-241120-SG8-set4.nd2	15	9	(Cargo_in_Cells)	33046	(Cargo_in_Mitochondria)	9801	(Mitochondria_in_Cells)	33052	(Cargo_in_Golgi)	11441	(Golgi_in_Cells)	71364	0.296587
723	TMF-MAO-241120-SG8-set4.nd2	15	10	(Cargo_in_Cells)	18167	(Cargo_in_Mitochondria)	7856	(Mitochondria_in_Cells)	17106	(Cargo_in_Golgi)	5620	(Golgi_in_Cells)	22712	0.432432
728	TMF-MAO-241120-SG8-set4.nd2	15	11	(Cargo_in_Cells)	11929	(Cargo_in_Mitochondria)	5341	(Mitochondria_in_Cells)	19303	(Cargo_in_Golgi)	4096	(Golgi_in_Cells)	22452	0.447732
733	g84-MAO-241120-SG1a-set3.nd2	16	1	(Cargo_in_Cells)	41540	(Cargo_in_Mitochondria)	5123	(Mitochondria_in_Cells)	47456	(Cargo_in_Golgi)	11408	(Golgi_in_Cells)	41549	0.123327	0.153648
738	g84-MAO-241120-SG1a-set3.nd2	16	2	(Cargo_in_Cells)	15248	(Cargo_in_Mitochondria)	2180	(Mitochondria_in_Cells)	48643	(Cargo_in_Golgi)	6361	(Golgi_in_Cells)	56807	0.14297
743	g84-MAO-241120-SG1a-set3.nd2	16	3	(Cargo_in_Cells)	44643	(Cargo_in_Mitochondria)	2545	(Mitochondria_in_Cells)	18021	(Cargo_in_Golgi)	10531	(Golgi_in_Cells)	38382	0.0570078
748	g84-MAO-241120-SG1a-set3.nd2	16	4	(Cargo_in_Cells)	22447	(Cargo_in_Mitochondria)	3369	(Mitochondria_in_Cells)	34089	(Cargo_in_Golgi)	4448	(Golgi_in_Cells)	39120	0.150087
753	g84-MAO-241120-SG1a-set3.nd2	16	5	(Cargo_in_Cells)	19154	(Cargo_in_Mitochondria)	3468	(Mitochondria_in_Cells)	32292	(Cargo_in_Golgi)	5921	(Golgi_in_Cells)	25800	0.181059
758	g84-MAO-241120-SG1a-set3.nd2	16	6	(Cargo_in_Cells)	41881	(Cargo_in_Mitochondria)	5106	(Mitochondria_in_Cells)	69077	(Cargo_in_Golgi)	12224	(Golgi_in_Cells)	91155	0.121917
763	g84-MAO-241120-SG1a-set3.nd2	16	7	(Cargo_in_Cells)	46213	(Cargo_in_Mitochondria)	9306	(Mitochondria_in_Cells)	82866	(Cargo_in_Golgi)	16648	(Golgi_in_Cells)	93843	0.201372
768	g84-MAO-241120-SG1a-set3.nd2	16	8	(Cargo_in_Cells)	23320	(Cargo_in_Mitochondria)	3843	(Mitochondria_in_Cells)	51342	(Cargo_in_Golgi)	5726	(Golgi_in_Cells)	48191	0.164794
773	g84-MAO-241120-SG1a-set3.nd2	16	9	(Cargo_in_Cells)	32593	(Cargo_in_Mitochondria)	6071	(Mitochondria_in_Cells)	32814	(Cargo_in_Golgi)	5859	(Golgi_in_Cells)	23018	0.186267
778	g84-MAO-241120-SG1a-set3.nd2	16	10	(Cargo_in_Cells)	12505	(Cargo_in_Mitochondria)	2597	(Mitochondria_in_Cells)	23280	(Cargo_in_Golgi)	3286	(Golgi_in_Cells)	21668	0.207677
783	g84-MAO-241120-SG2a-set3.nd2	17	1	(Cargo_in_Cells)	45380	(Cargo_in_Mitochondria)	6610	(Mitochondria_in_Cells)	47789	(Cargo_in_Golgi)	19644	(Golgi_in_Cells)	78634	0.145659	0.225968
788	g84-MAO-241120-SG2a-set3.nd2	17	2	(Cargo_in_Cells)	61768	(Cargo_in_Mitochondria)	12673	(Mitochondria_in_Cells)	85153	(Cargo_in_Golgi)	29046	(Golgi_in_Cells)	96438	0.205171
793	g84-MAO-241120-SG2a-set3.nd2	17	3	(Cargo_in_Cells)	36329	(Cargo_in_Mitochondria)	6858	(Mitochondria_in_Cells)	70619	(Cargo_in_Golgi)	14483	(Golgi_in_Cells)	87109	0.188775
798	g84-MAO-241120-SG2a-set3.nd2	17	4	(Cargo_in_Cells)	25037	(Cargo_in_Mitochondria)	4907	(Mitochondria_in_Cells)	52582	(Cargo_in_Golgi)	10582	(Golgi_in_Cells)	66083	0.19599
803	g84-MAO-241120-SG2a-set3.nd2	17	5	(Cargo_in_Cells)	34414	(Cargo_in_Mitochondria)	7833	(Mitochondria_in_Cells)	51695	(Cargo_in_Golgi)	16380	(Golgi_in_Cells)	64531	0.227611
808	g84-MAO-241120-SG2a-set3.nd2	17	6	(Cargo_in_Cells)	42867	(Cargo_in_Mitochondria)	8962	(Mitochondria_in_Cells)	61032	(Cargo_in_Golgi)	17899	(Golgi_in_Cells)	78728	0.209065
813	g84-MAO-241120-SG2a-set3.nd2	17	7	(Cargo_in_Cells)	15272	(Cargo_in_Mitochondria)	4611	(Mitochondria_in_Cells)	31659	(Cargo_in_Golgi)	8448	(Golgi_in_Cells)	27714	0.301925
818	g84-MAO-241120-SG2a-set3.nd2	17	8	(Cargo_in_Cells)	36939	(Cargo_in_Mitochondria)	7854	(Mitochondria_in_Cells)	61124	(Cargo_in_Golgi)	14483	(Golgi_in_Cells)	68818	0.212621
823	g84-MAO-241120-SG2a-set3.nd2	17	9	(Cargo_in_Cells)	33218	(Cargo_in_Mitochondria)	8659	(Mitochondria_in_Cells)	44213	(Cargo_in_Golgi)	11781	(Golgi_in_Cells)	46652	0.260672
828	g84-MAO-241120-SG2a-set3.nd2	17	10	(Cargo_in_Cells)	28571	(Cargo_in_Mitochondria)	8820	(Mitochondria_in_Cells)	43696	(Cargo_in_Golgi)	12723	(Golgi_in_Cells)	36206	0.308705
833	g84-MAO-241120-SG2a-set3.nd2	17	11	(Cargo_in_Cells)	20466	(Cargo_in_Mitochondria)	4696	(Mitochondria_in_Cells)	30095	(Cargo_in_Golgi)	6544	(Golgi_in_Cells)	26310	0.229454
838	g84-MAO-241120-SG3a-set3.nd2	18	1	(Cargo_in_Cells)	39811	(Cargo_in_Mitochondria)	9966	(Mitochondria_in_Cells)	71999	(Cargo_in_Golgi)	18750	(Golgi_in_Cells)	62216	0.250333	0.2226
843	g84-MAO-241120-SG3a-set3.nd2	18	2	(Cargo_in_Cells)	33366	(Cargo_in_Mitochondria)	7824	(Mitochondria_in_Cells)	41862	(Cargo_in_Golgi)	14403	(Golgi_in_Cells)	56269	0.23449
848	g84-MAO-241120-SG3a-set3.nd2	18	3	(Cargo_in_Cells)	20477	(Cargo_in_Mitochondria)	5235	(Mitochondria_in_Cells)	35538	(Cargo_in_Golgi)	9444	(Golgi_in_Cells)	41668	0.255653
853	g84-MAO-241120-SG3a-set3.nd2	18	4	(Cargo_in_Cells)	22097	(Cargo_in_Mitochondria)	5214	(Mitochondria_in_Cells)	40621	(Cargo_in_Golgi)	9218	(Golgi_in_Cells)	44772	0.23596
858	g84-MAO-241120-SG3a-set3.nd2	18	5	(Cargo_in_Cells)	25688	(Cargo_in_Mitochondria)	4984	(Mitochondria_in_Cells)	49307	(Cargo_in_Golgi)	12684	(Golgi_in_Cells)	59193	0.194021
863	g84-MAO-241120-SG3a-set3.nd2	18	6	(Cargo_in_Cells)	26694	(Cargo_in_Mitochondria)	6413	(Mitochondria_in_Cells)	53741	(Cargo_in_Golgi)	11859	(Golgi_in_Cells)	57423	0.240241
868	g84-MAO-241120-SG3a-set3.nd2	18	7	(Cargo_in_Cells)	25404	(Cargo_in_Mitochondria)	4764	(Mitochondria_in_Cells)	36028	(Cargo_in_Golgi)	10697	(Golgi_in_Cells)	51650	0.18753
873	g84-MAO-241120-SG3a-set3.nd2	18	8	(Cargo_in_Cells)	31605	(Cargo_in_Mitochondria)	8109	(Mitochondria_in_Cells)	69239	(Cargo_in_Golgi)	14444	(Golgi_in_Cells)	85023	0.256573
878	g84-MAO-241120-SG3a-set3.nd2	18	9	(Cargo_in_Cells)	29672	(Cargo_in_Mitochondria)	5498	(Mitochondria_in_Cells)	33148	(Cargo_in_Golgi)	13793	(Golgi_in_Cells)	41857	0.185293
883	g84-MAO-241120-SG3a-set3.nd2	18	10	(Cargo_in_Cells)	42731	(Cargo_in_Mitochondria)	8051	(Mitochondria_in_Cells)	48246	(Cargo_in_Golgi)	22251	(Golgi_in_Cells)	61338	0.188411
888	g84-MAO-241120-SG3a-set3.nd2	18	11	(Cargo_in_Cells)	35098	(Cargo_in_Mitochondria)	7725	(Mitochondria_in_Cells)	45634	(Cargo_in_Golgi)	16984	(Golgi_in_Cells)	50575	0.220098
893	g84-MAO-241120-SG4a-set3.nd2	19	1	(Cargo_in_Cells)	36863	(Cargo_in_Mitochondria)	7042	(Mitochondria_in_Cells)	43031	(Cargo_in_Golgi)	17989	(Golgi_in_Cells)	56445	0.191032	0.247241
898	g84-MAO-241120-SG4a-set3.nd2	19	2	(Cargo_in_Cells)	39155	(Cargo_in_Mitochondria)	8205	(Mitochondria_in_Cells)	59268	(Cargo_in_Golgi)	16726	(Golgi_in_Cells)	64633	0.209552
903	g84-MAO-241120-SG4a-set3.nd2	19	3	(Cargo_in_Cells)	26425	(Cargo_in_Mitochondria)	5889	(Mitochondria_in_Cells)	52234	(Cargo_in_Golgi)	12765	(Golgi_in_Cells)	65882	0.222857
908	g84-MAO-241120-SG4a-set3.nd2	19	4	(Cargo_in_Cells)	14317	(Cargo_in_Mitochondria)	3667	(Mitochondria_in_Cells)	42305	(Cargo_in_Golgi)	6564	(Golgi_in_Cells)	39716	0.256129
913	g84-MAO-241120-SG4a-set3.nd2	19	5	(Cargo_in_Cells)	30834	(Cargo_in_Mitochondria)	7354	(Mitochondria_in_Cells)	63746	(Cargo_in_Golgi)	14006	(Golgi_in_Cells)	69225	0.238503
918	g84-MAO-241120-SG4a-set3.nd2	19	6	(Cargo_in_Cells)	22974	(Cargo_in_Mitochondria)	5412	(Mitochondria_in_Cells)	57959	(Cargo_in_Golgi)	10999	(Golgi_in_Cells)	66619	0.235571
923	g84-MAO-241120-SG4a-set3.nd2	19	7	(Cargo_in_Cells)	28274	(Cargo_in_Mitochondria)	7193	(Mitochondria_in_Cells)	59621	(Cargo_in_Golgi)	12668	(Golgi_in_Cells)	61067	0.254403
928	g84-MAO-241120-SG4a-set3.nd2	19	8	(Cargo_in_Cells)	16181	(Cargo_in_Mitochondria)	4073	(Mitochondria_in_Cells)	40048	(Cargo_in_Golgi)	7299	(Golgi_in_Cells)	40574	0.251715
933	g84-MAO-241120-SG4a-set3.nd2	19	9	(Cargo_in_Cells)	22280	(Cargo_in_Mitochondria)	5375	(Mitochondria_in_Cells)	47476	(Cargo_in_Golgi)	8617	(Golgi_in_Cells)	42173	0.241248
938	g84-MAO-241120-SG4a-set3.nd2	19	10	(Cargo_in_Cells)	14369	(Cargo_in_Mitochondria)	4693	(Mitochondria_in_Cells)	31918	(Cargo_in_Golgi)	6685	(Golgi_in_Cells)	37132	0.326606
943	g84-MAO-241120-SG4a-set3.nd2	19	11	(Cargo_in_Cells)	14683	(Cargo_in_Mitochondria)	4288	(Mitochondria_in_Cells)	32502	(Cargo_in_Golgi)	6676	(Golgi_in_Cells)	29656	0.292038
948	g84-MAO-241120-SG5a-set3.nd2	20	1	(Cargo_in_Cells)	22112	(Cargo_in_Mitochondria)	4508	(Mitochondria_in_Cells)	40772	(Cargo_in_Golgi)	5586	(Golgi_in_Cells)	30982	0.203871	0.199219
953	g84-MAO-241120-SG5a-set3.nd2	20	2	(Cargo_in_Cells)	33671	(Cargo_in_Mitochondria)	5804	(Mitochondria_in_Cells)	26650	(Cargo_in_Golgi)	1112	(Golgi_in_Cells)	4466	0.172374
958	g84-MAO-241120-SG5a-set3.nd2	20	3	(Cargo_in_Cells)	31185	(Cargo_in_Mitochondria)	7647	(Mitochondria_in_Cells)	30253	(Cargo_in_Golgi)	3472	(Golgi_in_Cells)	9580	0.245214
963	g84-MAO-241120-SG5a-set3.nd2	20	4	(Cargo_in_Cells)	31517	(Cargo_in_Mitochondria)	6608	(Mitochondria_in_Cells)	29983	(Cargo_in_Golgi)	7648	(Golgi_in_Cells)	21698	0.209665
968	g84-MAO-241120-SG5a-set3.nd2	20	5	(Cargo_in_Cells)	30618	(Cargo_in_Mitochondria)	5841	(Mitochondria_in_Cells)	41659	(Cargo_in_Golgi)	12923	(Golgi_in_Cells)	42744	0.19077
973	g84-MAO-241120-SG5a-set3.nd2	20	6	(Cargo_in_Cells)	28385	(Cargo_in_Mitochondria)	5730	(Mitochondria_in_Cells)	41940	(Cargo_in_Golgi)	8271	(Golgi_in_Cells)	33628	0.201867
978	g84-MAO-241120-SG5a-set3.nd2	20	7	(Cargo_in_Cells)	30703	(Cargo_in_Mitochondria)	7642	(Mitochondria_in_Cells)	33682	(Cargo_in_Golgi)	6274	(Golgi_in_Cells)	17434	0.248901
983	g84-MAO-241120-SG5a-set3.nd2	20	8	(Cargo_in_Cells)	36448	(Cargo_in_Mitochondria)	8629	(Mitochondria_in_Cells)	54159	(Cargo_in_Golgi)	12400	(Golgi_in_Cells)	49366	0.236748
988	g84-MAO-241120-SG5a-set3.nd2	20	9	(Cargo_in_Cells)	25753	(Cargo_in_Mitochondria)	3643	(Mitochondria_in_Cells)	29147	(Cargo_in_Golgi)	8099	(Golgi_in_Cells)	24209	0.141459
993	g84-MAO-241120-SG5a-set3.nd2	20	10	(Cargo_in_Cells)	32134	(Cargo_in_Mitochondria)	7482	(Mitochondria_in_Cells)	52404	(Cargo_in_Golgi)	13348	(Golgi_in_Cells)	50263	0.232837
998	g84-MAO-241120-SG5a-set3.nd2	20	11	(Cargo_in_Cells)	40470	(Cargo_in_Mitochondria)	8661	(Mitochondria_in_Cells)	54282	(Cargo_in_Golgi)	17174	(Golgi_in_Cells)	57405	0.21401
1003	g84-MAO-241120-SG5a-set3.nd2	20	12	(Cargo_in_Cells)	40754	(Cargo_in_Mitochondria)	8475	(Mitochondria_in_Cells)	44484	(Cargo_in_Golgi)	16144	(Golgi_in_Cells)	47798	0.207955
1008	g84-MAO-241120-SG5a-set3.nd2	20	13	(Cargo_in_Cells)	29601	(Cargo_in_Mitochondria)	4262	(Mitochondria_in_Cells)	26007	(Cargo_in_Golgi)	12325	(Golgi_in_Cells)	32259	0.143982
1013	g84-MAO-241120-SG5a-set3.nd2	20	14	(Cargo_in_Cells)	15547	(Cargo_in_Mitochondria)	3087	(Mitochondria_in_Cells)	44044	(Cargo_in_Golgi)	7360	(Golgi_in_Cells)	47438	0.198559
1018	g84-MAO-241120-SG5a-set3.nd2	20	15	(Cargo_in_Cells)	55387	(Cargo_in_Mitochondria)	7758	(Mitochondria_in_Cells)	64766	(Cargo_in_Golgi)	26895	(Golgi_in_Cells)	84431	0.140069

## Sheet: Figure 3A Wing disc (WD) ManII
Item	Source	FieldID	RoiID	BinaryID	BinaryArea [px²]	BinaryID	BinaryArea [px²]	BinaryID	BinaryArea [px²]	BinaryID	BinaryArea [px²]	BinaryID	BinaryArea [px²]	CM/MT	Average CM/MT
3	BioID2-MAO-Disc1.nd2	1	1	(Cargo_in_Cells)	157	(Cargo_in_Mitochondria)	84	(Mitochondria_in_Cells)	494	(Cargo_in_Golgi)	66	(Golgi_in_Cells)	87	0.17004	0.07648		Key
8	BioID2-MAO-Disc1.nd2	1	2	(Cargo_in_Cells)	257	(Cargo_in_Mitochondria)	231	(Mitochondria_in_Cells)	1237	(Cargo_in_Golgi)	118	(Golgi_in_Cells)	172	0.186742			CM = cargo in mitochondria
13	BioID2-MAO-Disc1.nd2	1	3	(Cargo_in_Cells)	15	(Cargo_in_Mitochondria)	0	(Mitochondria_in_Cells)	96	(Cargo_in_Golgi)	0	(Golgi_in_Cells)	0	0			CT = cargo in total
18	BioID2-MAO-Disc1.nd2	1	4	(Cargo_in_Cells)	51	(Cargo_in_Mitochondria)	8	(Mitochondria_in_Cells)	49	(Cargo_in_Golgi)	15	(Golgi_in_Cells)	15	0.163265			MT = mito total
23	BioID2-MAO-Disc1.nd2	1	5	(Cargo_in_Cells)	35	(Cargo_in_Mitochondria)	6	(Mitochondria_in_Cells)	211	(Cargo_in_Golgi)	20	(Golgi_in_Cells)	20	0.028436
28	BioID2-MAO-Disc1.nd2	1	6	(Cargo_in_Cells)	54	(Cargo_in_Mitochondria)	54	(Mitochondria_in_Cells)	845	(Cargo_in_Golgi)	24	(Golgi_in_Cells)	78	0.0639053
33	BioID2-MAO-Disc1.nd2	1	7	(Cargo_in_Cells)	4	(Cargo_in_Mitochondria)	0	(Mitochondria_in_Cells)	306	(Cargo_in_Golgi)	2	(Golgi_in_Cells)	4	0
38	BioID2-MAO-Disc1.nd2	1	8	(Cargo_in_Cells)	34	(Cargo_in_Mitochondria)	0	(Mitochondria_in_Cells)	395	(Cargo_in_Golgi)	6	(Golgi_in_Cells)	19	0
43	BioID2-MAO-Disc1.nd2	1	9	(Cargo_in_Cells)	42	(Cargo_in_Mitochondria)	9	(Mitochondria_in_Cells)	637	(Cargo_in_Golgi)	9	(Golgi_in_Cells)	34	0.0141287			**Any data with (Mitochondria_in_Cells) equal to 0 removed
48	BioID2-MAO-Disc1.nd2	1	10	(Cargo_in_Cells)	60	(Cargo_in_Mitochondria)	14	(Mitochondria_in_Cells)	286	(Cargo_in_Golgi)	22	(Golgi_in_Cells)	41	0.048951
53	BioID2-MAO-Disc1.nd2	1	11	(Cargo_in_Cells)	188	(Cargo_in_Mitochondria)	62	(Mitochondria_in_Cells)	1596	(Cargo_in_Golgi)	37	(Golgi_in_Cells)	70	0.0388471
58	BioID2-MAO-Disc1.nd2	1	12	(Cargo_in_Cells)	365	(Cargo_in_Mitochondria)	229	(Mitochondria_in_Cells)	2525	(Cargo_in_Golgi)	72	(Golgi_in_Cells)	88	0.0906931
63	BioID2-MAO-Disc1.nd2	1	13	(Cargo_in_Cells)	116	(Cargo_in_Mitochondria)	4	(Mitochondria_in_Cells)	567	(Cargo_in_Golgi)	2	(Golgi_in_Cells)	2	0.00705467
68	BioID2-MAO-Disc1.nd2	1	14	(Cargo_in_Cells)	581	(Cargo_in_Mitochondria)	245	(Mitochondria_in_Cells)	1342	(Cargo_in_Golgi)	124	(Golgi_in_Cells)	142	0.182563
78	BioID2-MAO-Disc1.nd2	1	16	(Cargo_in_Cells)	13	(Cargo_in_Mitochondria)	13	(Mitochondria_in_Cells)	312	(Cargo_in_Golgi)	10	(Golgi_in_Cells)	18	0.0416667
83	BioID2-MAO-Disc1.nd2	1	17	(Cargo_in_Cells)	24	(Cargo_in_Mitochondria)	23	(Mitochondria_in_Cells)	265	(Cargo_in_Golgi)	9	(Golgi_in_Cells)	25	0.0867925
88	BioID2-MAO-Disc1.nd2	1	18	(Cargo_in_Cells)	130	(Cargo_in_Mitochondria)	108	(Mitochondria_in_Cells)	1070	(Cargo_in_Golgi)	0	(Golgi_in_Cells)	0	0.100935
93	BioID2-MAO-Disc1.nd2	1	19	(Cargo_in_Cells)	80	(Cargo_in_Mitochondria)	21	(Mitochondria_in_Cells)	665	(Cargo_in_Golgi)	21	(Golgi_in_Cells)	25	0.0315789
98	BioID2-MAO-Disc1.nd2	1	20	(Cargo_in_Cells)	37	(Cargo_in_Mitochondria)	31	(Mitochondria_in_Cells)	242	(Cargo_in_Golgi)	12	(Golgi_in_Cells)	12	0.128099
103	BioID2-MAO-Disc1.nd2	1	21	(Cargo_in_Cells)	0	(Cargo_in_Mitochondria)	0	(Mitochondria_in_Cells)	74	(Cargo_in_Golgi)	0	(Golgi_in_Cells)	0	0
108	BioID2-MAO-Disc1.nd2	1	22	(Cargo_in_Cells)	0	(Cargo_in_Mitochondria)	0	(Mitochondria_in_Cells)	61	(Cargo_in_Golgi)	0	(Golgi_in_Cells)	0	0
113	BioID2-MAO-Disc1.nd2	1	23	(Cargo_in_Cells)	67	(Cargo_in_Mitochondria)	63	(Mitochondria_in_Cells)	400	(Cargo_in_Golgi)	11	(Golgi_in_Cells)	11	0.1575
118	BioID2-MAO-Disc1.nd2	1	24	(Cargo_in_Cells)	406	(Cargo_in_Mitochondria)	204	(Mitochondria_in_Cells)	1226	(Cargo_in_Golgi)	75	(Golgi_in_Cells)	83	0.166395
123	BioID2-MAO-Disc1.nd2	1	25	(Cargo_in_Cells)	31	(Cargo_in_Mitochondria)	31	(Mitochondria_in_Cells)	334	(Cargo_in_Golgi)	16	(Golgi_in_Cells)	17	0.0928144
128	BioID2-MAO-Disc1.nd2	1	26	(Cargo_in_Cells)	147	(Cargo_in_Mitochondria)	105	(Mitochondria_in_Cells)	753	(Cargo_in_Golgi)	29	(Golgi_in_Cells)	38	0.139442
133	BioID2-MAO-Disc1.nd2	1	27	(Cargo_in_Cells)	320	(Cargo_in_Mitochondria)	19	(Mitochondria_in_Cells)	100	(Cargo_in_Golgi)	66	(Golgi_in_Cells)	72	0.19
138	BioID2-MAO-Disc1.nd2	1	28	(Cargo_in_Cells)	362	(Cargo_in_Mitochondria)	116	(Mitochondria_in_Cells)	1464	(Cargo_in_Golgi)	45	(Golgi_in_Cells)	49	0.079235
143	BioID2-MAO-Disc1.nd2	1	29	(Cargo_in_Cells)	49	(Cargo_in_Mitochondria)	9	(Mitochondria_in_Cells)	238	(Cargo_in_Golgi)	11	(Golgi_in_Cells)	11	0.0378151
148	BioID2-MAO-Disc1.nd2	1	30	(Cargo_in_Cells)	277	(Cargo_in_Mitochondria)	51	(Mitochondria_in_Cells)	887	(Cargo_in_Golgi)	46	(Golgi_in_Cells)	55	0.0574972
153	BioID2-MAO-Disc1.nd2	1	31	(Cargo_in_Cells)	14	(Cargo_in_Mitochondria)	0	(Mitochondria_in_Cells)	39	(Cargo_in_Golgi)	0	(Golgi_in_Cells)	0	0
158	BioID2-MAO-Disc1.nd2	1	32	(Cargo_in_Cells)	0	(Cargo_in_Mitochondria)	0	(Mitochondria_in_Cells)	417	(Cargo_in_Golgi)	0	(Golgi_in_Cells)	0	0
163	BioID2-MAO-Disc1.nd2	1	33	(Cargo_in_Cells)	105	(Cargo_in_Mitochondria)	51	(Mitochondria_in_Cells)	261	(Cargo_in_Golgi)	71	(Golgi_in_Cells)	73	0.195402
168	BioID2-MAO-Disc1.nd2	1	34	(Cargo_in_Cells)	36	(Cargo_in_Mitochondria)	32	(Mitochondria_in_Cells)	803	(Cargo_in_Golgi)	18	(Golgi_in_Cells)	21	0.0398506
173	BioID2-MAO-Disc1.nd2	1	35	(Cargo_in_Cells)	0	(Cargo_in_Mitochondria)	0	(Mitochondria_in_Cells)	608	(Cargo_in_Golgi)	0	(Golgi_in_Cells)	0	0
178	BioID2-MAO-Disc1.nd2	1	36	(Cargo_in_Cells)	0	(Cargo_in_Mitochondria)	0	(Mitochondria_in_Cells)	177	(Cargo_in_Golgi)	0	(Golgi_in_Cells)	0	0
183	BioID2-MAO-Disc1.nd2	1	37	(Cargo_in_Cells)	47	(Cargo_in_Mitochondria)	15	(Mitochondria_in_Cells)	150	(Cargo_in_Golgi)	13	(Golgi_in_Cells)	13	0.1
188	BioID2-MAO-Disc1.nd2	1	38	(Cargo_in_Cells)	42	(Cargo_in_Mitochondria)	42	(Mitochondria_in_Cells)	312	(Cargo_in_Golgi)	0	(Golgi_in_Cells)	0	0.134615
193	BioID2-MAO-Disc1.nd2	1	39	(Cargo_in_Cells)	1	(Cargo_in_Mitochondria)	1	(Mitochondria_in_Cells)	368	(Cargo_in_Golgi)	0	(Golgi_in_Cells)	0	0.00271739
198	BioID2-MAO-Disc1.nd2	1	40	(Cargo_in_Cells)	36	(Cargo_in_Mitochondria)	36	(Mitochondria_in_Cells)	314	(Cargo_in_Golgi)	0	(Golgi_in_Cells)	0	0.11465
203	BioID2-MAO-Disc1.nd2	1	41	(Cargo_in_Cells)	81	(Cargo_in_Mitochondria)	75	(Mitochondria_in_Cells)	842	(Cargo_in_Golgi)	0	(Golgi_in_Cells)	0	0.0890736
208	BioID2-MAO-Disc1.nd2	1	42	(Cargo_in_Cells)	141	(Cargo_in_Mitochondria)	133	(Mitochondria_in_Cells)	835	(Cargo_in_Golgi)	0	(Golgi_in_Cells)	0	0.159281
213	BioID2-MAO-Disc1.nd2	1	43	(Cargo_in_Cells)	129	(Cargo_in_Mitochondria)	81	(Mitochondria_in_Cells)	635	(Cargo_in_Golgi)	16	(Golgi_in_Cells)	16	0.127559
218	BioID2-MAO-Disc1.nd2	1	44	(Cargo_in_Cells)	0	(Cargo_in_Mitochondria)	0	(Mitochondria_in_Cells)	530	(Cargo_in_Golgi)	0	(Golgi_in_Cells)	0	0
223	BioID2-MAO-Disc1.nd2	1	45	(Cargo_in_Cells)	0	(Cargo_in_Mitochondria)	0	(Mitochondria_in_Cells)	293	(Cargo_in_Golgi)	0	(Golgi_in_Cells)	0	0
228	BioID2-MAO-Disc1.nd2	1	46	(Cargo_in_Cells)	43	(Cargo_in_Mitochondria)	43	(Mitochondria_in_Cells)	738	(Cargo_in_Golgi)	33	(Golgi_in_Cells)	50	0.0582656
233	BioID2-MAO-Disc1.nd2	1	47	(Cargo_in_Cells)	44	(Cargo_in_Mitochondria)	1	(Mitochondria_in_Cells)	572	(Cargo_in_Golgi)	17	(Golgi_in_Cells)	37	0.00174825
238	BioID2-MAO-Disc1.nd2	1	48	(Cargo_in_Cells)	106	(Cargo_in_Mitochondria)	35	(Mitochondria_in_Cells)	411	(Cargo_in_Golgi)	24	(Golgi_in_Cells)	39	0.0851582
243	BioID2-MAO-Disc1.nd2	1	49	(Cargo_in_Cells)	120	(Cargo_in_Mitochondria)	0	(Mitochondria_in_Cells)	63	(Cargo_in_Golgi)	13	(Golgi_in_Cells)	16	0
248	BioID2-MAO-Disc1.nd2	1	50	(Cargo_in_Cells)	76	(Cargo_in_Mitochondria)	27	(Mitochondria_in_Cells)	846	(Cargo_in_Golgi)	13	(Golgi_in_Cells)	28	0.0319149
253	BioID2-MAO-Disc1.nd2	1	51	(Cargo_in_Cells)	0	(Cargo_in_Mitochondria)	0	(Mitochondria_in_Cells)	885	(Cargo_in_Golgi)	0	(Golgi_in_Cells)	0	0
258	BioID2-MAO-Disc1.nd2	1	52	(Cargo_in_Cells)	41	(Cargo_in_Mitochondria)	27	(Mitochondria_in_Cells)	520	(Cargo_in_Golgi)	19	(Golgi_in_Cells)	21	0.0519231
268	BioID2-MAO-Disc1.nd2	1	54	(Cargo_in_Cells)	36	(Cargo_in_Mitochondria)	23	(Mitochondria_in_Cells)	686	(Cargo_in_Golgi)	0	(Golgi_in_Cells)	0	0.0335277
273	BioID2-MAO-Disc1.nd2	1	55	(Cargo_in_Cells)	390	(Cargo_in_Mitochondria)	146	(Mitochondria_in_Cells)	1105	(Cargo_in_Golgi)	64	(Golgi_in_Cells)	87	0.132127
278	BioID2-MAO-Disc1.nd2	1	56	(Cargo_in_Cells)	123	(Cargo_in_Mitochondria)	66	(Mitochondria_in_Cells)	1268	(Cargo_in_Golgi)	29	(Golgi_in_Cells)	43	0.0520505
288	BioID2-MAO-Disc1.nd2	1	58	(Cargo_in_Cells)	24	(Cargo_in_Mitochondria)	0	(Mitochondria_in_Cells)	320	(Cargo_in_Golgi)	13	(Golgi_in_Cells)	16	0
293	BioID2-MAO-Disc1.nd2	1	59	(Cargo_in_Cells)	7	(Cargo_in_Mitochondria)	0	(Mitochondria_in_Cells)	546	(Cargo_in_Golgi)	0	(Golgi_in_Cells)	16	0
298	BioID2-MAO-Disc1.nd2	1	60	(Cargo_in_Cells)	112	(Cargo_in_Mitochondria)	93	(Mitochondria_in_Cells)	613	(Cargo_in_Golgi)	36	(Golgi_in_Cells)	45	0.151713
303	BioID2-MAO-Disc1.nd2	1	61	(Cargo_in_Cells)	99	(Cargo_in_Mitochondria)	24	(Mitochondria_in_Cells)	1208	(Cargo_in_Golgi)	0	(Golgi_in_Cells)	1	0.0198675
308	BioID2-MAO-Disc1.nd2	1	62	(Cargo_in_Cells)	15	(Cargo_in_Mitochondria)	15	(Mitochondria_in_Cells)	279	(Cargo_in_Golgi)	10	(Golgi_in_Cells)	13	0.0537634
318	BioID2-MAO-Disc1.nd2	1	64	(Cargo_in_Cells)	35	(Cargo_in_Mitochondria)	0	(Mitochondria_in_Cells)	221	(Cargo_in_Golgi)	0	(Golgi_in_Cells)	0	0
323	BioID2-MAO-Disc1.nd2	1	65	(Cargo_in_Cells)	19	(Cargo_in_Mitochondria)	19	(Mitochondria_in_Cells)	421	(Cargo_in_Golgi)	14	(Golgi_in_Cells)	26	0.0451306
328	BioID2-MAO-Disc1.nd2	1	66	(Cargo_in_Cells)	0	(Cargo_in_Mitochondria)	0	(Mitochondria_in_Cells)	88	(Cargo_in_Golgi)	0	(Golgi_in_Cells)	0	0
333	BioID2-MAO-Disc1.nd2	1	67	(Cargo_in_Cells)	8	(Cargo_in_Mitochondria)	0	(Mitochondria_in_Cells)	9	(Cargo_in_Golgi)	0	(Golgi_in_Cells)	0	0
338	BioID2-MAO-Disc1.nd2	1	68	(Cargo_in_Cells)	37	(Cargo_in_Mitochondria)	9	(Mitochondria_in_Cells)	667	(Cargo_in_Golgi)	0	(Golgi_in_Cells)	0	0.0134933
343	BioID2-MAO-Disc1.nd2	1	69	(Cargo_in_Cells)	14	(Cargo_in_Mitochondria)	14	(Mitochondria_in_Cells)	577	(Cargo_in_Golgi)	0	(Golgi_in_Cells)	0	0.0242634
348	BioID2-MAO-Disc1.nd2	1	70	(Cargo_in_Cells)	43	(Cargo_in_Mitochondria)	16	(Mitochondria_in_Cells)	322	(Cargo_in_Golgi)	21	(Golgi_in_Cells)	21	0.0496894
353	BioID2-MAO-Disc1.nd2	1	71	(Cargo_in_Cells)	5	(Cargo_in_Mitochondria)	5	(Mitochondria_in_Cells)	254	(Cargo_in_Golgi)	0	(Golgi_in_Cells)	0	0.019685
358	BioID2-MAO-Disc1.nd2	1	72	(Cargo_in_Cells)	43	(Cargo_in_Mitochondria)	39	(Mitochondria_in_Cells)	260	(Cargo_in_Golgi)	6	(Golgi_in_Cells)	6	0.15
363	BioID2-MAO-Disc1.nd2	1	73	(Cargo_in_Cells)	53	(Cargo_in_Mitochondria)	50	(Mitochondria_in_Cells)	364	(Cargo_in_Golgi)	20	(Golgi_in_Cells)	21	0.137363
368	BioID2-MAO-Disc1.nd2	1	74	(Cargo_in_Cells)	18	(Cargo_in_Mitochondria)	0	(Mitochondria_in_Cells)	241	(Cargo_in_Golgi)	0	(Golgi_in_Cells)	0	0
373	BioID2-MAO-Disc1.nd2	1	75	(Cargo_in_Cells)	152	(Cargo_in_Mitochondria)	113	(Mitochondria_in_Cells)	1044	(Cargo_in_Golgi)	28	(Golgi_in_Cells)	28	0.108238
378	BioID2-MAO-Disc1.nd2	1	76	(Cargo_in_Cells)	26	(Cargo_in_Mitochondria)	0	(Mitochondria_in_Cells)	25	(Cargo_in_Golgi)	4	(Golgi_in_Cells)	4	0
383	BioID2-MAO-Disc1.nd2	1	77	(Cargo_in_Cells)	129	(Cargo_in_Mitochondria)	123	(Mitochondria_in_Cells)	668	(Cargo_in_Golgi)	44	(Golgi_in_Cells)	44	0.184132
388	BioID2-MAO-Disc1.nd2	1	78	(Cargo_in_Cells)	12	(Cargo_in_Mitochondria)	12	(Mitochondria_in_Cells)	388	(Cargo_in_Golgi)	6	(Golgi_in_Cells)	9	0.0309278
393	BioID2-MAO-Disc1.nd2	1	79	(Cargo_in_Cells)	121	(Cargo_in_Mitochondria)	4	(Mitochondria_in_Cells)	274	(Cargo_in_Golgi)	25	(Golgi_in_Cells)	26	0.0145985
398	BioID2-MAO-Disc1.nd2	1	80	(Cargo_in_Cells)	43	(Cargo_in_Mitochondria)	9	(Mitochondria_in_Cells)	165	(Cargo_in_Golgi)	1	(Golgi_in_Cells)	1	0.0545455
403	BioID2-MAO-Disc1.nd2	1	81	(Cargo_in_Cells)	66	(Cargo_in_Mitochondria)	16	(Mitochondria_in_Cells)	1725	(Cargo_in_Golgi)	0	(Golgi_in_Cells)	0	0.00927536
408	BioID2-MAO-Disc1.nd2	1	82	(Cargo_in_Cells)	52	(Cargo_in_Mitochondria)	35	(Mitochondria_in_Cells)	98	(Cargo_in_Golgi)	19	(Golgi_in_Cells)	20	0.357143
413	BioID2-MAO-Disc1.nd2	1	83	(Cargo_in_Cells)	48	(Cargo_in_Mitochondria)	30	(Mitochondria_in_Cells)	556	(Cargo_in_Golgi)	4	(Golgi_in_Cells)	5	0.0539568
418	BioID2-MAO-Disc1.nd2	1	84	(Cargo_in_Cells)	46	(Cargo_in_Mitochondria)	39	(Mitochondria_in_Cells)	290	(Cargo_in_Golgi)	0	(Golgi_in_Cells)	0	0.134483
423	BioID2-MAO-Disc1.nd2	1	85	(Cargo_in_Cells)	6	(Cargo_in_Mitochondria)	6	(Mitochondria_in_Cells)	479	(Cargo_in_Golgi)	0	(Golgi_in_Cells)	0	0.0125261
428	BioID2-MAO-Disc1.nd2	1	86	(Cargo_in_Cells)	92	(Cargo_in_Mitochondria)	85	(Mitochondria_in_Cells)	728	(Cargo_in_Golgi)	11	(Golgi_in_Cells)	19	0.116758
433	BioID2-MAO-Disc1.nd2	1	87	(Cargo_in_Cells)	27	(Cargo_in_Mitochondria)	27	(Mitochondria_in_Cells)	428	(Cargo_in_Golgi)	9	(Golgi_in_Cells)	20	0.0630841
438	BioID2-MAO-Disc1.nd2	1	88	(Cargo_in_Cells)	108	(Cargo_in_Mitochondria)	44	(Mitochondria_in_Cells)	513	(Cargo_in_Golgi)	39	(Golgi_in_Cells)	71	0.08577
443	BioID2-MAO-Disc1.nd2	1	89	(Cargo_in_Cells)	14	(Cargo_in_Mitochondria)	0	(Mitochondria_in_Cells)	220	(Cargo_in_Golgi)	3	(Golgi_in_Cells)	3	0
448	BioID2-MAO-Disc1.nd2	1	90	(Cargo_in_Cells)	193	(Cargo_in_Mitochondria)	175	(Mitochondria_in_Cells)	942	(Cargo_in_Golgi)	90	(Golgi_in_Cells)	107	0.185775
458	BioID2-MAO-Disc1.nd2	1	92	(Cargo_in_Cells)	16	(Cargo_in_Mitochondria)	0	(Mitochondria_in_Cells)	367	(Cargo_in_Golgi)	1	(Golgi_in_Cells)	3	0
463	BioID2-MAO-Disc1.nd2	1	93	(Cargo_in_Cells)	111	(Cargo_in_Mitochondria)	108	(Mitochondria_in_Cells)	971	(Cargo_in_Golgi)	20	(Golgi_in_Cells)	22	0.111226
468	BioID2-MAO-Disc1.nd2	1	94	(Cargo_in_Cells)	69	(Cargo_in_Mitochondria)	29	(Mitochondria_in_Cells)	332	(Cargo_in_Golgi)	10	(Golgi_in_Cells)	10	0.0873494
478	BioID2-MAO-Disc1.nd2	1	96	(Cargo_in_Cells)	139	(Cargo_in_Mitochondria)	65	(Mitochondria_in_Cells)	600	(Cargo_in_Golgi)	37	(Golgi_in_Cells)	37	0.108333
483	BioID2-MAO-Disc1.nd2	1	97	(Cargo_in_Cells)	31	(Cargo_in_Mitochondria)	20	(Mitochondria_in_Cells)	62	(Cargo_in_Golgi)	0	(Golgi_in_Cells)	0	0.322581
488	BioID2-MAO-Disc1.nd2	1	98	(Cargo_in_Cells)	70	(Cargo_in_Mitochondria)	20	(Mitochondria_in_Cells)	423	(Cargo_in_Golgi)	5	(Golgi_in_Cells)	5	0.0472813
493	BioID2-MAO-Disc1.nd2	1	99	(Cargo_in_Cells)	69	(Cargo_in_Mitochondria)	11	(Mitochondria_in_Cells)	189	(Cargo_in_Golgi)	16	(Golgi_in_Cells)	30	0.0582011
498	BioID2-MAO-Disc1.nd2	1	100	(Cargo_in_Cells)	61	(Cargo_in_Mitochondria)	61	(Mitochondria_in_Cells)	365	(Cargo_in_Golgi)	0	(Golgi_in_Cells)	0	0.167123
503	BioID2-MAO-Disc1.nd2	1	101	(Cargo_in_Cells)	148	(Cargo_in_Mitochondria)	92	(Mitochondria_in_Cells)	1115	(Cargo_in_Golgi)	55	(Golgi_in_Cells)	64	0.0825112
508	BioID2-MAO-Disc1.nd2	1	102	(Cargo_in_Cells)	123	(Cargo_in_Mitochondria)	106	(Mitochondria_in_Cells)	1064	(Cargo_in_Golgi)	37	(Golgi_in_Cells)	52	0.0996241
513	BioID2-MAO-Disc1.nd2	1	103	(Cargo_in_Cells)	0	(Cargo_in_Mitochondria)	0	(Mitochondria_in_Cells)	500	(Cargo_in_Golgi)	0	(Golgi_in_Cells)	0	0
518	BioID2-MAO-Disc1.nd2	1	104	(Cargo_in_Cells)	13	(Cargo_in_Mitochondria)	6	(Mitochondria_in_Cells)	305	(Cargo_in_Golgi)	0	(Golgi_in_Cells)	0	0.0196721
523	BioID2-MAO-Disc1.nd2	1	105	(Cargo_in_Cells)	76	(Cargo_in_Mitochondria)	21	(Mitochondria_in_Cells)	294	(Cargo_in_Golgi)	22	(Golgi_in_Cells)	22	0.0714286
528	BioID2-MAO-Disc1.nd2	1	106	(Cargo_in_Cells)	3	(Cargo_in_Mitochondria)	3	(Mitochondria_in_Cells)	441	(Cargo_in_Golgi)	0	(Golgi_in_Cells)	0	0.00680272
533	BioID2-MAO-Disc1.nd2	1	107	(Cargo_in_Cells)	168	(Cargo_in_Mitochondria)	62	(Mitochondria_in_Cells)	1456	(Cargo_in_Golgi)	39	(Golgi_in_Cells)	59	0.0425824
538	BioID2-MAO-Disc1.nd2	1	108	(Cargo_in_Cells)	81	(Cargo_in_Mitochondria)	63	(Mitochondria_in_Cells)	341	(Cargo_in_Golgi)	44	(Golgi_in_Cells)	54	0.184751
543	BioID2-MAO-Disc1.nd2	1	109	(Cargo_in_Cells)	51	(Cargo_in_Mitochondria)	40	(Mitochondria_in_Cells)	346	(Cargo_in_Golgi)	0	(Golgi_in_Cells)	0	0.115607
548	BioID2-MAO-Disc1.nd2	1	110	(Cargo_in_Cells)	109	(Cargo_in_Mitochondria)	37	(Mitochondria_in_Cells)	768	(Cargo_in_Golgi)	4	(Golgi_in_Cells)	4	0.0481771
553	BioID2-MAO-Disc1.nd2	1	111	(Cargo_in_Cells)	79	(Cargo_in_Mitochondria)	21	(Mitochondria_in_Cells)	1047	(Cargo_in_Golgi)	24	(Golgi_in_Cells)	34	0.0200573
558	BioID2-MAO-Disc1.nd2	1	112	(Cargo_in_Cells)	83	(Cargo_in_Mitochondria)	49	(Mitochondria_in_Cells)	1204	(Cargo_in_Golgi)	23	(Golgi_in_Cells)	62	0.0406977
563	BioID2-MAO-Disc1.nd2	1	113	(Cargo_in_Cells)	112	(Cargo_in_Mitochondria)	93	(Mitochondria_in_Cells)	794	(Cargo_in_Golgi)	46	(Golgi_in_Cells)	57	0.117128
568	BioID2-MAO-Disc1.nd2	1	114	(Cargo_in_Cells)	192	(Cargo_in_Mitochondria)	112	(Mitochondria_in_Cells)	1169	(Cargo_in_Golgi)	37	(Golgi_in_Cells)	40	0.0958084
578	BioID2-MAO-Disc1.nd2	1	116	(Cargo_in_Cells)	43	(Cargo_in_Mitochondria)	1	(Mitochondria_in_Cells)	55	(Cargo_in_Golgi)	17	(Golgi_in_Cells)	17	0.0181818
583	BioID2-MAO-Disc1.nd2	1	117	(Cargo_in_Cells)	131	(Cargo_in_Mitochondria)	94	(Mitochondria_in_Cells)	462	(Cargo_in_Golgi)	45	(Golgi_in_Cells)	57	0.203463
588	BioID2-MAO-Disc1.nd2	1	118	(Cargo_in_Cells)	118	(Cargo_in_Mitochondria)	42	(Mitochondria_in_Cells)	389	(Cargo_in_Golgi)	0	(Golgi_in_Cells)	0	0.107969
593	BioID2-MAO-Disc1.nd2	1	119	(Cargo_in_Cells)	24	(Cargo_in_Mitochondria)	0	(Mitochondria_in_Cells)	245	(Cargo_in_Golgi)	12	(Golgi_in_Cells)	22	0
598	BioID2-MAO-Disc1.nd2	1	120	(Cargo_in_Cells)	14	(Cargo_in_Mitochondria)	0	(Mitochondria_in_Cells)	340	(Cargo_in_Golgi)	0	(Golgi_in_Cells)	0	0
603	BioID2-MAO-Disc1.nd2	1	121	(Cargo_in_Cells)	216	(Cargo_in_Mitochondria)	139	(Mitochondria_in_Cells)	765	(Cargo_in_Golgi)	97	(Golgi_in_Cells)	110	0.181699
608	BioID2-MAO-Disc1.nd2	1	122	(Cargo_in_Cells)	64	(Cargo_in_Mitochondria)	0	(Mitochondria_in_Cells)	676	(Cargo_in_Golgi)	23	(Golgi_in_Cells)	23	0
613	BioID2-MAO-Disc1.nd2	1	123	(Cargo_in_Cells)	181	(Cargo_in_Mitochondria)	163	(Mitochondria_in_Cells)	898	(Cargo_in_Golgi)	39	(Golgi_in_Cells)	50	0.181514
618	BioID2-MAO-Disc1.nd2	1	124	(Cargo_in_Cells)	94	(Cargo_in_Mitochondria)	10	(Mitochondria_in_Cells)	20	(Cargo_in_Golgi)	30	(Golgi_in_Cells)	31	0.5
623	BioID2-MAO-Disc1.nd2	1	125	(Cargo_in_Cells)	106	(Cargo_in_Mitochondria)	17	(Mitochondria_in_Cells)	174	(Cargo_in_Golgi)	34	(Golgi_in_Cells)	65	0.0977011
628	BioID2-MAO-Disc1.nd2	1	126	(Cargo_in_Cells)	171	(Cargo_in_Mitochondria)	107	(Mitochondria_in_Cells)	622	(Cargo_in_Golgi)	81	(Golgi_in_Cells)	116	0.172026
633	BioID2-MAO-Disc1.nd2	1	127	(Cargo_in_Cells)	168	(Cargo_in_Mitochondria)	71	(Mitochondria_in_Cells)	400	(Cargo_in_Golgi)	77	(Golgi_in_Cells)	110	0.1775
638	BioID2-MAO-Disc1.nd2	1	128	(Cargo_in_Cells)	14	(Cargo_in_Mitochondria)	0	(Mitochondria_in_Cells)	267	(Cargo_in_Golgi)	0	(Golgi_in_Cells)	0	0
643	BioID2-MAO-Disc1.nd2	1	129	(Cargo_in_Cells)	203	(Cargo_in_Mitochondria)	108	(Mitochondria_in_Cells)	813	(Cargo_in_Golgi)	58	(Golgi_in_Cells)	61	0.132841
648	BioID2-MAO-Disc1.nd2	1	130	(Cargo_in_Cells)	139	(Cargo_in_Mitochondria)	0	(Mitochondria_in_Cells)	376	(Cargo_in_Golgi)	0	(Golgi_in_Cells)	0	0
653	BioID2-MAO-Disc1.nd2	1	131	(Cargo_in_Cells)	47	(Cargo_in_Mitochondria)	30	(Mitochondria_in_Cells)	402	(Cargo_in_Golgi)	21	(Golgi_in_Cells)	46	0.0746269
658	BioID2-MAO-Disc1.nd2	1	132	(Cargo_in_Cells)	80	(Cargo_in_Mitochondria)	36	(Mitochondria_in_Cells)	1069	(Cargo_in_Golgi)	0	(Golgi_in_Cells)	0	0.0336763
663	BioID2-MAO-Disc1.nd2	1	133	(Cargo_in_Cells)	113	(Cargo_in_Mitochondria)	57	(Mitochondria_in_Cells)	438	(Cargo_in_Golgi)	10	(Golgi_in_Cells)	10	0.130137
668	BioID2-MAO-Disc1.nd2	1	134	(Cargo_in_Cells)	170	(Cargo_in_Mitochondria)	90	(Mitochondria_in_Cells)	652	(Cargo_in_Golgi)	2	(Golgi_in_Cells)	2	0.138037
673	BioID2-MAO-Disc1.nd2	1	135	(Cargo_in_Cells)	1	(Cargo_in_Mitochondria)	1	(Mitochondria_in_Cells)	217	(Cargo_in_Golgi)	0	(Golgi_in_Cells)	0	0.00460829
678	BioID2-MAO-Disc1.nd2	1	136	(Cargo_in_Cells)	144	(Cargo_in_Mitochondria)	10	(Mitochondria_in_Cells)	735	(Cargo_in_Golgi)	69	(Golgi_in_Cells)	72	0.0136054
683	BioID2-MAO-Disc1.nd2	1	137	(Cargo_in_Cells)	241	(Cargo_in_Mitochondria)	156	(Mitochondria_in_Cells)	1342	(Cargo_in_Golgi)	67	(Golgi_in_Cells)	86	0.116244
688	BioID2-MAO-Disc1.nd2	1	138	(Cargo_in_Cells)	198	(Cargo_in_Mitochondria)	132	(Mitochondria_in_Cells)	1053	(Cargo_in_Golgi)	59	(Golgi_in_Cells)	76	0.125356
693	BioID2-MAO-Disc1.nd2	1	139	(Cargo_in_Cells)	268	(Cargo_in_Mitochondria)	231	(Mitochondria_in_Cells)	572	(Cargo_in_Golgi)	62	(Golgi_in_Cells)	62	0.403846
698	BioID2-MAO-Disc1.nd2	1	140	(Cargo_in_Cells)	30	(Cargo_in_Mitochondria)	3	(Mitochondria_in_Cells)	382	(Cargo_in_Golgi)	11	(Golgi_in_Cells)	13	0.0078534
703	BioID2-MAO-Disc1.nd2	1	141	(Cargo_in_Cells)	139	(Cargo_in_Mitochondria)	39	(Mitochondria_in_Cells)	641	(Cargo_in_Golgi)	53	(Golgi_in_Cells)	68	0.0608424
708	BioID2-MAO-Disc1.nd2	1	142	(Cargo_in_Cells)	63	(Cargo_in_Mitochondria)	0	(Mitochondria_in_Cells)	280	(Cargo_in_Golgi)	38	(Golgi_in_Cells)	47	0
713	BioID2-MAO-Disc1.nd2	1	143	(Cargo_in_Cells)	103	(Cargo_in_Mitochondria)	46	(Mitochondria_in_Cells)	813	(Cargo_in_Golgi)	25	(Golgi_in_Cells)	32	0.0565806
718	BioID2-MAO-Disc1.nd2	1	144	(Cargo_in_Cells)	65	(Cargo_in_Mitochondria)	27	(Mitochondria_in_Cells)	238	(Cargo_in_Golgi)	0	(Golgi_in_Cells)	0	0.113445
723	BioID2-MAO-Disc1.nd2	1	145	(Cargo_in_Cells)	23	(Cargo_in_Mitochondria)	23	(Mitochondria_in_Cells)	290	(Cargo_in_Golgi)	0	(Golgi_in_Cells)	0	0.0793103
728	BioID2-MAO-Disc1.nd2	1	146	(Cargo_in_Cells)	0	(Cargo_in_Mitochondria)	0	(Mitochondria_in_Cells)	277	(Cargo_in_Golgi)	0	(Golgi_in_Cells)	0	0
733	BioID2-MAO-Disc1.nd2	1	147	(Cargo_in_Cells)	45	(Cargo_in_Mitochondria)	38	(Mitochondria_in_Cells)	407	(Cargo_in_Golgi)	8	(Golgi_in_Cells)	11	0.0933661
738	BioID2-MAO-Disc1.nd2	1	148	(Cargo_in_Cells)	308	(Cargo_in_Mitochondria)	176	(Mitochondria_in_Cells)	859	(Cargo_in_Golgi)	89	(Golgi_in_Cells)	134	0.204889
743	BioID2-MAO-Disc1.nd2	1	149	(Cargo_in_Cells)	82	(Cargo_in_Mitochondria)	3	(Mitochondria_in_Cells)	120	(Cargo_in_Golgi)	0	(Golgi_in_Cells)	0	0.025
748	BioID2-MAO-Disc1.nd2	1	150	(Cargo_in_Cells)	0	(Cargo_in_Mitochondria)	0	(Mitochondria_in_Cells)	428	(Cargo_in_Golgi)	0	(Golgi_in_Cells)	0	0
753	BioID2-MAO-Disc1.nd2	1	151	(Cargo_in_Cells)	58	(Cargo_in_Mitochondria)	58	(Mitochondria_in_Cells)	353	(Cargo_in_Golgi)	8	(Golgi_in_Cells)	8	0.164306
758	BioID2-MAO-Disc1.nd2	1	152	(Cargo_in_Cells)	88	(Cargo_in_Mitochondria)	18	(Mitochondria_in_Cells)	532	(Cargo_in_Golgi)	16	(Golgi_in_Cells)	16	0.0338346
763	BioID2-MAO-Disc1.nd2	1	153	(Cargo_in_Cells)	64	(Cargo_in_Mitochondria)	23	(Mitochondria_in_Cells)	484	(Cargo_in_Golgi)	8	(Golgi_in_Cells)	11	0.0475207
768	BioID2-MAO-Disc1.nd2	1	154	(Cargo_in_Cells)	162	(Cargo_in_Mitochondria)	108	(Mitochondria_in_Cells)	459	(Cargo_in_Golgi)	17	(Golgi_in_Cells)	18	0.235294
778	BioID2-MAO-Disc1.nd2	1	156	(Cargo_in_Cells)	32	(Cargo_in_Mitochondria)	15	(Mitochondria_in_Cells)	122	(Cargo_in_Golgi)	4	(Golgi_in_Cells)	4	0.122951
783	BioID2-MAO-Disc1.nd2	1	157	(Cargo_in_Cells)	201	(Cargo_in_Mitochondria)	96	(Mitochondria_in_Cells)	462	(Cargo_in_Golgi)	21	(Golgi_in_Cells)	25	0.207792
788	BioID2-MAO-Disc1.nd2	1	158	(Cargo_in_Cells)	149	(Cargo_in_Mitochondria)	14	(Mitochondria_in_Cells)	512	(Cargo_in_Golgi)	19	(Golgi_in_Cells)	19	0.0273438
793	BioID2-MAO-Disc1.nd2	1	159	(Cargo_in_Cells)	14	(Cargo_in_Mitochondria)	1	(Mitochondria_in_Cells)	27	(Cargo_in_Golgi)	7	(Golgi_in_Cells)	16	0.037037
798	BioID2-MAO-Disc1.nd2	1	160	(Cargo_in_Cells)	105	(Cargo_in_Mitochondria)	44	(Mitochondria_in_Cells)	268	(Cargo_in_Golgi)	0	(Golgi_in_Cells)	0	0.164179
803	BioID2-MAO-Disc1.nd2	1	161	(Cargo_in_Cells)	47	(Cargo_in_Mitochondria)	0	(Mitochondria_in_Cells)	210	(Cargo_in_Golgi)	0	(Golgi_in_Cells)	0	0
808	BioID2-MAO-Disc1.nd2	1	162	(Cargo_in_Cells)	200	(Cargo_in_Mitochondria)	33	(Mitochondria_in_Cells)	179	(Cargo_in_Golgi)	60	(Golgi_in_Cells)	63	0.184358
813	BioID2-MAO-Disc1.nd2	1	163	(Cargo_in_Cells)	60	(Cargo_in_Mitochondria)	44	(Mitochondria_in_Cells)	446	(Cargo_in_Golgi)	33	(Golgi_in_Cells)	35	0.0986547
823	BioID2-MAO-Disc1.nd2	1	165	(Cargo_in_Cells)	37	(Cargo_in_Mitochondria)	6	(Mitochondria_in_Cells)	207	(Cargo_in_Golgi)	6	(Golgi_in_Cells)	6	0.0289855
828	BioID2-MAO-Disc1.nd2	1	166	(Cargo_in_Cells)	109	(Cargo_in_Mitochondria)	61	(Mitochondria_in_Cells)	460	(Cargo_in_Golgi)	19	(Golgi_in_Cells)	19	0.132609
833	BioID2-MAO-Disc1.nd2	1	167	(Cargo_in_Cells)	5	(Cargo_in_Mitochondria)	0	(Mitochondria_in_Cells)	327	(Cargo_in_Golgi)	0	(Golgi_in_Cells)	0	0
843	BioID2-MAO-Disc1.nd2	1	169	(Cargo_in_Cells)	97	(Cargo_in_Mitochondria)	7	(Mitochondria_in_Cells)	92	(Cargo_in_Golgi)	7	(Golgi_in_Cells)	14	0.076087
848	BioID2-MAO-Disc1.nd2	1	170	(Cargo_in_Cells)	70	(Cargo_in_Mitochondria)	0	(Mitochondria_in_Cells)	126	(Cargo_in_Golgi)	17	(Golgi_in_Cells)	23	0
853	BioID2-MAO-Disc1.nd2	1	171	(Cargo_in_Cells)	44	(Cargo_in_Mitochondria)	0	(Mitochondria_in_Cells)	129	(Cargo_in_Golgi)	0	(Golgi_in_Cells)	0	0
858	BioID2-MAO-Disc1.nd2	1	172	(Cargo_in_Cells)	126	(Cargo_in_Mitochondria)	70	(Mitochondria_in_Cells)	140	(Cargo_in_Golgi)	0	(Golgi_in_Cells)	0	0.5
863	BioID2-MAO-Disc1.nd2	1	173	(Cargo_in_Cells)	17	(Cargo_in_Mitochondria)	9	(Mitochondria_in_Cells)	422	(Cargo_in_Golgi)	0	(Golgi_in_Cells)	0	0.021327
868	BioID2-MAO-Disc1.nd2	1	174	(Cargo_in_Cells)	233	(Cargo_in_Mitochondria)	109	(Mitochondria_in_Cells)	429	(Cargo_in_Golgi)	87	(Golgi_in_Cells)	94	0.254079
873	BioID2-MAO-Disc1.nd2	1	175	(Cargo_in_Cells)	119	(Cargo_in_Mitochondria)	77	(Mitochondria_in_Cells)	581	(Cargo_in_Golgi)	17	(Golgi_in_Cells)	20	0.13253
878	BioID2-MAO-Disc1.nd2	1	176	(Cargo_in_Cells)	151	(Cargo_in_Mitochondria)	30	(Mitochondria_in_Cells)	252	(Cargo_in_Golgi)	40	(Golgi_in_Cells)	43	0.119048
883	BioID2-MAO-Disc1.nd2	1	177	(Cargo_in_Cells)	16	(Cargo_in_Mitochondria)	13	(Mitochondria_in_Cells)	242	(Cargo_in_Golgi)	0	(Golgi_in_Cells)	0	0.053719
888	BioID2-MAO-Disc1.nd2	1	178	(Cargo_in_Cells)	32	(Cargo_in_Mitochondria)	16	(Mitochondria_in_Cells)	240	(Cargo_in_Golgi)	0	(Golgi_in_Cells)	0	0.0666667
893	BioID2-MAO-Disc1.nd2	1	179	(Cargo_in_Cells)	60	(Cargo_in_Mitochondria)	0	(Mitochondria_in_Cells)	322	(Cargo_in_Golgi)	7	(Golgi_in_Cells)	7	0
898	BioID2-MAO-Disc1.nd2	1	180	(Cargo_in_Cells)	122	(Cargo_in_Mitochondria)	55	(Mitochondria_in_Cells)	837	(Cargo_in_Golgi)	18	(Golgi_in_Cells)	22	0.0657109
903	BioID2-MAO-Disc1.nd2	1	181	(Cargo_in_Cells)	5	(Cargo_in_Mitochondria)	5	(Mitochondria_in_Cells)	238	(Cargo_in_Golgi)	4	(Golgi_in_Cells)	15	0.0210084
908	BioID2-MAO-Disc1.nd2	1	182	(Cargo_in_Cells)	69	(Cargo_in_Mitochondria)	36	(Mitochondria_in_Cells)	154	(Cargo_in_Golgi)	1	(Golgi_in_Cells)	1	0.233766
913	BioID2-MAO-Disc1.nd2	1	183	(Cargo_in_Cells)	120	(Cargo_in_Mitochondria)	103	(Mitochondria_in_Cells)	748	(Cargo_in_Golgi)	43	(Golgi_in_Cells)	56	0.137701
918	BioID2-MAO-Disc1.nd2	1	184	(Cargo_in_Cells)	38	(Cargo_in_Mitochondria)	14	(Mitochondria_in_Cells)	124	(Cargo_in_Golgi)	0	(Golgi_in_Cells)	0	0.112903
923	BioID2-MAO-Disc1.nd2	1	185	(Cargo_in_Cells)	12	(Cargo_in_Mitochondria)	0	(Mitochondria_in_Cells)	32	(Cargo_in_Golgi)	0	(Golgi_in_Cells)	0	0
928	BioID2-MAO-Disc1.nd2	1	186	(Cargo_in_Cells)	12	(Cargo_in_Mitochondria)	1	(Mitochondria_in_Cells)	74	(Cargo_in_Golgi)	0	(Golgi_in_Cells)	0	0.0135135
933	BioID2-MAO-Disc1.nd2	1	187	(Cargo_in_Cells)	48	(Cargo_in_Mitochondria)	0	(Mitochondria_in_Cells)	38	(Cargo_in_Golgi)	23	(Golgi_in_Cells)	26	0
938	BioID2-MAO-Disc1.nd2	1	188	(Cargo_in_Cells)	0	(Cargo_in_Mitochondria)	0	(Mitochondria_in_Cells)	65	(Cargo_in_Golgi)	0	(Golgi_in_Cells)	0	0
943	BioID2-MAO-Disc1.nd2	1	189	(Cargo_in_Cells)	127	(Cargo_in_Mitochondria)	108	(Mitochondria_in_Cells)	294	(Cargo_in_Golgi)	19	(Golgi_in_Cells)	20	0.367347
948	BioID2-MAO-Disc1.nd2	1	190	(Cargo_in_Cells)	0	(Cargo_in_Mitochondria)	0	(Mitochondria_in_Cells)	197	(Cargo_in_Golgi)	0	(Golgi_in_Cells)	0	0
953	BioID2-MAO-Disc1.nd2	1	191	(Cargo_in_Cells)	0	(Cargo_in_Mitochondria)	0	(Mitochondria_in_Cells)	130	(Cargo_in_Golgi)	0	(Golgi_in_Cells)	0	0
958	BioID2-MAO-Disc1.nd2	1	192	(Cargo_in_Cells)	66	(Cargo_in_Mitochondria)	34	(Mitochondria_in_Cells)	249	(Cargo_in_Golgi)	0	(Golgi_in_Cells)	0	0.136546
963	BioID2-MAO-Disc1.nd2	1	193	(Cargo_in_Cells)	53	(Cargo_in_Mitochondria)	31	(Mitochondria_in_Cells)	209	(Cargo_in_Golgi)	0	(Golgi_in_Cells)	0	0.148325
968	BioID2-MAO-Disc1.nd2	1	194	(Cargo_in_Cells)	23	(Cargo_in_Mitochondria)	18	(Mitochondria_in_Cells)	153	(Cargo_in_Golgi)	0	(Golgi_in_Cells)	0	0.117647
973	BioID2-MAO-Disc1.nd2	1	195	(Cargo_in_Cells)	179	(Cargo_in_Mitochondria)	131	(Mitochondria_in_Cells)	550	(Cargo_in_Golgi)	31	(Golgi_in_Cells)	34	0.238182
978	BioID2-MAO-Disc1.nd2	1	196	(Cargo_in_Cells)	83	(Cargo_in_Mitochondria)	0	(Mitochondria_in_Cells)	72	(Cargo_in_Golgi)	0	(Golgi_in_Cells)	0	0
983	BioID2-MAO-Disc1.nd2	1	197	(Cargo_in_Cells)	131	(Cargo_in_Mitochondria)	51	(Mitochondria_in_Cells)	413	(Cargo_in_Golgi)	19	(Golgi_in_Cells)	19	0.123487
988	BioID2-MAO-Disc1.nd2	1	198	(Cargo_in_Cells)	12	(Cargo_in_Mitochondria)	6	(Mitochondria_in_Cells)	310	(Cargo_in_Golgi)	0	(Golgi_in_Cells)	0	0.0193548
993	BioID2-MAO-Disc1.nd2	1	199	(Cargo_in_Cells)	33	(Cargo_in_Mitochondria)	23	(Mitochondria_in_Cells)	312	(Cargo_in_Golgi)	3	(Golgi_in_Cells)	4	0.0737179
998	BioID2-MAO-Disc1.nd2	1	200	(Cargo_in_Cells)	189	(Cargo_in_Mitochondria)	170	(Mitochondria_in_Cells)	723	(Cargo_in_Golgi)	77	(Golgi_in_Cells)	84	0.235131
1003	BioID2-MAO-Disc1.nd2	1	201	(Cargo_in_Cells)	0	(Cargo_in_Mitochondria)	0	(Mitochondria_in_Cells)	158	(Cargo_in_Golgi)	0	(Golgi_in_Cells)	0	0
1008	BioID2-MAO-Disc1.nd2	1	202	(Cargo_in_Cells)	143	(Cargo_in_Mitochondria)	45	(Mitochondria_in_Cells)	161	(Cargo_in_Golgi)	25	(Golgi_in_Cells)	33	0.279503
1013	BioID2-MAO-Disc1.nd2	1	203	(Cargo_in_Cells)	244	(Cargo_in_Mitochondria)	51	(Mitochondria_in_Cells)	394	(Cargo_in_Golgi)	77	(Golgi_in_Cells)	103	0.129442
1018	BioID2-MAO-Disc1.nd2	1	204	(Cargo_in_Cells)	0	(Cargo_in_Mitochondria)	0	(Mitochondria_in_Cells)	146	(Cargo_in_Golgi)	0	(Golgi_in_Cells)	0	0
1023	BioID2-MAO-Disc1.nd2	1	205	(Cargo_in_Cells)	54	(Cargo_in_Mitochondria)	39	(Mitochondria_in_Cells)	305	(Cargo_in_Golgi)	0	(Golgi_in_Cells)	0	0.127869
1028	BioID2-MAO-Disc1.nd2	1	206	(Cargo_in_Cells)	0	(Cargo_in_Mitochondria)	0	(Mitochondria_in_Cells)	61	(Cargo_in_Golgi)	0	(Golgi_in_Cells)	0	0
1033	BioID2-MAO-Disc1.nd2	1	207	(Cargo_in_Cells)	197	(Cargo_in_Mitochondria)	61	(Mitochondria_in_Cells)	474	(Cargo_in_Golgi)	41	(Golgi_in_Cells)	48	0.128692
1038	BioID2-MAO-Disc1.nd2	1	208	(Cargo_in_Cells)	89	(Cargo_in_Mitochondria)	7	(Mitochondria_in_Cells)	313	(Cargo_in_Golgi)	34	(Golgi_in_Cells)	39	0.0223642
1043	BioID2-MAO-Disc1.nd2	1	209	(Cargo_in_Cells)	7	(Cargo_in_Mitochondria)	7	(Mitochondria_in_Cells)	154	(Cargo_in_Golgi)	0	(Golgi_in_Cells)	0	0.0454545
1048	BioID2-MAO-Disc1.nd2	1	210	(Cargo_in_Cells)	88	(Cargo_in_Mitochondria)	74	(Mitochondria_in_Cells)	942	(Cargo_in_Golgi)	38	(Golgi_in_Cells)	38	0.0785563
1053	BioID2-MAO-Disc1.nd2	1	211	(Cargo_in_Cells)	43	(Cargo_in_Mitochondria)	40	(Mitochondria_in_Cells)	437	(Cargo_in_Golgi)	0	(Golgi_in_Cells)	0	0.0915332
1058	BioID2-MAO-Disc1.nd2	1	212	(Cargo_in_Cells)	0	(Cargo_in_Mitochondria)	0	(Mitochondria_in_Cells)	125	(Cargo_in_Golgi)	0	(Golgi_in_Cells)	0	0
1063	BioID2-MAO-Disc1.nd2	1	213	(Cargo_in_Cells)	170	(Cargo_in_Mitochondria)	7	(Mitochondria_in_Cells)	167	(Cargo_in_Golgi)	24	(Golgi_in_Cells)	25	0.0419162
1068	BioID2-MAO-Disc1.nd2	1	214	(Cargo_in_Cells)	18	(Cargo_in_Mitochondria)	18	(Mitochondria_in_Cells)	715	(Cargo_in_Golgi)	0	(Golgi_in_Cells)	0	0.0251748
1073	BioID2-MAO-Disc1.nd2	1	215	(Cargo_in_Cells)	12	(Cargo_in_Mitochondria)	0	(Mitochondria_in_Cells)	371	(Cargo_in_Golgi)	4	(Golgi_in_Cells)	13	0
1078	BioID2-MAO-Disc1.nd2	1	216	(Cargo_in_Cells)	22	(Cargo_in_Mitochondria)	8	(Mitochondria_in_Cells)	190	(Cargo_in_Golgi)	0	(Golgi_in_Cells)	0	0.0421053
1083	BioID2-MAO-Disc1.nd2	1	217	(Cargo_in_Cells)	16	(Cargo_in_Mitochondria)	1	(Mitochondria_in_Cells)	188	(Cargo_in_Golgi)	3	(Golgi_in_Cells)	6	0.00531915
1088	BioID2-MAO-Disc1.nd2	1	218	(Cargo_in_Cells)	267	(Cargo_in_Mitochondria)	178	(Mitochondria_in_Cells)	1087	(Cargo_in_Golgi)	36	(Golgi_in_Cells)	50	0.163753
1093	BioID2-MAO-Disc1.nd2	1	219	(Cargo_in_Cells)	147	(Cargo_in_Mitochondria)	125	(Mitochondria_in_Cells)	375	(Cargo_in_Golgi)	54	(Golgi_in_Cells)	54	0.333333
1098	BioID2-MAO-Disc1.nd2	1	220	(Cargo_in_Cells)	30	(Cargo_in_Mitochondria)	2	(Mitochondria_in_Cells)	171	(Cargo_in_Golgi)	0	(Golgi_in_Cells)	0	0.0116959
1103	BioID2-MAO-Disc1.nd2	1	221	(Cargo_in_Cells)	0	(Cargo_in_Mitochondria)	0	(Mitochondria_in_Cells)	276	(Cargo_in_Golgi)	0	(Golgi_in_Cells)	0	0
1108	BioID2-MAO-Disc1.nd2	1	222	(Cargo_in_Cells)	1	(Cargo_in_Mitochondria)	1	(Mitochondria_in_Cells)	698	(Cargo_in_Golgi)	0	(Golgi_in_Cells)	2	0.00143266
1113	BioID2-MAO-Disc1.nd2	1	223	(Cargo_in_Cells)	140	(Cargo_in_Mitochondria)	9	(Mitochondria_in_Cells)	120	(Cargo_in_Golgi)	4	(Golgi_in_Cells)	9	0.075
1118	BioID2-MAO-Disc1.nd2	1	224	(Cargo_in_Cells)	0	(Cargo_in_Mitochondria)	0	(Mitochondria_in_Cells)	74	(Cargo_in_Golgi)	0	(Golgi_in_Cells)	0	0
1123	BioID2-MAO-Disc1.nd2	1	225	(Cargo_in_Cells)	77	(Cargo_in_Mitochondria)	59	(Mitochondria_in_Cells)	746	(Cargo_in_Golgi)	16	(Golgi_in_Cells)	28	0.0790885
1128	BioID2-MAO-Disc1.nd2	1	226	(Cargo_in_Cells)	0	(Cargo_in_Mitochondria)	0	(Mitochondria_in_Cells)	306	(Cargo_in_Golgi)	0	(Golgi_in_Cells)	0	0
1133	BioID2-MAO-Disc1.nd2	1	227	(Cargo_in_Cells)	61	(Cargo_in_Mitochondria)	7	(Mitochondria_in_Cells)	219	(Cargo_in_Golgi)	19	(Golgi_in_Cells)	20	0.0319635
1138	BioID2-MAO-Disc1.nd2	1	228	(Cargo_in_Cells)	144	(Cargo_in_Mitochondria)	108	(Mitochondria_in_Cells)	726	(Cargo_in_Golgi)	60	(Golgi_in_Cells)	71	0.14876
1143	BioID2-MAO-Disc1.nd2	1	229	(Cargo_in_Cells)	287	(Cargo_in_Mitochondria)	178	(Mitochondria_in_Cells)	646	(Cargo_in_Golgi)	92	(Golgi_in_Cells)	105	0.275542
1148	BioID2-MAO-Disc1.nd2	1	230	(Cargo_in_Cells)	36	(Cargo_in_Mitochondria)	13	(Mitochondria_in_Cells)	284	(Cargo_in_Golgi)	0	(Golgi_in_Cells)	0	0.0457746
1153	BioID2-MAO-Disc1.nd2	1	231	(Cargo_in_Cells)	20	(Cargo_in_Mitochondria)	11	(Mitochondria_in_Cells)	591	(Cargo_in_Golgi)	0	(Golgi_in_Cells)	0	0.0186125
1158	BioID2-MAO-Disc1.nd2	1	232	(Cargo_in_Cells)	75	(Cargo_in_Mitochondria)	53	(Mitochondria_in_Cells)	250	(Cargo_in_Golgi)	0	(Golgi_in_Cells)	0	0.212
1163	BioID2-MAO-Disc1.nd2	1	233	(Cargo_in_Cells)	14	(Cargo_in_Mitochondria)	8	(Mitochondria_in_Cells)	192	(Cargo_in_Golgi)	0	(Golgi_in_Cells)	0	0.0416667
1168	BioID2-MAO-Disc1.nd2	1	234	(Cargo_in_Cells)	0	(Cargo_in_Mitochondria)	0	(Mitochondria_in_Cells)	384	(Cargo_in_Golgi)	0	(Golgi_in_Cells)	0	0
1173	BioID2-MAO-Disc1.nd2	1	235	(Cargo_in_Cells)	106	(Cargo_in_Mitochondria)	33	(Mitochondria_in_Cells)	740	(Cargo_in_Golgi)	38	(Golgi_in_Cells)	40	0.0445946
1178	BioID2-MAO-Disc1.nd2	1	236	(Cargo_in_Cells)	91	(Cargo_in_Mitochondria)	45	(Mitochondria_in_Cells)	264	(Cargo_in_Golgi)	11	(Golgi_in_Cells)	11	0.170455
1183	BioID2-MAO-Disc1.nd2	1	237	(Cargo_in_Cells)	2	(Cargo_in_Mitochondria)	2	(Mitochondria_in_Cells)	283	(Cargo_in_Golgi)	0	(Golgi_in_Cells)	4	0.00706714
1188	BioID2-MAO-Disc1.nd2	1	238	(Cargo_in_Cells)	61	(Cargo_in_Mitochondria)	14	(Mitochondria_in_Cells)	156	(Cargo_in_Golgi)	0	(Golgi_in_Cells)	0	0.0897436
1193	BioID2-MAO-Disc1.nd2	1	239	(Cargo_in_Cells)	319	(Cargo_in_Mitochondria)	3	(Mitochondria_in_Cells)	585	(Cargo_in_Golgi)	83	(Golgi_in_Cells)	148	0.00512821
1198	BioID2-MAO-Disc1.nd2	1	240	(Cargo_in_Cells)	0	(Cargo_in_Mitochondria)	0	(Mitochondria_in_Cells)	586	(Cargo_in_Golgi)	0	(Golgi_in_Cells)	0	0
1203	BioID2-MAO-Disc1.nd2	1	241	(Cargo_in_Cells)	161	(Cargo_in_Mitochondria)	18	(Mitochondria_in_Cells)	193	(Cargo_in_Golgi)	64	(Golgi_in_Cells)	65	0.0932642
1208	BioID2-MAO-Disc1.nd2	1	242	(Cargo_in_Cells)	67	(Cargo_in_Mitochondria)	4	(Mitochondria_in_Cells)	62	(Cargo_in_Golgi)	24	(Golgi_in_Cells)	25	0.0645161
1213	BioID2-MAO-Disc1.nd2	1	243	(Cargo_in_Cells)	10	(Cargo_in_Mitochondria)	10	(Mitochondria_in_Cells)	450	(Cargo_in_Golgi)	2	(Golgi_in_Cells)	2	0.0222222
1218	BioID2-MAO-Disc1.nd2	1	244	(Cargo_in_Cells)	23	(Cargo_in_Mitochondria)	3	(Mitochondria_in_Cells)	395	(Cargo_in_Golgi)	7	(Golgi_in_Cells)	7	0.00759494
1223	BioID2-MAO-Disc1.nd2	1	245	(Cargo_in_Cells)	101	(Cargo_in_Mitochondria)	19	(Mitochondria_in_Cells)	19	(Cargo_in_Golgi)	7	(Golgi_in_Cells)	10	1
1228	BioID2-MAO-Disc1.nd2	1	246	(Cargo_in_Cells)	0	(Cargo_in_Mitochondria)	0	(Mitochondria_in_Cells)	242	(Cargo_in_Golgi)	0	(Golgi_in_Cells)	0	0
1233	BioID2-MAO-Disc1.nd2	1	247	(Cargo_in_Cells)	0	(Cargo_in_Mitochondria)	0	(Mitochondria_in_Cells)	3	(Cargo_in_Golgi)	0	(Golgi_in_Cells)	0	0
1238	BioID2-MAO-Disc1.nd2	1	248	(Cargo_in_Cells)	36	(Cargo_in_Mitochondria)	35	(Mitochondria_in_Cells)	101	(Cargo_in_Golgi)	12	(Golgi_in_Cells)	12	0.346535
1243	BioID2-MAO-Disc1.nd2	1	249	(Cargo_in_Cells)	9	(Cargo_in_Mitochondria)	3	(Mitochondria_in_Cells)	245	(Cargo_in_Golgi)	8	(Golgi_in_Cells)	12	0.0122449
1248	BioID2-MAO-Disc1.nd2	1	250	(Cargo_in_Cells)	97	(Cargo_in_Mitochondria)	28	(Mitochondria_in_Cells)	264	(Cargo_in_Golgi)	3	(Golgi_in_Cells)	3	0.106061
1253	BioID2-MAO-Disc1.nd2	1	251	(Cargo_in_Cells)	17	(Cargo_in_Mitochondria)	17	(Mitochondria_in_Cells)	422	(Cargo_in_Golgi)	10	(Golgi_in_Cells)	10	0.0402844
1258	BioID2-MAO-Disc1.nd2	1	252	(Cargo_in_Cells)	117	(Cargo_in_Mitochondria)	113	(Mitochondria_in_Cells)	399	(Cargo_in_Golgi)	48	(Golgi_in_Cells)	84	0.283208
1263	BioID2-MAO-Disc1.nd2	1	253	(Cargo_in_Cells)	0	(Cargo_in_Mitochondria)	0	(Mitochondria_in_Cells)	409	(Cargo_in_Golgi)	0	(Golgi_in_Cells)	0	0
1268	BioID2-MAO-Disc1.nd2	1	254	(Cargo_in_Cells)	150	(Cargo_in_Mitochondria)	111	(Mitochondria_in_Cells)	884	(Cargo_in_Golgi)	14	(Golgi_in_Cells)	17	0.125566
1273	BioID2-MAO-Disc1.nd2	1	255	(Cargo_in_Cells)	85	(Cargo_in_Mitochondria)	72	(Mitochondria_in_Cells)	517	(Cargo_in_Golgi)	30	(Golgi_in_Cells)	37	0.139265
1278	BioID2-MAO-Disc1.nd2	1	256	(Cargo_in_Cells)	95	(Cargo_in_Mitochondria)	34	(Mitochondria_in_Cells)	526	(Cargo_in_Golgi)	20	(Golgi_in_Cells)	38	0.0646388
1283	BioID2-MAO-Disc1.nd2	1	257	(Cargo_in_Cells)	0	(Cargo_in_Mitochondria)	0	(Mitochondria_in_Cells)	53	(Cargo_in_Golgi)	0	(Golgi_in_Cells)	0	0
1288	BioID2-MAO-Disc1.nd2	1	258	(Cargo_in_Cells)	139	(Cargo_in_Mitochondria)	23	(Mitochondria_in_Cells)	252	(Cargo_in_Golgi)	31	(Golgi_in_Cells)	31	0.0912698
1293	BioID2-MAO-Disc1.nd2	1	259	(Cargo_in_Cells)	40	(Cargo_in_Mitochondria)	10	(Mitochondria_in_Cells)	645	(Cargo_in_Golgi)	7	(Golgi_in_Cells)	7	0.0155039
1298	BioID2-MAO-Disc1.nd2	1	260	(Cargo_in_Cells)	128	(Cargo_in_Mitochondria)	91	(Mitochondria_in_Cells)	534	(Cargo_in_Golgi)	1	(Golgi_in_Cells)	1	0.170412
1303	BioID2-MAO-Disc1.nd2	1	261	(Cargo_in_Cells)	10	(Cargo_in_Mitochondria)	0	(Mitochondria_in_Cells)	183	(Cargo_in_Golgi)	0	(Golgi_in_Cells)	0	0
1308	BioID2-MAO-Disc1.nd2	1	262	(Cargo_in_Cells)	115	(Cargo_in_Mitochondria)	10	(Mitochondria_in_Cells)	876	(Cargo_in_Golgi)	14	(Golgi_in_Cells)	19	0.0114155
1313	BioID2-MAO-Disc1.nd2	1	263	(Cargo_in_Cells)	23	(Cargo_in_Mitochondria)	0	(Mitochondria_in_Cells)	304	(Cargo_in_Golgi)	1	(Golgi_in_Cells)	1	0
1318	BioID2-MAO-Disc1.nd2	1	264	(Cargo_in_Cells)	231	(Cargo_in_Mitochondria)	127	(Mitochondria_in_Cells)	658	(Cargo_in_Golgi)	85	(Golgi_in_Cells)	90	0.193009
1323	BioID2-MAO-Disc1.nd2	1	265	(Cargo_in_Cells)	34	(Cargo_in_Mitochondria)	31	(Mitochondria_in_Cells)	236	(Cargo_in_Golgi)	17	(Golgi_in_Cells)	24	0.131356
1328	BioID2-MAO-Disc1.nd2	1	266	(Cargo_in_Cells)	89	(Cargo_in_Mitochondria)	88	(Mitochondria_in_Cells)	1108	(Cargo_in_Golgi)	10	(Golgi_in_Cells)	10	0.0794224
1333	BioID2-MAO-Disc1.nd2	1	267	(Cargo_in_Cells)	58	(Cargo_in_Mitochondria)	44	(Mitochondria_in_Cells)	348	(Cargo_in_Golgi)	17	(Golgi_in_Cells)	25	0.126437
1338	BioID2-MAO-Disc1.nd2	1	268	(Cargo_in_Cells)	98	(Cargo_in_Mitochondria)	5	(Mitochondria_in_Cells)	305	(Cargo_in_Golgi)	21	(Golgi_in_Cells)	30	0.0163934
1343	BioID2-MAO-Disc1.nd2	1	269	(Cargo_in_Cells)	68	(Cargo_in_Mitochondria)	24	(Mitochondria_in_Cells)	207	(Cargo_in_Golgi)	1	(Golgi_in_Cells)	5	0.115942
1348	BioID2-MAO-Disc1.nd2	1	270	(Cargo_in_Cells)	0	(Cargo_in_Mitochondria)	0	(Mitochondria_in_Cells)	106	(Cargo_in_Golgi)	0	(Golgi_in_Cells)	0	0
1353	BioID2-MAO-Disc1.nd2	1	271	(Cargo_in_Cells)	108	(Cargo_in_Mitochondria)	37	(Mitochondria_in_Cells)	914	(Cargo_in_Golgi)	31	(Golgi_in_Cells)	61	0.0404814
1358	BioID2-MAO-Disc1.nd2	1	272	(Cargo_in_Cells)	35	(Cargo_in_Mitochondria)	30	(Mitochondria_in_Cells)	81	(Cargo_in_Golgi)	8	(Golgi_in_Cells)	9	0.37037
1363	BioID2-MAO-Disc1.nd2	1	273	(Cargo_in_Cells)	183	(Cargo_in_Mitochondria)	120	(Mitochondria_in_Cells)	413	(Cargo_in_Golgi)	78	(Golgi_in_Cells)	80	0.290557
1368	BioID2-MAO-Disc1.nd2	1	274	(Cargo_in_Cells)	0	(Cargo_in_Mitochondria)	0	(Mitochondria_in_Cells)	115	(Cargo_in_Golgi)	0	(Golgi_in_Cells)	0	0
1373	BioID2-MAO-Disc1.nd2	1	275	(Cargo_in_Cells)	0	(Cargo_in_Mitochondria)	0	(Mitochondria_in_Cells)	87	(Cargo_in_Golgi)	0	(Golgi_in_Cells)	0	0
1378	BioID2-MAO-Disc1.nd2	1	276	(Cargo_in_Cells)	123	(Cargo_in_Mitochondria)	30	(Mitochondria_in_Cells)	496	(Cargo_in_Golgi)	30	(Golgi_in_Cells)	33	0.0604839
1383	BioID2-MAO-Disc1.nd2	1	277	(Cargo_in_Cells)	121	(Cargo_in_Mitochondria)	3	(Mitochondria_in_Cells)	199	(Cargo_in_Golgi)	19	(Golgi_in_Cells)	19	0.0150754
1388	BioID2-MAO-Disc1.nd2	1	278	(Cargo_in_Cells)	15	(Cargo_in_Mitochondria)	11	(Mitochondria_in_Cells)	223	(Cargo_in_Golgi)	9	(Golgi_in_Cells)	13	0.0493274
1393	BioID2-MAO-Disc1.nd2	1	279	(Cargo_in_Cells)	0	(Cargo_in_Mitochondria)	0	(Mitochondria_in_Cells)	360	(Cargo_in_Golgi)	0	(Golgi_in_Cells)	0	0
1398	BioID2-MAO-Disc1.nd2	1	280	(Cargo_in_Cells)	72	(Cargo_in_Mitochondria)	24	(Mitochondria_in_Cells)	408	(Cargo_in_Golgi)	2	(Golgi_in_Cells)	2	0.0588235
1403	BioID2-MAO-Disc1.nd2	1	281	(Cargo_in_Cells)	54	(Cargo_in_Mitochondria)	32	(Mitochondria_in_Cells)	470	(Cargo_in_Golgi)	0	(Golgi_in_Cells)	0	0.0680851
1408	BioID2-MAO-Disc1.nd2	1	282	(Cargo_in_Cells)	105	(Cargo_in_Mitochondria)	55	(Mitochondria_in_Cells)	652	(Cargo_in_Golgi)	25	(Golgi_in_Cells)	40	0.0843558
1413	BioID2-MAO-Disc1.nd2	1	283	(Cargo_in_Cells)	27	(Cargo_in_Mitochondria)	17	(Mitochondria_in_Cells)	469	(Cargo_in_Golgi)	2	(Golgi_in_Cells)	2	0.0362473
1418	BioID2-MAO-Disc1.nd2	1	284	(Cargo_in_Cells)	44	(Cargo_in_Mitochondria)	0	(Mitochondria_in_Cells)	530	(Cargo_in_Golgi)	12	(Golgi_in_Cells)	24	0
1423	BioID2-MAO-Disc1.nd2	1	285	(Cargo_in_Cells)	0	(Cargo_in_Mitochondria)	0	(Mitochondria_in_Cells)	410	(Cargo_in_Golgi)	0	(Golgi_in_Cells)	0	0
1428	BioID2-MAO-Disc1.nd2	1	286	(Cargo_in_Cells)	44	(Cargo_in_Mitochondria)	43	(Mitochondria_in_Cells)	340	(Cargo_in_Golgi)	0	(Golgi_in_Cells)	0	0.126471
1433	BioID2-MAO-Disc1.nd2	1	287	(Cargo_in_Cells)	59	(Cargo_in_Mitochondria)	58	(Mitochondria_in_Cells)	641	(Cargo_in_Golgi)	23	(Golgi_in_Cells)	62	0.0904836
1438	BioID2-MAO-Disc1.nd2	1	288	(Cargo_in_Cells)	0	(Cargo_in_Mitochondria)	0	(Mitochondria_in_Cells)	272	(Cargo_in_Golgi)	0	(Golgi_in_Cells)	0	0
1443	BioID2-MAO-Disc1.nd2	1	289	(Cargo_in_Cells)	160	(Cargo_in_Mitochondria)	33	(Mitochondria_in_Cells)	367	(Cargo_in_Golgi)	36	(Golgi_in_Cells)	36	0.0899183
1448	BioID2-MAO-Disc1.nd2	1	290	(Cargo_in_Cells)	0	(Cargo_in_Mitochondria)	0	(Mitochondria_in_Cells)	200	(Cargo_in_Golgi)	0	(Golgi_in_Cells)	0	0
1453	BioID2-MAO-Disc1.nd2	1	291	(Cargo_in_Cells)	0	(Cargo_in_Mitochondria)	0	(Mitochondria_in_Cells)	391	(Cargo_in_Golgi)	0	(Golgi_in_Cells)	0	0
1458	BioID2-MAO-Disc1.nd2	1	292	(Cargo_in_Cells)	28	(Cargo_in_Mitochondria)	0	(Mitochondria_in_Cells)	422	(Cargo_in_Golgi)	1	(Golgi_in_Cells)	16	0
1463	BioID2-MAO-Disc1.nd2	1	293	(Cargo_in_Cells)	37	(Cargo_in_Mitochondria)	37	(Mitochondria_in_Cells)	593	(Cargo_in_Golgi)	0	(Golgi_in_Cells)	0	0.0623946
1468	BioID2-MAO-Disc1.nd2	1	294	(Cargo_in_Cells)	45	(Cargo_in_Mitochondria)	24	(Mitochondria_in_Cells)	59	(Cargo_in_Golgi)	15	(Golgi_in_Cells)	32	0.40678
1473	BioID2-MAO-Disc1.nd2	1	295	(Cargo_in_Cells)	122	(Cargo_in_Mitochondria)	57	(Mitochondria_in_Cells)	663	(Cargo_in_Golgi)	27	(Golgi_in_Cells)	45	0.0859729
1478	BioID2-MAO-Disc1.nd2	1	296	(Cargo_in_Cells)	0	(Cargo_in_Mitochondria)	0	(Mitochondria_in_Cells)	23	(Cargo_in_Golgi)	0	(Golgi_in_Cells)	0	0
1483	BioID2-MAO-Disc1.nd2	1	297	(Cargo_in_Cells)	0	(Cargo_in_Mitochondria)	0	(Mitochondria_in_Cells)	281	(Cargo_in_Golgi)	0	(Golgi_in_Cells)	0	0
1488	BioID2-MAO-Disc1.nd2	1	298	(Cargo_in_Cells)	32	(Cargo_in_Mitochondria)	0	(Mitochondria_in_Cells)	89	(Cargo_in_Golgi)	25	(Golgi_in_Cells)	25	0
1493	BioID2-MAO-Disc1.nd2	1	299	(Cargo_in_Cells)	183	(Cargo_in_Mitochondria)	100	(Mitochondria_in_Cells)	791	(Cargo_in_Golgi)	37	(Golgi_in_Cells)	46	0.126422
1498	BioID2-MAO-Disc1.nd2	1	300	(Cargo_in_Cells)	10	(Cargo_in_Mitochondria)	3	(Mitochondria_in_Cells)	325	(Cargo_in_Golgi)	0	(Golgi_in_Cells)	0	0.00923077
1503	BioID2-MAO-Disc1.nd2	1	301	(Cargo_in_Cells)	170	(Cargo_in_Mitochondria)	71	(Mitochondria_in_Cells)	347	(Cargo_in_Golgi)	53	(Golgi_in_Cells)	58	0.204611
1508	BioID2-MAO-Disc1.nd2	1	302	(Cargo_in_Cells)	0	(Cargo_in_Mitochondria)	0	(Mitochondria_in_Cells)	387	(Cargo_in_Golgi)	0	(Golgi_in_Cells)	0	0
1513	BioID2-MAO-Disc1.nd2	1	303	(Cargo_in_Cells)	101	(Cargo_in_Mitochondria)	36	(Mitochondria_in_Cells)	393	(Cargo_in_Golgi)	36	(Golgi_in_Cells)	37	0.0916031
1523	BioID2-MAO-Disc1.nd2	1	305	(Cargo_in_Cells)	75	(Cargo_in_Mitochondria)	28	(Mitochondria_in_Cells)	664	(Cargo_in_Golgi)	39	(Golgi_in_Cells)	49	0.0421687
1528	BioID2-MAO-Disc1.nd2	1	306	(Cargo_in_Cells)	26	(Cargo_in_Mitochondria)	13	(Mitochondria_in_Cells)	454	(Cargo_in_Golgi)	0	(Golgi_in_Cells)	0	0.0286344
1533	BioID2-MAO-Disc1.nd2	1	307	(Cargo_in_Cells)	43	(Cargo_in_Mitochondria)	31	(Mitochondria_in_Cells)	392	(Cargo_in_Golgi)	9	(Golgi_in_Cells)	34	0.0790816
1538	BioID2-MAO-Disc1.nd2	1	308	(Cargo_in_Cells)	112	(Cargo_in_Mitochondria)	69	(Mitochondria_in_Cells)	511	(Cargo_in_Golgi)	47	(Golgi_in_Cells)	51	0.135029
1543	BioID2-MAO-Disc1.nd2	1	309	(Cargo_in_Cells)	36	(Cargo_in_Mitochondria)	31	(Mitochondria_in_Cells)	183	(Cargo_in_Golgi)	0	(Golgi_in_Cells)	0	0.169399
1548	BioID2-MAO-Disc1.nd2	1	310	(Cargo_in_Cells)	0	(Cargo_in_Mitochondria)	0	(Mitochondria_in_Cells)	264	(Cargo_in_Golgi)	0	(Golgi_in_Cells)	0	0
1553	BioID2-MAO-Disc1.nd2	1	311	(Cargo_in_Cells)	39	(Cargo_in_Mitochondria)	39	(Mitochondria_in_Cells)	606	(Cargo_in_Golgi)	0	(Golgi_in_Cells)	0	0.0643564
1558	BioID2-MAO-Disc1.nd2	1	312	(Cargo_in_Cells)	113	(Cargo_in_Mitochondria)	0	(Mitochondria_in_Cells)	140	(Cargo_in_Golgi)	5	(Golgi_in_Cells)	18	0
1563	BioID2-MAO-Disc1.nd2	1	313	(Cargo_in_Cells)	0	(Cargo_in_Mitochondria)	0	(Mitochondria_in_Cells)	157	(Cargo_in_Golgi)	0	(Golgi_in_Cells)	0	0
1568	BioID2-MAO-Disc1.nd2	1	314	(Cargo_in_Cells)	0	(Cargo_in_Mitochondria)	0	(Mitochondria_in_Cells)	382	(Cargo_in_Golgi)	0	(Golgi_in_Cells)	0	0
1573	BioID2-MAO-Disc1.nd2	1	315	(Cargo_in_Cells)	0	(Cargo_in_Mitochondria)	0	(Mitochondria_in_Cells)	5	(Cargo_in_Golgi)	0	(Golgi_in_Cells)	0	0
1578	BioID2-MAO-Disc1.nd2	1	316	(Cargo_in_Cells)	19	(Cargo_in_Mitochondria)	0	(Mitochondria_in_Cells)	431	(Cargo_in_Golgi)	0	(Golgi_in_Cells)	0	0
1583	BioID2-MAO-Disc1.nd2	1	317	(Cargo_in_Cells)	41	(Cargo_in_Mitochondria)	18	(Mitochondria_in_Cells)	270	(Cargo_in_Golgi)	0	(Golgi_in_Cells)	0	0.0666667
1588	BioID2-MAO-Disc1.nd2	1	318	(Cargo_in_Cells)	57	(Cargo_in_Mitochondria)	26	(Mitochondria_in_Cells)	464	(Cargo_in_Golgi)	0	(Golgi_in_Cells)	0	0.0560345
1593	BioID2-MAO-Disc1.nd2	1	319	(Cargo_in_Cells)	0	(Cargo_in_Mitochondria)	0	(Mitochondria_in_Cells)	285	(Cargo_in_Golgi)	0	(Golgi_in_Cells)	0	0
1598	BioID2-MAO-Disc1.nd2	1	320	(Cargo_in_Cells)	191	(Cargo_in_Mitochondria)	42	(Mitochondria_in_Cells)	374	(Cargo_in_Golgi)	24	(Golgi_in_Cells)	37	0.112299
1603	BioID2-MAO-Disc1.nd2	1	321	(Cargo_in_Cells)	3	(Cargo_in_Mitochondria)	0	(Mitochondria_in_Cells)	423	(Cargo_in_Golgi)	0	(Golgi_in_Cells)	0	0
1608	BioID2-MAO-Disc1.nd2	1	322	(Cargo_in_Cells)	75	(Cargo_in_Mitochondria)	21	(Mitochondria_in_Cells)	255	(Cargo_in_Golgi)	17	(Golgi_in_Cells)	17	0.0823529
1613	BioID2-MAO-Disc1.nd2	1	323	(Cargo_in_Cells)	0	(Cargo_in_Mitochondria)	0	(Mitochondria_in_Cells)	317	(Cargo_in_Golgi)	0	(Golgi_in_Cells)	0	0
1618	BioID2-MAO-Disc1.nd2	1	324	(Cargo_in_Cells)	92	(Cargo_in_Mitochondria)	39	(Mitochondria_in_Cells)	233	(Cargo_in_Golgi)	7	(Golgi_in_Cells)	18	0.167382
1623	BioID2-MAO-Disc1.nd2	1	325	(Cargo_in_Cells)	0	(Cargo_in_Mitochondria)	0	(Mitochondria_in_Cells)	295	(Cargo_in_Golgi)	0	(Golgi_in_Cells)	0	0
1628	BioID2-MAO-Disc1.nd2	1	326	(Cargo_in_Cells)	156	(Cargo_in_Mitochondria)	14	(Mitochondria_in_Cells)	364	(Cargo_in_Golgi)	0	(Golgi_in_Cells)	0	0.0384615
1633	BioID2-MAO-Disc1.nd2	1	327	(Cargo_in_Cells)	62	(Cargo_in_Mitochondria)	36	(Mitochondria_in_Cells)	151	(Cargo_in_Golgi)	10	(Golgi_in_Cells)	12	0.238411
1638	BioID2-MAO-Disc1.nd2	1	328	(Cargo_in_Cells)	45	(Cargo_in_Mitochondria)	2	(Mitochondria_in_Cells)	361	(Cargo_in_Golgi)	13	(Golgi_in_Cells)	16	0.00554017
1643	BioID2-MAO-Disc1.nd2	1	329	(Cargo_in_Cells)	37	(Cargo_in_Mitochondria)	26	(Mitochondria_in_Cells)	213	(Cargo_in_Golgi)	18	(Golgi_in_Cells)	40	0.122066
1648	BioID2-MAO-Disc1.nd2	1	330	(Cargo_in_Cells)	62	(Cargo_in_Mitochondria)	19	(Mitochondria_in_Cells)	358	(Cargo_in_Golgi)	26	(Golgi_in_Cells)	26	0.0530726
1658	BioID2-MAO-Disc1.nd2	1	332	(Cargo_in_Cells)	0	(Cargo_in_Mitochondria)	0	(Mitochondria_in_Cells)	189	(Cargo_in_Golgi)	0	(Golgi_in_Cells)	0	0
1663	BioID2-MAO-Disc1.nd2	1	333	(Cargo_in_Cells)	4	(Cargo_in_Mitochondria)	0	(Mitochondria_in_Cells)	238	(Cargo_in_Golgi)	0	(Golgi_in_Cells)	0	0
1668	BioID2-MAO-Disc1.nd2	1	334	(Cargo_in_Cells)	0	(Cargo_in_Mitochondria)	0	(Mitochondria_in_Cells)	144	(Cargo_in_Golgi)	0	(Golgi_in_Cells)	17	0
1673	BioID2-MAO-Disc1.nd2	1	335	(Cargo_in_Cells)	0	(Cargo_in_Mitochondria)	0	(Mitochondria_in_Cells)	94	(Cargo_in_Golgi)	0	(Golgi_in_Cells)	0	0
1678	BioID2-MAO-Disc1.nd2	1	336	(Cargo_in_Cells)	64	(Cargo_in_Mitochondria)	0	(Mitochondria_in_Cells)	145	(Cargo_in_Golgi)	0	(Golgi_in_Cells)	0	0
1683	BioID2-MAO-Disc1.nd2	1	337	(Cargo_in_Cells)	0	(Cargo_in_Mitochondria)	0	(Mitochondria_in_Cells)	194	(Cargo_in_Golgi)	0	(Golgi_in_Cells)	0	0
1688	BioID2-MAO-Disc1.nd2	1	338	(Cargo_in_Cells)	49	(Cargo_in_Mitochondria)	1	(Mitochondria_in_Cells)	304	(Cargo_in_Golgi)	14	(Golgi_in_Cells)	22	0.00328947
1693	BioID2-MAO-Disc1.nd2	1	339	(Cargo_in_Cells)	82	(Cargo_in_Mitochondria)	29	(Mitochondria_in_Cells)	814	(Cargo_in_Golgi)	22	(Golgi_in_Cells)	33	0.0356265
1698	BioID2-MAO-Disc1.nd2	1	340	(Cargo_in_Cells)	69	(Cargo_in_Mitochondria)	6	(Mitochondria_in_Cells)	325	(Cargo_in_Golgi)	0	(Golgi_in_Cells)	0	0.0184615
1703	BioID2-MAO-Disc1.nd2	1	341	(Cargo_in_Cells)	0	(Cargo_in_Mitochondria)	0	(Mitochondria_in_Cells)	203	(Cargo_in_Golgi)	0	(Golgi_in_Cells)	0	0
1708	BioID2-MAO-Disc1.nd2	1	342	(Cargo_in_Cells)	135	(Cargo_in_Mitochondria)	23	(Mitochondria_in_Cells)	280	(Cargo_in_Golgi)	57	(Golgi_in_Cells)	78	0.0821429
1713	BioID2-MAO-Disc1.nd2	1	343	(Cargo_in_Cells)	116	(Cargo_in_Mitochondria)	61	(Mitochondria_in_Cells)	637	(Cargo_in_Golgi)	0	(Golgi_in_Cells)	0	0.0957614
1718	BioID2-MAO-Disc1.nd2	1	344	(Cargo_in_Cells)	139	(Cargo_in_Mitochondria)	128	(Mitochondria_in_Cells)	777	(Cargo_in_Golgi)	39	(Golgi_in_Cells)	46	0.164736
1723	BioID2-MAO-Disc1.nd2	1	345	(Cargo_in_Cells)	0	(Cargo_in_Mitochondria)	0	(Mitochondria_in_Cells)	61	(Cargo_in_Golgi)	0	(Golgi_in_Cells)	0	0
1728	BioID2-MAO-Disc1.nd2	1	346	(Cargo_in_Cells)	0	(Cargo_in_Mitochondria)	0	(Mitochondria_in_Cells)	430	(Cargo_in_Golgi)	0	(Golgi_in_Cells)	0	0
1733	BioID2-MAO-Disc1.nd2	1	347	(Cargo_in_Cells)	49	(Cargo_in_Mitochondria)	4	(Mitochondria_in_Cells)	55	(Cargo_in_Golgi)	11	(Golgi_in_Cells)	24	0.0727273
1743	BioID2-MAO-Disc1.nd2	1	349	(Cargo_in_Cells)	0	(Cargo_in_Mitochondria)	0	(Mitochondria_in_Cells)	568	(Cargo_in_Golgi)	0	(Golgi_in_Cells)	0	0
1748	BioID2-MAO-Disc1.nd2	1	350	(Cargo_in_Cells)	64	(Cargo_in_Mitochondria)	8	(Mitochondria_in_Cells)	176	(Cargo_in_Golgi)	19	(Golgi_in_Cells)	48	0.0454545
1753	BioID2-MAO-Disc1.nd2	1	351	(Cargo_in_Cells)	57	(Cargo_in_Mitochondria)	16	(Mitochondria_in_Cells)	87	(Cargo_in_Golgi)	0	(Golgi_in_Cells)	0	0.183908
1758	BioID2-MAO-Disc1.nd2	1	352	(Cargo_in_Cells)	0	(Cargo_in_Mitochondria)	0	(Mitochondria_in_Cells)	269	(Cargo_in_Golgi)	0	(Golgi_in_Cells)	0	0
1768	BioID2-MAO-Disc1.nd2	1	354	(Cargo_in_Cells)	0	(Cargo_in_Mitochondria)	0	(Mitochondria_in_Cells)	251	(Cargo_in_Golgi)	0	(Golgi_in_Cells)	0	0
1773	BioID2-MAO-Disc1.nd2	1	355	(Cargo_in_Cells)	5	(Cargo_in_Mitochondria)	5	(Mitochondria_in_Cells)	185	(Cargo_in_Golgi)	0	(Golgi_in_Cells)	0	0.027027
1778	BioID2-MAO-Disc1.nd2	1	356	(Cargo_in_Cells)	0	(Cargo_in_Mitochondria)	0	(Mitochondria_in_Cells)	66	(Cargo_in_Golgi)	0	(Golgi_in_Cells)	0	0
1783	BioID2-MAO-Disc1.nd2	1	357	(Cargo_in_Cells)	88	(Cargo_in_Mitochondria)	48	(Mitochondria_in_Cells)	306	(Cargo_in_Golgi)	46	(Golgi_in_Cells)	52	0.156863
1788	BioID2-MAO-Disc1.nd2	1	358	(Cargo_in_Cells)	73	(Cargo_in_Mitochondria)	65	(Mitochondria_in_Cells)	215	(Cargo_in_Golgi)	1	(Golgi_in_Cells)	1	0.302326
1798	BioID2-MAO-Disc1.nd2	1	360	(Cargo_in_Cells)	0	(Cargo_in_Mitochondria)	0	(Mitochondria_in_Cells)	12	(Cargo_in_Golgi)	0	(Golgi_in_Cells)	0	0
1803	BioID2-MAO-Disc1.nd2	1	361	(Cargo_in_Cells)	127	(Cargo_in_Mitochondria)	22	(Mitochondria_in_Cells)	324	(Cargo_in_Golgi)	19	(Golgi_in_Cells)	21	0.0679012
1808	BioID2-MAO-Disc1.nd2	1	362	(Cargo_in_Cells)	13	(Cargo_in_Mitochondria)	0	(Mitochondria_in_Cells)	501	(Cargo_in_Golgi)	0	(Golgi_in_Cells)	0	0
1813	BioID2-MAO-Disc1.nd2	1	363	(Cargo_in_Cells)	0	(Cargo_in_Mitochondria)	0	(Mitochondria_in_Cells)	131	(Cargo_in_Golgi)	0	(Golgi_in_Cells)	0	0
1818	BioID2-MAO-Disc1.nd2	1	364	(Cargo_in_Cells)	147	(Cargo_in_Mitochondria)	140	(Mitochondria_in_Cells)	890	(Cargo_in_Golgi)	48	(Golgi_in_Cells)	51	0.157303
1823	BioID2-MAO-Disc1.nd2	1	365	(Cargo_in_Cells)	32	(Cargo_in_Mitochondria)	15	(Mitochondria_in_Cells)	207	(Cargo_in_Golgi)	3	(Golgi_in_Cells)	3	0.0724638
1828	BioID2-MAO-Disc1.nd2	1	366	(Cargo_in_Cells)	0	(Cargo_in_Mitochondria)	0	(Mitochondria_in_Cells)	219	(Cargo_in_Golgi)	0	(Golgi_in_Cells)	0	0
1833	BioID2-MAO-Disc1.nd2	1	367	(Cargo_in_Cells)	19	(Cargo_in_Mitochondria)	0	(Mitochondria_in_Cells)	273	(Cargo_in_Golgi)	0	(Golgi_in_Cells)	0	0
1838	BioID2-MAO-Disc1.nd2	1	368	(Cargo_in_Cells)	0	(Cargo_in_Mitochondria)	0	(Mitochondria_in_Cells)	193	(Cargo_in_Golgi)	0	(Golgi_in_Cells)	0	0
1843	BioID2-MAO-Disc1.nd2	1	369	(Cargo_in_Cells)	113	(Cargo_in_Mitochondria)	91	(Mitochondria_in_Cells)	480	(Cargo_in_Golgi)	49	(Golgi_in_Cells)	53	0.189583
1848	BioID2-MAO-Disc1.nd2	1	370	(Cargo_in_Cells)	11	(Cargo_in_Mitochondria)	11	(Mitochondria_in_Cells)	260	(Cargo_in_Golgi)	7	(Golgi_in_Cells)	7	0.0423077
1853	BioID2-MAO-Disc1.nd2	1	371	(Cargo_in_Cells)	0	(Cargo_in_Mitochondria)	0	(Mitochondria_in_Cells)	192	(Cargo_in_Golgi)	0	(Golgi_in_Cells)	0	0
1858	BioID2-MAO-Disc1.nd2	1	372	(Cargo_in_Cells)	197	(Cargo_in_Mitochondria)	64	(Mitochondria_in_Cells)	759	(Cargo_in_Golgi)	61	(Golgi_in_Cells)	76	0.0843215
1863	BioID2-MAO-Disc1.nd2	1	373	(Cargo_in_Cells)	69	(Cargo_in_Mitochondria)	27	(Mitochondria_in_Cells)	258	(Cargo_in_Golgi)	0	(Golgi_in_Cells)	0	0.104651
1868	BioID2-MAO-Disc1.nd2	1	374	(Cargo_in_Cells)	130	(Cargo_in_Mitochondria)	30	(Mitochondria_in_Cells)	508	(Cargo_in_Golgi)	34	(Golgi_in_Cells)	37	0.0590551
1873	BioID2-MAO-Disc1.nd2	1	375	(Cargo_in_Cells)	94	(Cargo_in_Mitochondria)	31	(Mitochondria_in_Cells)	377	(Cargo_in_Golgi)	35	(Golgi_in_Cells)	40	0.0822281
1878	BioID2-MAO-Disc1.nd2	1	376	(Cargo_in_Cells)	33	(Cargo_in_Mitochondria)	33	(Mitochondria_in_Cells)	416	(Cargo_in_Golgi)	3	(Golgi_in_Cells)	4	0.0793269
1883	BioID2-MAO-Disc1.nd2	1	377	(Cargo_in_Cells)	73	(Cargo_in_Mitochondria)	73	(Mitochondria_in_Cells)	335	(Cargo_in_Golgi)	0	(Golgi_in_Cells)	0	0.21791
1888	BioID2-MAO-Disc1.nd2	1	378	(Cargo_in_Cells)	15	(Cargo_in_Mitochondria)	15	(Mitochondria_in_Cells)	374	(Cargo_in_Golgi)	0	(Golgi_in_Cells)	0	0.040107
1893	BioID2-MAO-Disc1.nd2	1	379	(Cargo_in_Cells)	59	(Cargo_in_Mitochondria)	17	(Mitochondria_in_Cells)	513	(Cargo_in_Golgi)	7	(Golgi_in_Cells)	21	0.0331384
1898	BioID2-MAO-Disc1.nd2	1	380	(Cargo_in_Cells)	0	(Cargo_in_Mitochondria)	0	(Mitochondria_in_Cells)	4	(Cargo_in_Golgi)	0	(Golgi_in_Cells)	0	0
1903	BioID2-MAO-Disc1.nd2	1	381	(Cargo_in_Cells)	0	(Cargo_in_Mitochondria)	0	(Mitochondria_in_Cells)	252	(Cargo_in_Golgi)	0	(Golgi_in_Cells)	0	0
1908	BioID2-MAO-Disc1.nd2	1	382	(Cargo_in_Cells)	28	(Cargo_in_Mitochondria)	26	(Mitochondria_in_Cells)	665	(Cargo_in_Golgi)	0	(Golgi_in_Cells)	1	0.0390977
1913	BioID2-MAO-Disc1.nd2	1	383	(Cargo_in_Cells)	53	(Cargo_in_Mitochondria)	2	(Mitochondria_in_Cells)	326	(Cargo_in_Golgi)	12	(Golgi_in_Cells)	25	0.00613497
1918	BioID2-MAO-Disc1.nd2	1	384	(Cargo_in_Cells)	0	(Cargo_in_Mitochondria)	0	(Mitochondria_in_Cells)	498	(Cargo_in_Golgi)	0	(Golgi_in_Cells)	0	0
1923	BioID2-MAO-Disc1.nd2	1	385	(Cargo_in_Cells)	65	(Cargo_in_Mitochondria)	52	(Mitochondria_in_Cells)	818	(Cargo_in_Golgi)	11	(Golgi_in_Cells)	15	0.0635697
1928	BioID2-MAO-Disc1.nd2	1	386	(Cargo_in_Cells)	129	(Cargo_in_Mitochondria)	102	(Mitochondria_in_Cells)	965	(Cargo_in_Golgi)	30	(Golgi_in_Cells)	52	0.105699
1933	BioID2-MAO-Disc1.nd2	1	387	(Cargo_in_Cells)	0	(Cargo_in_Mitochondria)	0	(Mitochondria_in_Cells)	25	(Cargo_in_Golgi)	0	(Golgi_in_Cells)	0	0
1938	BioID2-MAO-Disc1.nd2	1	388	(Cargo_in_Cells)	35	(Cargo_in_Mitochondria)	23	(Mitochondria_in_Cells)	51	(Cargo_in_Golgi)	0	(Golgi_in_Cells)	0	0.45098
1943	BioID2-MAO-Disc1.nd2	1	389	(Cargo_in_Cells)	63	(Cargo_in_Mitochondria)	29	(Mitochondria_in_Cells)	198	(Cargo_in_Golgi)	6	(Golgi_in_Cells)	24	0.146465
1948	BioID2-MAO-Disc1.nd2	1	390	(Cargo_in_Cells)	0	(Cargo_in_Mitochondria)	0	(Mitochondria_in_Cells)	359	(Cargo_in_Golgi)	0	(Golgi_in_Cells)	0	0
1953	BioID2-MAO-Disc1.nd2	1	391	(Cargo_in_Cells)	298	(Cargo_in_Mitochondria)	98	(Mitochondria_in_Cells)	566	(Cargo_in_Golgi)	135	(Golgi_in_Cells)	180	0.173145
1958	BioID2-MAO-Disc1.nd2	1	392	(Cargo_in_Cells)	0	(Cargo_in_Mitochondria)	0	(Mitochondria_in_Cells)	3	(Cargo_in_Golgi)	0	(Golgi_in_Cells)	0	0
1963	BioID2-MAO-Disc1.nd2	1	393	(Cargo_in_Cells)	0	(Cargo_in_Mitochondria)	0	(Mitochondria_in_Cells)	169	(Cargo_in_Golgi)	0	(Golgi_in_Cells)	0	0
1973	BioID2-MAO-Disc1.nd2	1	395	(Cargo_in_Cells)	65	(Cargo_in_Mitochondria)	18	(Mitochondria_in_Cells)	476	(Cargo_in_Golgi)	0	(Golgi_in_Cells)	0	0.0378151
1978	BioID2-MAO-Disc1.nd2	1	396	(Cargo_in_Cells)	0	(Cargo_in_Mitochondria)	0	(Mitochondria_in_Cells)	512	(Cargo_in_Golgi)	0	(Golgi_in_Cells)	0	0
1983	BioID2-MAO-Disc1.nd2	1	397	(Cargo_in_Cells)	52	(Cargo_in_Mitochondria)	1	(Mitochondria_in_Cells)	97	(Cargo_in_Golgi)	16	(Golgi_in_Cells)	28	0.0103093
1988	BioID2-MAO-Disc1.nd2	1	398	(Cargo_in_Cells)	0	(Cargo_in_Mitochondria)	0	(Mitochondria_in_Cells)	77	(Cargo_in_Golgi)	0	(Golgi_in_Cells)	0	0
1993	BioID2-MAO-Disc1.nd2	1	399	(Cargo_in_Cells)	0	(Cargo_in_Mitochondria)	0	(Mitochondria_in_Cells)	133	(Cargo_in_Golgi)	0	(Golgi_in_Cells)	0	0
1998	BioID2-MAO-Disc1.nd2	1	400	(Cargo_in_Cells)	130	(Cargo_in_Mitochondria)	40	(Mitochondria_in_Cells)	138	(Cargo_in_Golgi)	43	(Golgi_in_Cells)	43	0.289855
2003	BioID2-MAO-Disc1.nd2	1	401	(Cargo_in_Cells)	49	(Cargo_in_Mitochondria)	0	(Mitochondria_in_Cells)	49	(Cargo_in_Golgi)	5	(Golgi_in_Cells)	5	0
2018	BioID2-MAO-Disc2.nd2	2	2	(Cargo_in_Cells)	110	(Cargo_in_Mitochondria)	42	(Mitochondria_in_Cells)	459	(Cargo_in_Golgi)	8	(Golgi_in_Cells)	11	0.0915033	0.0829266
2023	BioID2-MAO-Disc2.nd2	2	3	(Cargo_in_Cells)	140	(Cargo_in_Mitochondria)	126	(Mitochondria_in_Cells)	836	(Cargo_in_Golgi)	56	(Golgi_in_Cells)	61	0.150718
2028	BioID2-MAO-Disc2.nd2	2	4	(Cargo_in_Cells)	127	(Cargo_in_Mitochondria)	86	(Mitochondria_in_Cells)	1208	(Cargo_in_Golgi)	41	(Golgi_in_Cells)	54	0.0711921
2033	BioID2-MAO-Disc2.nd2	2	5	(Cargo_in_Cells)	22	(Cargo_in_Mitochondria)	21	(Mitochondria_in_Cells)	429	(Cargo_in_Golgi)	0	(Golgi_in_Cells)	31	0.048951
2038	BioID2-MAO-Disc2.nd2	2	6	(Cargo_in_Cells)	101	(Cargo_in_Mitochondria)	16	(Mitochondria_in_Cells)	396	(Cargo_in_Golgi)	8	(Golgi_in_Cells)	8	0.040404
2043	BioID2-MAO-Disc2.nd2	2	7	(Cargo_in_Cells)	7	(Cargo_in_Mitochondria)	1	(Mitochondria_in_Cells)	300	(Cargo_in_Golgi)	3	(Golgi_in_Cells)	3	0.00333333
2048	BioID2-MAO-Disc2.nd2	2	8	(Cargo_in_Cells)	2	(Cargo_in_Mitochondria)	2	(Mitochondria_in_Cells)	125	(Cargo_in_Golgi)	0	(Golgi_in_Cells)	0	0.016
2053	BioID2-MAO-Disc2.nd2	2	9	(Cargo_in_Cells)	0	(Cargo_in_Mitochondria)	0	(Mitochondria_in_Cells)	165	(Cargo_in_Golgi)	0	(Golgi_in_Cells)	0	0
2058	BioID2-MAO-Disc2.nd2	2	10	(Cargo_in_Cells)	27	(Cargo_in_Mitochondria)	22	(Mitochondria_in_Cells)	376	(Cargo_in_Golgi)	23	(Golgi_in_Cells)	29	0.0585106
2063	BioID2-MAO-Disc2.nd2	2	11	(Cargo_in_Cells)	0	(Cargo_in_Mitochondria)	0	(Mitochondria_in_Cells)	440	(Cargo_in_Golgi)	0	(Golgi_in_Cells)	0	0
2068	BioID2-MAO-Disc2.nd2	2	12	(Cargo_in_Cells)	53	(Cargo_in_Mitochondria)	0	(Mitochondria_in_Cells)	488	(Cargo_in_Golgi)	11	(Golgi_in_Cells)	11	0
2073	BioID2-MAO-Disc2.nd2	2	13	(Cargo_in_Cells)	0	(Cargo_in_Mitochondria)	0	(Mitochondria_in_Cells)	179	(Cargo_in_Golgi)	0	(Golgi_in_Cells)	0	0
2078	BioID2-MAO-Disc2.nd2	2	14	(Cargo_in_Cells)	9	(Cargo_in_Mitochondria)	0	(Mitochondria_in_Cells)	133	(Cargo_in_Golgi)	0	(Golgi_in_Cells)	0	0
2083	BioID2-MAO-Disc2.nd2	2	15	(Cargo_in_Cells)	0	(Cargo_in_Mitochondria)	0	(Mitochondria_in_Cells)	158	(Cargo_in_Golgi)	0	(Golgi_in_Cells)	0	0
2088	BioID2-MAO-Disc2.nd2	2	16	(Cargo_in_Cells)	18	(Cargo_in_Mitochondria)	2	(Mitochondria_in_Cells)	164	(Cargo_in_Golgi)	7	(Golgi_in_Cells)	22	0.0121951
2093	BioID2-MAO-Disc2.nd2	2	17	(Cargo_in_Cells)	0	(Cargo_in_Mitochondria)	0	(Mitochondria_in_Cells)	125	(Cargo_in_Golgi)	0	(Golgi_in_Cells)	0	0
2098	BioID2-MAO-Disc2.nd2	2	18	(Cargo_in_Cells)	0	(Cargo_in_Mitochondria)	0	(Mitochondria_in_Cells)	42	(Cargo_in_Golgi)	0	(Golgi_in_Cells)	0	0
2103	BioID2-MAO-Disc2.nd2	2	19	(Cargo_in_Cells)	0	(Cargo_in_Mitochondria)	0	(Mitochondria_in_Cells)	101	(Cargo_in_Golgi)	0	(Golgi_in_Cells)	0	0
2108	BioID2-MAO-Disc2.nd2	2	20	(Cargo_in_Cells)	0	(Cargo_in_Mitochondria)	0	(Mitochondria_in_Cells)	60	(Cargo_in_Golgi)	0	(Golgi_in_Cells)	0	0
2113	BioID2-MAO-Disc2.nd2	2	21	(Cargo_in_Cells)	222	(Cargo_in_Mitochondria)	16	(Mitochondria_in_Cells)	218	(Cargo_in_Golgi)	80	(Golgi_in_Cells)	86	0.0733945
2118	BioID2-MAO-Disc2.nd2	2	22	(Cargo_in_Cells)	30	(Cargo_in_Mitochondria)	29	(Mitochondria_in_Cells)	219	(Cargo_in_Golgi)	1	(Golgi_in_Cells)	1	0.13242
2123	BioID2-MAO-Disc2.nd2	2	23	(Cargo_in_Cells)	60	(Cargo_in_Mitochondria)	50	(Mitochondria_in_Cells)	190	(Cargo_in_Golgi)	23	(Golgi_in_Cells)	30	0.263158
2128	BioID2-MAO-Disc2.nd2	2	24	(Cargo_in_Cells)	89	(Cargo_in_Mitochondria)	28	(Mitochondria_in_Cells)	645	(Cargo_in_Golgi)	45	(Golgi_in_Cells)	60	0.0434109
2133	BioID2-MAO-Disc2.nd2	2	25	(Cargo_in_Cells)	15	(Cargo_in_Mitochondria)	0	(Mitochondria_in_Cells)	102	(Cargo_in_Golgi)	0	(Golgi_in_Cells)	0	0
2138	BioID2-MAO-Disc2.nd2	2	26	(Cargo_in_Cells)	32	(Cargo_in_Mitochondria)	5	(Mitochondria_in_Cells)	66	(Cargo_in_Golgi)	0	(Golgi_in_Cells)	0	0.0757576
2148	BioID2-MAO-Disc2.nd2	2	28	(Cargo_in_Cells)	18	(Cargo_in_Mitochondria)	10	(Mitochondria_in_Cells)	424	(Cargo_in_Golgi)	0	(Golgi_in_Cells)	0	0.0235849
2153	BioID2-MAO-Disc2.nd2	2	29	(Cargo_in_Cells)	0	(Cargo_in_Mitochondria)	0	(Mitochondria_in_Cells)	315	(Cargo_in_Golgi)	0	(Golgi_in_Cells)	0	0
2158	BioID2-MAO-Disc2.nd2	2	30	(Cargo_in_Cells)	51	(Cargo_in_Mitochondria)	46	(Mitochondria_in_Cells)	289	(Cargo_in_Golgi)	17	(Golgi_in_Cells)	35	0.15917
2163	BioID2-MAO-Disc2.nd2	2	31	(Cargo_in_Cells)	0	(Cargo_in_Mitochondria)	0	(Mitochondria_in_Cells)	164	(Cargo_in_Golgi)	0	(Golgi_in_Cells)	0	0
2168	BioID2-MAO-Disc2.nd2	2	32	(Cargo_in_Cells)	11	(Cargo_in_Mitochondria)	1	(Mitochondria_in_Cells)	93	(Cargo_in_Golgi)	0	(Golgi_in_Cells)	0	0.0107527
2173	BioID2-MAO-Disc2.nd2	2	33	(Cargo_in_Cells)	116	(Cargo_in_Mitochondria)	8	(Mitochondria_in_Cells)	91	(Cargo_in_Golgi)	16	(Golgi_in_Cells)	26	0.0879121
2178	BioID2-MAO-Disc2.nd2	2	34	(Cargo_in_Cells)	37	(Cargo_in_Mitochondria)	16	(Mitochondria_in_Cells)	1068	(Cargo_in_Golgi)	20	(Golgi_in_Cells)	28	0.0149813
2183	BioID2-MAO-Disc2.nd2	2	35	(Cargo_in_Cells)	0	(Cargo_in_Mitochondria)	0	(Mitochondria_in_Cells)	531	(Cargo_in_Golgi)	0	(Golgi_in_Cells)	0	0
2188	BioID2-MAO-Disc2.nd2	2	36	(Cargo_in_Cells)	14	(Cargo_in_Mitochondria)	0	(Mitochondria_in_Cells)	230	(Cargo_in_Golgi)	5	(Golgi_in_Cells)	5	0
2193	BioID2-MAO-Disc2.nd2	2	37	(Cargo_in_Cells)	70	(Cargo_in_Mitochondria)	25	(Mitochondria_in_Cells)	222	(Cargo_in_Golgi)	0	(Golgi_in_Cells)	0	0.112613
2198	BioID2-MAO-Disc2.nd2	2	38	(Cargo_in_Cells)	5	(Cargo_in_Mitochondria)	5	(Mitochondria_in_Cells)	240	(Cargo_in_Golgi)	1	(Golgi_in_Cells)	1	0.0208333
2203	BioID2-MAO-Disc2.nd2	2	39	(Cargo_in_Cells)	33	(Cargo_in_Mitochondria)	1	(Mitochondria_in_Cells)	692	(Cargo_in_Golgi)	0	(Golgi_in_Cells)	0	0.00144509
2208	BioID2-MAO-Disc2.nd2	2	40	(Cargo_in_Cells)	114	(Cargo_in_Mitochondria)	65	(Mitochondria_in_Cells)	563	(Cargo_in_Golgi)	21	(Golgi_in_Cells)	27	0.115453
2213	BioID2-MAO-Disc2.nd2	2	41	(Cargo_in_Cells)	23	(Cargo_in_Mitochondria)	11	(Mitochondria_in_Cells)	186	(Cargo_in_Golgi)	21	(Golgi_in_Cells)	34	0.0591398
2218	BioID2-MAO-Disc2.nd2	2	42	(Cargo_in_Cells)	63	(Cargo_in_Mitochondria)	57	(Mitochondria_in_Cells)	997	(Cargo_in_Golgi)	5	(Golgi_in_Cells)	5	0.0571715
2223	BioID2-MAO-Disc2.nd2	2	43	(Cargo_in_Cells)	0	(Cargo_in_Mitochondria)	0	(Mitochondria_in_Cells)	76	(Cargo_in_Golgi)	0	(Golgi_in_Cells)	0	0
2228	BioID2-MAO-Disc2.nd2	2	44	(Cargo_in_Cells)	82	(Cargo_in_Mitochondria)	78	(Mitochondria_in_Cells)	809	(Cargo_in_Golgi)	32	(Golgi_in_Cells)	35	0.0964153
2233	BioID2-MAO-Disc2.nd2	2	45	(Cargo_in_Cells)	19	(Cargo_in_Mitochondria)	3	(Mitochondria_in_Cells)	560	(Cargo_in_Golgi)	8	(Golgi_in_Cells)	23	0.00535714
2238	BioID2-MAO-Disc2.nd2	2	46	(Cargo_in_Cells)	0	(Cargo_in_Mitochondria)	0	(Mitochondria_in_Cells)	224	(Cargo_in_Golgi)	0	(Golgi_in_Cells)	0	0
2243	BioID2-MAO-Disc2.nd2	2	47	(Cargo_in_Cells)	20	(Cargo_in_Mitochondria)	20	(Mitochondria_in_Cells)	340	(Cargo_in_Golgi)	10	(Golgi_in_Cells)	11	0.0588235
2248	BioID2-MAO-Disc2.nd2	2	48	(Cargo_in_Cells)	56	(Cargo_in_Mitochondria)	47	(Mitochondria_in_Cells)	759	(Cargo_in_Golgi)	3	(Golgi_in_Cells)	27	0.0619236
2253	BioID2-MAO-Disc2.nd2	2	49	(Cargo_in_Cells)	0	(Cargo_in_Mitochondria)	0	(Mitochondria_in_Cells)	142	(Cargo_in_Golgi)	0	(Golgi_in_Cells)	0	0
2258	BioID2-MAO-Disc2.nd2	2	50	(Cargo_in_Cells)	5	(Cargo_in_Mitochondria)	5	(Mitochondria_in_Cells)	428	(Cargo_in_Golgi)	0	(Golgi_in_Cells)	0	0.0116822
2263	BioID2-MAO-Disc2.nd2	2	51	(Cargo_in_Cells)	14	(Cargo_in_Mitochondria)	0	(Mitochondria_in_Cells)	227	(Cargo_in_Golgi)	0	(Golgi_in_Cells)	0	0
2268	BioID2-MAO-Disc2.nd2	2	52	(Cargo_in_Cells)	0	(Cargo_in_Mitochondria)	0	(Mitochondria_in_Cells)	221	(Cargo_in_Golgi)	0	(Golgi_in_Cells)	0	0
2273	BioID2-MAO-Disc2.nd2	2	53	(Cargo_in_Cells)	11	(Cargo_in_Mitochondria)	6	(Mitochondria_in_Cells)	608	(Cargo_in_Golgi)	0	(Golgi_in_Cells)	0	0.00986842
2278	BioID2-MAO-Disc2.nd2	2	54	(Cargo_in_Cells)	73	(Cargo_in_Mitochondria)	2	(Mitochondria_in_Cells)	202	(Cargo_in_Golgi)	11	(Golgi_in_Cells)	23	0.00990099
2283	BioID2-MAO-Disc2.nd2	2	55	(Cargo_in_Cells)	11	(Cargo_in_Mitochondria)	11	(Mitochondria_in_Cells)	322	(Cargo_in_Golgi)	6	(Golgi_in_Cells)	12	0.0341615
2288	BioID2-MAO-Disc2.nd2	2	56	(Cargo_in_Cells)	65	(Cargo_in_Mitochondria)	52	(Mitochondria_in_Cells)	511	(Cargo_in_Golgi)	4	(Golgi_in_Cells)	22	0.101761
2293	BioID2-MAO-Disc2.nd2	2	57	(Cargo_in_Cells)	0	(Cargo_in_Mitochondria)	0	(Mitochondria_in_Cells)	97	(Cargo_in_Golgi)	0	(Golgi_in_Cells)	0	0
2298	BioID2-MAO-Disc2.nd2	2	58	(Cargo_in_Cells)	73	(Cargo_in_Mitochondria)	46	(Mitochondria_in_Cells)	182	(Cargo_in_Golgi)	0	(Golgi_in_Cells)	0	0.252747
2303	BioID2-MAO-Disc2.nd2	2	59	(Cargo_in_Cells)	48	(Cargo_in_Mitochondria)	14	(Mitochondria_in_Cells)	263	(Cargo_in_Golgi)	0	(Golgi_in_Cells)	0	0.0532319
2308	BioID2-MAO-Disc2.nd2	2	60	(Cargo_in_Cells)	49	(Cargo_in_Mitochondria)	0	(Mitochondria_in_Cells)	175	(Cargo_in_Golgi)	9	(Golgi_in_Cells)	20	0
2313	BioID2-MAO-Disc2.nd2	2	61	(Cargo_in_Cells)	15	(Cargo_in_Mitochondria)	14	(Mitochondria_in_Cells)	609	(Cargo_in_Golgi)	0	(Golgi_in_Cells)	0	0.0229885
2318	BioID2-MAO-Disc2.nd2	2	62	(Cargo_in_Cells)	60	(Cargo_in_Mitochondria)	37	(Mitochondria_in_Cells)	236	(Cargo_in_Golgi)	15	(Golgi_in_Cells)	15	0.15678
2323	BioID2-MAO-Disc2.nd2	2	63	(Cargo_in_Cells)	102	(Cargo_in_Mitochondria)	102	(Mitochondria_in_Cells)	435	(Cargo_in_Golgi)	53	(Golgi_in_Cells)	53	0.234483
2328	BioID2-MAO-Disc2.nd2	2	64	(Cargo_in_Cells)	79	(Cargo_in_Mitochondria)	22	(Mitochondria_in_Cells)	267	(Cargo_in_Golgi)	32	(Golgi_in_Cells)	37	0.082397
2333	BioID2-MAO-Disc2.nd2	2	65	(Cargo_in_Cells)	61	(Cargo_in_Mitochondria)	61	(Mitochondria_in_Cells)	286	(Cargo_in_Golgi)	16	(Golgi_in_Cells)	20	0.213287
2338	BioID2-MAO-Disc2.nd2	2	66	(Cargo_in_Cells)	5	(Cargo_in_Mitochondria)	4	(Mitochondria_in_Cells)	75	(Cargo_in_Golgi)	4	(Golgi_in_Cells)	7	0.0533333
2343	BioID2-MAO-Disc2.nd2	2	67	(Cargo_in_Cells)	17	(Cargo_in_Mitochondria)	16	(Mitochondria_in_Cells)	258	(Cargo_in_Golgi)	0	(Golgi_in_Cells)	0	0.0620155
2348	BioID2-MAO-Disc2.nd2	2	68	(Cargo_in_Cells)	131	(Cargo_in_Mitochondria)	63	(Mitochondria_in_Cells)	355	(Cargo_in_Golgi)	41	(Golgi_in_Cells)	46	0.177465
2353	BioID2-MAO-Disc2.nd2	2	69	(Cargo_in_Cells)	0	(Cargo_in_Mitochondria)	0	(Mitochondria_in_Cells)	316	(Cargo_in_Golgi)	0	(Golgi_in_Cells)	0	0
2358	BioID2-MAO-Disc2.nd2	2	70	(Cargo_in_Cells)	85	(Cargo_in_Mitochondria)	61	(Mitochondria_in_Cells)	453	(Cargo_in_Golgi)	32	(Golgi_in_Cells)	37	0.134658
2363	BioID2-MAO-Disc2.nd2	2	71	(Cargo_in_Cells)	70	(Cargo_in_Mitochondria)	4	(Mitochondria_in_Cells)	215	(Cargo_in_Golgi)	5	(Golgi_in_Cells)	25	0.0186047
2368	BioID2-MAO-Disc2.nd2	2	72	(Cargo_in_Cells)	0	(Cargo_in_Mitochondria)	0	(Mitochondria_in_Cells)	422	(Cargo_in_Golgi)	0	(Golgi_in_Cells)	0	0
2373	BioID2-MAO-Disc2.nd2	2	73	(Cargo_in_Cells)	65	(Cargo_in_Mitochondria)	19	(Mitochondria_in_Cells)	302	(Cargo_in_Golgi)	29	(Golgi_in_Cells)	31	0.0629139
2378	BioID2-MAO-Disc2.nd2	2	74	(Cargo_in_Cells)	15	(Cargo_in_Mitochondria)	0	(Mitochondria_in_Cells)	103	(Cargo_in_Golgi)	0	(Golgi_in_Cells)	0	0
2383	BioID2-MAO-Disc2.nd2	2	75	(Cargo_in_Cells)	56	(Cargo_in_Mitochondria)	36	(Mitochondria_in_Cells)	183	(Cargo_in_Golgi)	12	(Golgi_in_Cells)	25	0.196721
2388	BioID2-MAO-Disc2.nd2	2	76	(Cargo_in_Cells)	0	(Cargo_in_Mitochondria)	0	(Mitochondria_in_Cells)	434	(Cargo_in_Golgi)	0	(Golgi_in_Cells)	0	0
2393	BioID2-MAO-Disc2.nd2	2	77	(Cargo_in_Cells)	0	(Cargo_in_Mitochondria)	0	(Mitochondria_in_Cells)	165	(Cargo_in_Golgi)	0	(Golgi_in_Cells)	0	0
2398	BioID2-MAO-Disc2.nd2	2	78	(Cargo_in_Cells)	79	(Cargo_in_Mitochondria)	68	(Mitochondria_in_Cells)	338	(Cargo_in_Golgi)	27	(Golgi_in_Cells)	44	0.201183
2403	BioID2-MAO-Disc2.nd2	2	79	(Cargo_in_Cells)	26	(Cargo_in_Mitochondria)	26	(Mitochondria_in_Cells)	280	(Cargo_in_Golgi)	0	(Golgi_in_Cells)	0	0.0928571
2408	BioID2-MAO-Disc2.nd2	2	80	(Cargo_in_Cells)	0	(Cargo_in_Mitochondria)	0	(Mitochondria_in_Cells)	251	(Cargo_in_Golgi)	0	(Golgi_in_Cells)	0	0
2413	BioID2-MAO-Disc2.nd2	2	81	(Cargo_in_Cells)	35	(Cargo_in_Mitochondria)	29	(Mitochondria_in_Cells)	83	(Cargo_in_Golgi)	0	(Golgi_in_Cells)	0	0.349398
2418	BioID2-MAO-Disc2.nd2	2	82	(Cargo_in_Cells)	78	(Cargo_in_Mitochondria)	24	(Mitochondria_in_Cells)	770	(Cargo_in_Golgi)	26	(Golgi_in_Cells)	38	0.0311688
2423	BioID2-MAO-Disc2.nd2	2	83	(Cargo_in_Cells)	0	(Cargo_in_Mitochondria)	0	(Mitochondria_in_Cells)	150	(Cargo_in_Golgi)	0	(Golgi_in_Cells)	6	0
2428	BioID2-MAO-Disc2.nd2	2	84	(Cargo_in_Cells)	95	(Cargo_in_Mitochondria)	29	(Mitochondria_in_Cells)	284	(Cargo_in_Golgi)	63	(Golgi_in_Cells)	75	0.102113
2438	BioID2-MAO-Disc2.nd2	2	86	(Cargo_in_Cells)	43	(Cargo_in_Mitochondria)	1	(Mitochondria_in_Cells)	125	(Cargo_in_Golgi)	12	(Golgi_in_Cells)	27	0.008
2443	BioID2-MAO-Disc2.nd2	2	87	(Cargo_in_Cells)	106	(Cargo_in_Mitochondria)	94	(Mitochondria_in_Cells)	564	(Cargo_in_Golgi)	30	(Golgi_in_Cells)	30	0.166667
2448	BioID2-MAO-Disc2.nd2	2	88	(Cargo_in_Cells)	35	(Cargo_in_Mitochondria)	27	(Mitochondria_in_Cells)	335	(Cargo_in_Golgi)	0	(Golgi_in_Cells)	2	0.080597
2458	BioID2-MAO-Disc2.nd2	2	90	(Cargo_in_Cells)	134	(Cargo_in_Mitochondria)	46	(Mitochondria_in_Cells)	213	(Cargo_in_Golgi)	58	(Golgi_in_Cells)	74	0.215962
2463	BioID2-MAO-Disc2.nd2	2	91	(Cargo_in_Cells)	21	(Cargo_in_Mitochondria)	1	(Mitochondria_in_Cells)	47	(Cargo_in_Golgi)	0	(Golgi_in_Cells)	19	0.0212766
2468	BioID2-MAO-Disc2.nd2	2	92	(Cargo_in_Cells)	176	(Cargo_in_Mitochondria)	101	(Mitochondria_in_Cells)	291	(Cargo_in_Golgi)	46	(Golgi_in_Cells)	46	0.347079
2473	BioID2-MAO-Disc2.nd2	2	93	(Cargo_in_Cells)	46	(Cargo_in_Mitochondria)	16	(Mitochondria_in_Cells)	169	(Cargo_in_Golgi)	0	(Golgi_in_Cells)	0	0.0946746
2478	BioID2-MAO-Disc2.nd2	2	94	(Cargo_in_Cells)	4	(Cargo_in_Mitochondria)	4	(Mitochondria_in_Cells)	599	(Cargo_in_Golgi)	0	(Golgi_in_Cells)	10	0.0066778
2483	BioID2-MAO-Disc2.nd2	2	95	(Cargo_in_Cells)	25	(Cargo_in_Mitochondria)	0	(Mitochondria_in_Cells)	48	(Cargo_in_Golgi)	0	(Golgi_in_Cells)	0	0
2488	BioID2-MAO-Disc2.nd2	2	96	(Cargo_in_Cells)	23	(Cargo_in_Mitochondria)	11	(Mitochondria_in_Cells)	230	(Cargo_in_Golgi)	0	(Golgi_in_Cells)	0	0.0478261
2493	BioID2-MAO-Disc2.nd2	2	97	(Cargo_in_Cells)	173	(Cargo_in_Mitochondria)	165	(Mitochondria_in_Cells)	519	(Cargo_in_Golgi)	45	(Golgi_in_Cells)	57	0.317919
2498	BioID2-MAO-Disc2.nd2	2	98	(Cargo_in_Cells)	0	(Cargo_in_Mitochondria)	0	(Mitochondria_in_Cells)	131	(Cargo_in_Golgi)	0	(Golgi_in_Cells)	0	0
2503	BioID2-MAO-Disc2.nd2	2	99	(Cargo_in_Cells)	113	(Cargo_in_Mitochondria)	31	(Mitochondria_in_Cells)	500	(Cargo_in_Golgi)	18	(Golgi_in_Cells)	31	0.062
2508	BioID2-MAO-Disc2.nd2	2	100	(Cargo_in_Cells)	108	(Cargo_in_Mitochondria)	52	(Mitochondria_in_Cells)	650	(Cargo_in_Golgi)	34	(Golgi_in_Cells)	65	0.08
2513	BioID2-MAO-Disc2.nd2	2	101	(Cargo_in_Cells)	36	(Cargo_in_Mitochondria)	0	(Mitochondria_in_Cells)	306	(Cargo_in_Golgi)	0	(Golgi_in_Cells)	15	0
2518	BioID2-MAO-Disc2.nd2	2	102	(Cargo_in_Cells)	16	(Cargo_in_Mitochondria)	13	(Mitochondria_in_Cells)	197	(Cargo_in_Golgi)	0	(Golgi_in_Cells)	0	0.0659898
2523	BioID2-MAO-Disc2.nd2	2	103	(Cargo_in_Cells)	0	(Cargo_in_Mitochondria)	0	(Mitochondria_in_Cells)	156	(Cargo_in_Golgi)	0	(Golgi_in_Cells)	0	0
2528	BioID2-MAO-Disc2.nd2	2	104	(Cargo_in_Cells)	0	(Cargo_in_Mitochondria)	0	(Mitochondria_in_Cells)	23	(Cargo_in_Golgi)	0	(Golgi_in_Cells)	0	0
2538	BioID2-MAO-Disc2.nd2	2	106	(Cargo_in_Cells)	83	(Cargo_in_Mitochondria)	78	(Mitochondria_in_Cells)	584	(Cargo_in_Golgi)	40	(Golgi_in_Cells)	86	0.133562
2543	BioID2-MAO-Disc2.nd2	2	107	(Cargo_in_Cells)	48	(Cargo_in_Mitochondria)	15	(Mitochondria_in_Cells)	410	(Cargo_in_Golgi)	0	(Golgi_in_Cells)	0	0.0365854
2548	BioID2-MAO-Disc2.nd2	2	108	(Cargo_in_Cells)	5	(Cargo_in_Mitochondria)	3	(Mitochondria_in_Cells)	151	(Cargo_in_Golgi)	1	(Golgi_in_Cells)	1	0.0198675
2553	BioID2-MAO-Disc2.nd2	2	109	(Cargo_in_Cells)	0	(Cargo_in_Mitochondria)	0	(Mitochondria_in_Cells)	29	(Cargo_in_Golgi)	0	(Golgi_in_Cells)	0	0
2558	BioID2-MAO-Disc2.nd2	2	110	(Cargo_in_Cells)	0	(Cargo_in_Mitochondria)	0	(Mitochondria_in_Cells)	193	(Cargo_in_Golgi)	0	(Golgi_in_Cells)	0	0
2563	BioID2-MAO-Disc2.nd2	2	111	(Cargo_in_Cells)	4	(Cargo_in_Mitochondria)	0	(Mitochondria_in_Cells)	43	(Cargo_in_Golgi)	0	(Golgi_in_Cells)	0	0
2568	BioID2-MAO-Disc2.nd2	2	112	(Cargo_in_Cells)	91	(Cargo_in_Mitochondria)	35	(Mitochondria_in_Cells)	271	(Cargo_in_Golgi)	14	(Golgi_in_Cells)	39	0.129151
2573	BioID2-MAO-Disc2.nd2	2	113	(Cargo_in_Cells)	33	(Cargo_in_Mitochondria)	33	(Mitochondria_in_Cells)	425	(Cargo_in_Golgi)	11	(Golgi_in_Cells)	11	0.0776471
2578	BioID2-MAO-Disc2.nd2	2	114	(Cargo_in_Cells)	61	(Cargo_in_Mitochondria)	61	(Mitochondria_in_Cells)	446	(Cargo_in_Golgi)	13	(Golgi_in_Cells)	13	0.136771
2583	BioID2-MAO-Disc2.nd2	2	115	(Cargo_in_Cells)	0	(Cargo_in_Mitochondria)	0	(Mitochondria_in_Cells)	129	(Cargo_in_Golgi)	0	(Golgi_in_Cells)	0	0
2588	BioID2-MAO-Disc2.nd2	2	116	(Cargo_in_Cells)	0	(Cargo_in_Mitochondria)	0	(Mitochondria_in_Cells)	101	(Cargo_in_Golgi)	0	(Golgi_in_Cells)	0	0
2593	BioID2-MAO-Disc2.nd2	2	117	(Cargo_in_Cells)	46	(Cargo_in_Mitochondria)	45	(Mitochondria_in_Cells)	513	(Cargo_in_Golgi)	2	(Golgi_in_Cells)	2	0.0877193
2598	BioID2-MAO-Disc2.nd2	2	118	(Cargo_in_Cells)	63	(Cargo_in_Mitochondria)	41	(Mitochondria_in_Cells)	286	(Cargo_in_Golgi)	11	(Golgi_in_Cells)	22	0.143357
2603	BioID2-MAO-Disc2.nd2	2	119	(Cargo_in_Cells)	0	(Cargo_in_Mitochondria)	0	(Mitochondria_in_Cells)	144	(Cargo_in_Golgi)	0	(Golgi_in_Cells)	10	0
2608	BioID2-MAO-Disc2.nd2	2	120	(Cargo_in_Cells)	15	(Cargo_in_Mitochondria)	13	(Mitochondria_in_Cells)	225	(Cargo_in_Golgi)	0	(Golgi_in_Cells)	0	0.0577778
2613	BioID2-MAO-Disc2.nd2	2	121	(Cargo_in_Cells)	0	(Cargo_in_Mitochondria)	0	(Mitochondria_in_Cells)	216	(Cargo_in_Golgi)	0	(Golgi_in_Cells)	0	0
2618	BioID2-MAO-Disc2.nd2	2	122	(Cargo_in_Cells)	35	(Cargo_in_Mitochondria)	35	(Mitochondria_in_Cells)	419	(Cargo_in_Golgi)	11	(Golgi_in_Cells)	22	0.0835322
2623	BioID2-MAO-Disc2.nd2	2	123	(Cargo_in_Cells)	0	(Cargo_in_Mitochondria)	0	(Mitochondria_in_Cells)	243	(Cargo_in_Golgi)	0	(Golgi_in_Cells)	0	0
2628	BioID2-MAO-Disc2.nd2	2	124	(Cargo_in_Cells)	13	(Cargo_in_Mitochondria)	0	(Mitochondria_in_Cells)	303	(Cargo_in_Golgi)	0	(Golgi_in_Cells)	0	0
2633	BioID2-MAO-Disc2.nd2	2	125	(Cargo_in_Cells)	0	(Cargo_in_Mitochondria)	0	(Mitochondria_in_Cells)	200	(Cargo_in_Golgi)	0	(Golgi_in_Cells)	0	0
2638	BioID2-MAO-Disc2.nd2	2	126	(Cargo_in_Cells)	34	(Cargo_in_Mitochondria)	0	(Mitochondria_in_Cells)	159	(Cargo_in_Golgi)	0	(Golgi_in_Cells)	0	0
2643	BioID2-MAO-Disc2.nd2	2	127	(Cargo_in_Cells)	144	(Cargo_in_Mitochondria)	9	(Mitochondria_in_Cells)	200	(Cargo_in_Golgi)	65	(Golgi_in_Cells)	72	0.045
2648	BioID2-MAO-Disc2.nd2	2	128	(Cargo_in_Cells)	5	(Cargo_in_Mitochondria)	5	(Mitochondria_in_Cells)	96	(Cargo_in_Golgi)	0	(Golgi_in_Cells)	0	0.0520833
2653	BioID2-MAO-Disc2.nd2	2	129	(Cargo_in_Cells)	92	(Cargo_in_Mitochondria)	3	(Mitochondria_in_Cells)	274	(Cargo_in_Golgi)	42	(Golgi_in_Cells)	50	0.0109489
2658	BioID2-MAO-Disc2.nd2	2	130	(Cargo_in_Cells)	15	(Cargo_in_Mitochondria)	15	(Mitochondria_in_Cells)	328	(Cargo_in_Golgi)	0	(Golgi_in_Cells)	0	0.0457317
2663	BioID2-MAO-Disc2.nd2	2	131	(Cargo_in_Cells)	11	(Cargo_in_Mitochondria)	2	(Mitochondria_in_Cells)	19	(Cargo_in_Golgi)	0	(Golgi_in_Cells)	0	0.105263
2668	BioID2-MAO-Disc2.nd2	2	132	(Cargo_in_Cells)	28	(Cargo_in_Mitochondria)	0	(Mitochondria_in_Cells)	186	(Cargo_in_Golgi)	13	(Golgi_in_Cells)	15	0
2673	BioID2-MAO-Disc2.nd2	2	133	(Cargo_in_Cells)	42	(Cargo_in_Mitochondria)	32	(Mitochondria_in_Cells)	207	(Cargo_in_Golgi)	3	(Golgi_in_Cells)	3	0.154589
2678	BioID2-MAO-Disc2.nd2	2	134	(Cargo_in_Cells)	233	(Cargo_in_Mitochondria)	166	(Mitochondria_in_Cells)	1372	(Cargo_in_Golgi)	117	(Golgi_in_Cells)	143	0.120991
2683	BioID2-MAO-Disc2.nd2	2	135	(Cargo_in_Cells)	98	(Cargo_in_Mitochondria)	19	(Mitochondria_in_Cells)	530	(Cargo_in_Golgi)	24	(Golgi_in_Cells)	52	0.0358491
2688	BioID2-MAO-Disc2.nd2	2	136	(Cargo_in_Cells)	46	(Cargo_in_Mitochondria)	36	(Mitochondria_in_Cells)	454	(Cargo_in_Golgi)	0	(Golgi_in_Cells)	4	0.0792952
2693	BioID2-MAO-Disc2.nd2	2	137	(Cargo_in_Cells)	54	(Cargo_in_Mitochondria)	54	(Mitochondria_in_Cells)	418	(Cargo_in_Golgi)	29	(Golgi_in_Cells)	30	0.129187
2698	BioID2-MAO-Disc2.nd2	2	138	(Cargo_in_Cells)	0	(Cargo_in_Mitochondria)	0	(Mitochondria_in_Cells)	106	(Cargo_in_Golgi)	0	(Golgi_in_Cells)	0	0
2703	BioID2-MAO-Disc2.nd2	2	139	(Cargo_in_Cells)	40	(Cargo_in_Mitochondria)	32	(Mitochondria_in_Cells)	402	(Cargo_in_Golgi)	19	(Golgi_in_Cells)	57	0.079602
2708	BioID2-MAO-Disc2.nd2	2	140	(Cargo_in_Cells)	57	(Cargo_in_Mitochondria)	11	(Mitochondria_in_Cells)	387	(Cargo_in_Golgi)	0	(Golgi_in_Cells)	0	0.0284238
2713	BioID2-MAO-Disc2.nd2	2	141	(Cargo_in_Cells)	11	(Cargo_in_Mitochondria)	11	(Mitochondria_in_Cells)	211	(Cargo_in_Golgi)	8	(Golgi_in_Cells)	22	0.0521327
2728	BioID2-MAO-Disc2.nd2	2	144	(Cargo_in_Cells)	0	(Cargo_in_Mitochondria)	0	(Mitochondria_in_Cells)	92	(Cargo_in_Golgi)	0	(Golgi_in_Cells)	0	0
2733	BioID2-MAO-Disc2.nd2	2	145	(Cargo_in_Cells)	31	(Cargo_in_Mitochondria)	27	(Mitochondria_in_Cells)	416	(Cargo_in_Golgi)	0	(Golgi_in_Cells)	0	0.0649038
2738	BioID2-MAO-Disc2.nd2	2	146	(Cargo_in_Cells)	17	(Cargo_in_Mitochondria)	0	(Mitochondria_in_Cells)	75	(Cargo_in_Golgi)	11	(Golgi_in_Cells)	11	0
2743	BioID2-MAO-Disc2.nd2	2	147	(Cargo_in_Cells)	0	(Cargo_in_Mitochondria)	0	(Mitochondria_in_Cells)	247	(Cargo_in_Golgi)	0	(Golgi_in_Cells)	0	0
2748	BioID2-MAO-Disc2.nd2	2	148	(Cargo_in_Cells)	15	(Cargo_in_Mitochondria)	0	(Mitochondria_in_Cells)	97	(Cargo_in_Golgi)	0	(Golgi_in_Cells)	0	0
2753	BioID2-MAO-Disc2.nd2	2	149	(Cargo_in_Cells)	85	(Cargo_in_Mitochondria)	29	(Mitochondria_in_Cells)	152	(Cargo_in_Golgi)	40	(Golgi_in_Cells)	40	0.190789
2758	BioID2-MAO-Disc2.nd2	2	150	(Cargo_in_Cells)	109	(Cargo_in_Mitochondria)	90	(Mitochondria_in_Cells)	655	(Cargo_in_Golgi)	35	(Golgi_in_Cells)	37	0.137405
2763	BioID2-MAO-Disc2.nd2	2	151	(Cargo_in_Cells)	144	(Cargo_in_Mitochondria)	0	(Mitochondria_in_Cells)	81	(Cargo_in_Golgi)	56	(Golgi_in_Cells)	68	0
2768	BioID2-MAO-Disc2.nd2	2	152	(Cargo_in_Cells)	125	(Cargo_in_Mitochondria)	76	(Mitochondria_in_Cells)	391	(Cargo_in_Golgi)	4	(Golgi_in_Cells)	4	0.194373
2778	BioID2-MAO-Disc2.nd2	2	154	(Cargo_in_Cells)	3	(Cargo_in_Mitochondria)	3	(Mitochondria_in_Cells)	56	(Cargo_in_Golgi)	0	(Golgi_in_Cells)	16	0.0535714
2783	BioID2-MAO-Disc2.nd2	2	155	(Cargo_in_Cells)	32	(Cargo_in_Mitochondria)	25	(Mitochondria_in_Cells)	237	(Cargo_in_Golgi)	8	(Golgi_in_Cells)	8	0.105485
2788	BioID2-MAO-Disc2.nd2	2	156	(Cargo_in_Cells)	65	(Cargo_in_Mitochondria)	62	(Mitochondria_in_Cells)	486	(Cargo_in_Golgi)	0	(Golgi_in_Cells)	0	0.127572
2793	BioID2-MAO-Disc2.nd2	2	157	(Cargo_in_Cells)	25	(Cargo_in_Mitochondria)	6	(Mitochondria_in_Cells)	149	(Cargo_in_Golgi)	0	(Golgi_in_Cells)	0	0.0402685
2798	BioID2-MAO-Disc2.nd2	2	158	(Cargo_in_Cells)	46	(Cargo_in_Mitochondria)	38	(Mitochondria_in_Cells)	911	(Cargo_in_Golgi)	15	(Golgi_in_Cells)	48	0.0417124
2803	BioID2-MAO-Disc2.nd2	2	159	(Cargo_in_Cells)	6	(Cargo_in_Mitochondria)	0	(Mitochondria_in_Cells)	356	(Cargo_in_Golgi)	0	(Golgi_in_Cells)	0	0
2808	BioID2-MAO-Disc2.nd2	2	160	(Cargo_in_Cells)	67	(Cargo_in_Mitochondria)	19	(Mitochondria_in_Cells)	417	(Cargo_in_Golgi)	3	(Golgi_in_Cells)	4	0.0455635
2818	BioID2-MAO-Disc2.nd2	2	162	(Cargo_in_Cells)	19	(Cargo_in_Mitochondria)	19	(Mitochondria_in_Cells)	211	(Cargo_in_Golgi)	0	(Golgi_in_Cells)	0	0.0900474
2823	BioID2-MAO-Disc2.nd2	2	163	(Cargo_in_Cells)	0	(Cargo_in_Mitochondria)	0	(Mitochondria_in_Cells)	192	(Cargo_in_Golgi)	0	(Golgi_in_Cells)	0	0
2828	BioID2-MAO-Disc2.nd2	2	164	(Cargo_in_Cells)	111	(Cargo_in_Mitochondria)	54	(Mitochondria_in_Cells)	439	(Cargo_in_Golgi)	39	(Golgi_in_Cells)	39	0.123007
2833	BioID2-MAO-Disc2.nd2	2	165	(Cargo_in_Cells)	114	(Cargo_in_Mitochondria)	70	(Mitochondria_in_Cells)	705	(Cargo_in_Golgi)	32	(Golgi_in_Cells)	32	0.0992908
2838	BioID2-MAO-Disc2.nd2	2	166	(Cargo_in_Cells)	0	(Cargo_in_Mitochondria)	0	(Mitochondria_in_Cells)	122	(Cargo_in_Golgi)	0	(Golgi_in_Cells)	0	0
2843	BioID2-MAO-Disc2.nd2	2	167	(Cargo_in_Cells)	14	(Cargo_in_Mitochondria)	13	(Mitochondria_in_Cells)	184	(Cargo_in_Golgi)	0	(Golgi_in_Cells)	0	0.0706522
2853	BioID2-MAO-Disc2.nd2	2	169	(Cargo_in_Cells)	4	(Cargo_in_Mitochondria)	0	(Mitochondria_in_Cells)	359	(Cargo_in_Golgi)	0	(Golgi_in_Cells)	0	0
2858	BioID2-MAO-Disc2.nd2	2	170	(Cargo_in_Cells)	14	(Cargo_in_Mitochondria)	7	(Mitochondria_in_Cells)	370	(Cargo_in_Golgi)	0	(Golgi_in_Cells)	0	0.0189189
2863	BioID2-MAO-Disc2.nd2	2	171	(Cargo_in_Cells)	54	(Cargo_in_Mitochondria)	36	(Mitochondria_in_Cells)	226	(Cargo_in_Golgi)	11	(Golgi_in_Cells)	16	0.159292
2868	BioID2-MAO-Disc2.nd2	2	172	(Cargo_in_Cells)	20	(Cargo_in_Mitochondria)	3	(Mitochondria_in_Cells)	306	(Cargo_in_Golgi)	0	(Golgi_in_Cells)	0	0.00980392
2873	BioID2-MAO-Disc2.nd2	2	173	(Cargo_in_Cells)	118	(Cargo_in_Mitochondria)	117	(Mitochondria_in_Cells)	732	(Cargo_in_Golgi)	41	(Golgi_in_Cells)	49	0.159836
2878	BioID2-MAO-Disc2.nd2	2	174	(Cargo_in_Cells)	104	(Cargo_in_Mitochondria)	60	(Mitochondria_in_Cells)	234	(Cargo_in_Golgi)	37	(Golgi_in_Cells)	38	0.25641
2883	BioID2-MAO-Disc2.nd2	2	175	(Cargo_in_Cells)	75	(Cargo_in_Mitochondria)	28	(Mitochondria_in_Cells)	313	(Cargo_in_Golgi)	5	(Golgi_in_Cells)	14	0.0894569
2888	BioID2-MAO-Disc2.nd2	2	176	(Cargo_in_Cells)	50	(Cargo_in_Mitochondria)	43	(Mitochondria_in_Cells)	310	(Cargo_in_Golgi)	13	(Golgi_in_Cells)	14	0.13871
2893	BioID2-MAO-Disc2.nd2	2	177	(Cargo_in_Cells)	28	(Cargo_in_Mitochondria)	14	(Mitochondria_in_Cells)	293	(Cargo_in_Golgi)	0	(Golgi_in_Cells)	0	0.0477816
2898	BioID2-MAO-Disc2.nd2	2	178	(Cargo_in_Cells)	98	(Cargo_in_Mitochondria)	43	(Mitochondria_in_Cells)	337	(Cargo_in_Golgi)	0	(Golgi_in_Cells)	0	0.127596
2903	BioID2-MAO-Disc2.nd2	2	179	(Cargo_in_Cells)	10	(Cargo_in_Mitochondria)	10	(Mitochondria_in_Cells)	288	(Cargo_in_Golgi)	1	(Golgi_in_Cells)	1	0.0347222
2908	BioID2-MAO-Disc2.nd2	2	180	(Cargo_in_Cells)	0	(Cargo_in_Mitochondria)	0	(Mitochondria_in_Cells)	49	(Cargo_in_Golgi)	0	(Golgi_in_Cells)	0	0
2913	BioID2-MAO-Disc2.nd2	2	181	(Cargo_in_Cells)	0	(Cargo_in_Mitochondria)	0	(Mitochondria_in_Cells)	45	(Cargo_in_Golgi)	0	(Golgi_in_Cells)	0	0
2918	BioID2-MAO-Disc2.nd2	2	182	(Cargo_in_Cells)	61	(Cargo_in_Mitochondria)	28	(Mitochondria_in_Cells)	394	(Cargo_in_Golgi)	21	(Golgi_in_Cells)	33	0.071066
2923	BioID2-MAO-Disc2.nd2	2	183	(Cargo_in_Cells)	39	(Cargo_in_Mitochondria)	2	(Mitochondria_in_Cells)	182	(Cargo_in_Golgi)	23	(Golgi_in_Cells)	27	0.010989
2928	BioID2-MAO-Disc2.nd2	2	184	(Cargo_in_Cells)	39	(Cargo_in_Mitochondria)	35	(Mitochondria_in_Cells)	298	(Cargo_in_Golgi)	0	(Golgi_in_Cells)	3	0.11745
2933	BioID2-MAO-Disc2.nd2	2	185	(Cargo_in_Cells)	114	(Cargo_in_Mitochondria)	21	(Mitochondria_in_Cells)	341	(Cargo_in_Golgi)	11	(Golgi_in_Cells)	11	0.0615836
2938	BioID2-MAO-Disc2.nd2	2	186	(Cargo_in_Cells)	0	(Cargo_in_Mitochondria)	0	(Mitochondria_in_Cells)	235	(Cargo_in_Golgi)	0	(Golgi_in_Cells)	0	0
2943	BioID2-MAO-Disc2.nd2	2	187	(Cargo_in_Cells)	16	(Cargo_in_Mitochondria)	15	(Mitochondria_in_Cells)	736	(Cargo_in_Golgi)	0	(Golgi_in_Cells)	0	0.0203804
2948	BioID2-MAO-Disc2.nd2	2	188	(Cargo_in_Cells)	49	(Cargo_in_Mitochondria)	40	(Mitochondria_in_Cells)	307	(Cargo_in_Golgi)	12	(Golgi_in_Cells)	23	0.130293
2953	BioID2-MAO-Disc2.nd2	2	189	(Cargo_in_Cells)	35	(Cargo_in_Mitochondria)	24	(Mitochondria_in_Cells)	563	(Cargo_in_Golgi)	7	(Golgi_in_Cells)	27	0.0426288
2963	BioID2-MAO-Disc2.nd2	2	191	(Cargo_in_Cells)	72	(Cargo_in_Mitochondria)	60	(Mitochondria_in_Cells)	272	(Cargo_in_Golgi)	20	(Golgi_in_Cells)	41	0.220588
2968	BioID2-MAO-Disc2.nd2	2	192	(Cargo_in_Cells)	84	(Cargo_in_Mitochondria)	18	(Mitochondria_in_Cells)	271	(Cargo_in_Golgi)	41	(Golgi_in_Cells)	41	0.0664207
2973	BioID2-MAO-Disc2.nd2	2	193	(Cargo_in_Cells)	52	(Cargo_in_Mitochondria)	8	(Mitochondria_in_Cells)	126	(Cargo_in_Golgi)	23	(Golgi_in_Cells)	23	0.0634921
2978	BioID2-MAO-Disc2.nd2	2	194	(Cargo_in_Cells)	82	(Cargo_in_Mitochondria)	1	(Mitochondria_in_Cells)	71	(Cargo_in_Golgi)	61	(Golgi_in_Cells)	68	0.0140845
2983	BioID2-MAO-Disc2.nd2	2	195	(Cargo_in_Cells)	0	(Cargo_in_Mitochondria)	0	(Mitochondria_in_Cells)	308	(Cargo_in_Golgi)	0	(Golgi_in_Cells)	0	0
2993	BioID2-MAO-Disc2.nd2	2	197	(Cargo_in_Cells)	200	(Cargo_in_Mitochondria)	112	(Mitochondria_in_Cells)	902	(Cargo_in_Golgi)	34	(Golgi_in_Cells)	72	0.124169
2998	BioID2-MAO-Disc2.nd2	2	198	(Cargo_in_Cells)	111	(Cargo_in_Mitochondria)	41	(Mitochondria_in_Cells)	361	(Cargo_in_Golgi)	28	(Golgi_in_Cells)	33	0.113573
3003	BioID2-MAO-Disc2.nd2	2	199	(Cargo_in_Cells)	0	(Cargo_in_Mitochondria)	0	(Mitochondria_in_Cells)	111	(Cargo_in_Golgi)	0	(Golgi_in_Cells)	0	0
3008	BioID2-MAO-Disc2.nd2	2	200	(Cargo_in_Cells)	50	(Cargo_in_Mitochondria)	26	(Mitochondria_in_Cells)	428	(Cargo_in_Golgi)	0	(Golgi_in_Cells)	0	0.0607477
3013	BioID2-MAO-Disc2.nd2	2	201	(Cargo_in_Cells)	109	(Cargo_in_Mitochondria)	78	(Mitochondria_in_Cells)	301	(Cargo_in_Golgi)	37	(Golgi_in_Cells)	46	0.259136
3018	BioID2-MAO-Disc2.nd2	2	202	(Cargo_in_Cells)	80	(Cargo_in_Mitochondria)	30	(Mitochondria_in_Cells)	217	(Cargo_in_Golgi)	20	(Golgi_in_Cells)	38	0.138249
3023	BioID2-MAO-Disc2.nd2	2	203	(Cargo_in_Cells)	56	(Cargo_in_Mitochondria)	26	(Mitochondria_in_Cells)	158	(Cargo_in_Golgi)	18	(Golgi_in_Cells)	19	0.164557
3028	BioID2-MAO-Disc2.nd2	2	204	(Cargo_in_Cells)	25	(Cargo_in_Mitochondria)	9	(Mitochondria_in_Cells)	264	(Cargo_in_Golgi)	1	(Golgi_in_Cells)	8	0.0340909
3033	BioID2-MAO-Disc2.nd2	2	205	(Cargo_in_Cells)	455	(Cargo_in_Mitochondria)	151	(Mitochondria_in_Cells)	442	(Cargo_in_Golgi)	137	(Golgi_in_Cells)	166	0.341629
3038	BioID2-MAO-Disc2.nd2	2	206	(Cargo_in_Cells)	37	(Cargo_in_Mitochondria)	0	(Mitochondria_in_Cells)	874	(Cargo_in_Golgi)	14	(Golgi_in_Cells)	35	0
3043	BioID2-MAO-Disc2.nd2	2	207	(Cargo_in_Cells)	91	(Cargo_in_Mitochondria)	34	(Mitochondria_in_Cells)	197	(Cargo_in_Golgi)	14	(Golgi_in_Cells)	35	0.172589
3048	BioID2-MAO-Disc2.nd2	2	208	(Cargo_in_Cells)	36	(Cargo_in_Mitochondria)	12	(Mitochondria_in_Cells)	142	(Cargo_in_Golgi)	11	(Golgi_in_Cells)	11	0.084507
3053	BioID2-MAO-Disc2.nd2	2	209	(Cargo_in_Cells)	36	(Cargo_in_Mitochondria)	17	(Mitochondria_in_Cells)	375	(Cargo_in_Golgi)	19	(Golgi_in_Cells)	26	0.0453333
3058	BioID2-MAO-Disc2.nd2	2	210	(Cargo_in_Cells)	56	(Cargo_in_Mitochondria)	0	(Mitochondria_in_Cells)	88	(Cargo_in_Golgi)	5	(Golgi_in_Cells)	25	0
3068	BioID2-MAO-Disc2.nd2	2	212	(Cargo_in_Cells)	128	(Cargo_in_Mitochondria)	32	(Mitochondria_in_Cells)	314	(Cargo_in_Golgi)	47	(Golgi_in_Cells)	49	0.101911
3073	BioID2-MAO-Disc2.nd2	2	213	(Cargo_in_Cells)	224	(Cargo_in_Mitochondria)	0	(Mitochondria_in_Cells)	83	(Cargo_in_Golgi)	113	(Golgi_in_Cells)	132	0
3078	BioID2-MAO-Disc2.nd2	2	214	(Cargo_in_Cells)	64	(Cargo_in_Mitochondria)	37	(Mitochondria_in_Cells)	308	(Cargo_in_Golgi)	0	(Golgi_in_Cells)	0	0.12013
3083	BioID2-MAO-Disc2.nd2	2	215	(Cargo_in_Cells)	40	(Cargo_in_Mitochondria)	1	(Mitochondria_in_Cells)	172	(Cargo_in_Golgi)	5	(Golgi_in_Cells)	22	0.00581395
3088	BioID2-MAO-Disc2.nd2	2	216	(Cargo_in_Cells)	20	(Cargo_in_Mitochondria)	0	(Mitochondria_in_Cells)	134	(Cargo_in_Golgi)	12	(Golgi_in_Cells)	19	0
3093	BioID2-MAO-Disc2.nd2	2	217	(Cargo_in_Cells)	145	(Cargo_in_Mitochondria)	134	(Mitochondria_in_Cells)	1104	(Cargo_in_Golgi)	35	(Golgi_in_Cells)	59	0.121377
3098	BioID2-MAO-Disc2.nd2	2	218	(Cargo_in_Cells)	44	(Cargo_in_Mitochondria)	31	(Mitochondria_in_Cells)	87	(Cargo_in_Golgi)	0	(Golgi_in_Cells)	2	0.356322
3103	BioID2-MAO-Disc2.nd2	2	219	(Cargo_in_Cells)	1	(Cargo_in_Mitochondria)	0	(Mitochondria_in_Cells)	154	(Cargo_in_Golgi)	0	(Golgi_in_Cells)	0	0
3108	BioID2-MAO-Disc2.nd2	2	220	(Cargo_in_Cells)	166	(Cargo_in_Mitochondria)	11	(Mitochondria_in_Cells)	442	(Cargo_in_Golgi)	48	(Golgi_in_Cells)	73	0.0248869
3113	BioID2-MAO-Disc2.nd2	2	221	(Cargo_in_Cells)	51	(Cargo_in_Mitochondria)	25	(Mitochondria_in_Cells)	215	(Cargo_in_Golgi)	9	(Golgi_in_Cells)	9	0.116279
3118	BioID2-MAO-Disc2.nd2	2	222	(Cargo_in_Cells)	5	(Cargo_in_Mitochondria)	4	(Mitochondria_in_Cells)	740	(Cargo_in_Golgi)	0	(Golgi_in_Cells)	0	0.00540541
3123	BioID2-MAO-Disc2.nd2	2	223	(Cargo_in_Cells)	98	(Cargo_in_Mitochondria)	51	(Mitochondria_in_Cells)	284	(Cargo_in_Golgi)	30	(Golgi_in_Cells)	33	0.179577
3128	BioID2-MAO-Disc2.nd2	2	224	(Cargo_in_Cells)	92	(Cargo_in_Mitochondria)	3	(Mitochondria_in_Cells)	130	(Cargo_in_Golgi)	24	(Golgi_in_Cells)	29	0.0230769
3133	BioID2-MAO-Disc2.nd2	2	225	(Cargo_in_Cells)	23	(Cargo_in_Mitochondria)	8	(Mitochondria_in_Cells)	316	(Cargo_in_Golgi)	6	(Golgi_in_Cells)	20	0.0253165
3138	BioID2-MAO-Disc2.nd2	2	226	(Cargo_in_Cells)	22	(Cargo_in_Mitochondria)	22	(Mitochondria_in_Cells)	542	(Cargo_in_Golgi)	17	(Golgi_in_Cells)	18	0.0405904
3143	BioID2-MAO-Disc2.nd2	2	227	(Cargo_in_Cells)	137	(Cargo_in_Mitochondria)	125	(Mitochondria_in_Cells)	721	(Cargo_in_Golgi)	61	(Golgi_in_Cells)	68	0.17337
3148	BioID2-MAO-Disc2.nd2	2	228	(Cargo_in_Cells)	0	(Cargo_in_Mitochondria)	0	(Mitochondria_in_Cells)	74	(Cargo_in_Golgi)	0	(Golgi_in_Cells)	0	0
3153	BioID2-MAO-Disc2.nd2	2	229	(Cargo_in_Cells)	17	(Cargo_in_Mitochondria)	15	(Mitochondria_in_Cells)	886	(Cargo_in_Golgi)	0	(Golgi_in_Cells)	0	0.01693
3158	BioID2-MAO-Disc2.nd2	2	230	(Cargo_in_Cells)	89	(Cargo_in_Mitochondria)	59	(Mitochondria_in_Cells)	675	(Cargo_in_Golgi)	8	(Golgi_in_Cells)	14	0.0874074
3163	BioID2-MAO-Disc2.nd2	2	231	(Cargo_in_Cells)	83	(Cargo_in_Mitochondria)	5	(Mitochondria_in_Cells)	133	(Cargo_in_Golgi)	21	(Golgi_in_Cells)	27	0.037594
3168	BioID2-MAO-Disc2.nd2	2	232	(Cargo_in_Cells)	45	(Cargo_in_Mitochondria)	33	(Mitochondria_in_Cells)	225	(Cargo_in_Golgi)	34	(Golgi_in_Cells)	35	0.146667
3178	BioID2-MAO-Disc2.nd2	2	234	(Cargo_in_Cells)	0	(Cargo_in_Mitochondria)	0	(Mitochondria_in_Cells)	265	(Cargo_in_Golgi)	0	(Golgi_in_Cells)	16	0
3183	BioID2-MAO-Disc2.nd2	2	235	(Cargo_in_Cells)	66	(Cargo_in_Mitochondria)	29	(Mitochondria_in_Cells)	171	(Cargo_in_Golgi)	23	(Golgi_in_Cells)	23	0.169591
3188	BioID2-MAO-Disc2.nd2	2	236	(Cargo_in_Cells)	36	(Cargo_in_Mitochondria)	0	(Mitochondria_in_Cells)	379	(Cargo_in_Golgi)	0	(Golgi_in_Cells)	0	0
3193	BioID2-MAO-Disc2.nd2	2	237	(Cargo_in_Cells)	0	(Cargo_in_Mitochondria)	0	(Mitochondria_in_Cells)	516	(Cargo_in_Golgi)	0	(Golgi_in_Cells)	0	0
3198	BioID2-MAO-Disc2.nd2	2	238	(Cargo_in_Cells)	23	(Cargo_in_Mitochondria)	17	(Mitochondria_in_Cells)	255	(Cargo_in_Golgi)	0	(Golgi_in_Cells)	0	0.0666667
3203	BioID2-MAO-Disc2.nd2	2	239	(Cargo_in_Cells)	0	(Cargo_in_Mitochondria)	0	(Mitochondria_in_Cells)	311	(Cargo_in_Golgi)	0	(Golgi_in_Cells)	0	0
3213	BioID2-MAO-Disc2.nd2	2	241	(Cargo_in_Cells)	0	(Cargo_in_Mitochondria)	0	(Mitochondria_in_Cells)	188	(Cargo_in_Golgi)	0	(Golgi_in_Cells)	0	0
3218	BioID2-MAO-Disc2.nd2	2	242	(Cargo_in_Cells)	60	(Cargo_in_Mitochondria)	46	(Mitochondria_in_Cells)	251	(Cargo_in_Golgi)	20	(Golgi_in_Cells)	21	0.183267
3223	BioID2-MAO-Disc2.nd2	2	243	(Cargo_in_Cells)	0	(Cargo_in_Mitochondria)	0	(Mitochondria_in_Cells)	329	(Cargo_in_Golgi)	0	(Golgi_in_Cells)	0	0
3228	BioID2-MAO-Disc2.nd2	2	244	(Cargo_in_Cells)	219	(Cargo_in_Mitochondria)	45	(Mitochondria_in_Cells)	370	(Cargo_in_Golgi)	46	(Golgi_in_Cells)	60	0.121622
3238	BioID2-MAO-Disc2.nd2	2	246	(Cargo_in_Cells)	61	(Cargo_in_Mitochondria)	8	(Mitochondria_in_Cells)	248	(Cargo_in_Golgi)	18	(Golgi_in_Cells)	26	0.0322581
3243	BioID2-MAO-Disc2.nd2	2	247	(Cargo_in_Cells)	0	(Cargo_in_Mitochondria)	0	(Mitochondria_in_Cells)	36	(Cargo_in_Golgi)	0	(Golgi_in_Cells)	0	0
3248	BioID2-MAO-Disc2.nd2	2	248	(Cargo_in_Cells)	65	(Cargo_in_Mitochondria)	0	(Mitochondria_in_Cells)	180	(Cargo_in_Golgi)	16	(Golgi_in_Cells)	25	0
3253	BioID2-MAO-Disc2.nd2	2	249	(Cargo_in_Cells)	222	(Cargo_in_Mitochondria)	35	(Mitochondria_in_Cells)	530	(Cargo_in_Golgi)	81	(Golgi_in_Cells)	93	0.0660377
3258	BioID2-MAO-Disc2.nd2	2	250	(Cargo_in_Cells)	109	(Cargo_in_Mitochondria)	57	(Mitochondria_in_Cells)	367	(Cargo_in_Golgi)	59	(Golgi_in_Cells)	67	0.155313
3263	BioID2-MAO-Disc2.nd2	2	251	(Cargo_in_Cells)	158	(Cargo_in_Mitochondria)	61	(Mitochondria_in_Cells)	237	(Cargo_in_Golgi)	56	(Golgi_in_Cells)	59	0.257384
3268	BioID2-MAO-Disc2.nd2	2	252	(Cargo_in_Cells)	131	(Cargo_in_Mitochondria)	68	(Mitochondria_in_Cells)	346	(Cargo_in_Golgi)	40	(Golgi_in_Cells)	40	0.196532
3273	BioID2-MAO-Disc2.nd2	2	253	(Cargo_in_Cells)	48	(Cargo_in_Mitochondria)	47	(Mitochondria_in_Cells)	353	(Cargo_in_Golgi)	6	(Golgi_in_Cells)	16	0.133144
3278	BioID2-MAO-Disc2.nd2	2	254	(Cargo_in_Cells)	156	(Cargo_in_Mitochondria)	26	(Mitochondria_in_Cells)	1034	(Cargo_in_Golgi)	44	(Golgi_in_Cells)	55	0.0251451
3283	BioID2-MAO-Disc2.nd2	2	255	(Cargo_in_Cells)	175	(Cargo_in_Mitochondria)	45	(Mitochondria_in_Cells)	727	(Cargo_in_Golgi)	70	(Golgi_in_Cells)	96	0.0618982
3293	BioID2-MAO-Disc2.nd2	2	257	(Cargo_in_Cells)	4	(Cargo_in_Mitochondria)	4	(Mitochondria_in_Cells)	188	(Cargo_in_Golgi)	0	(Golgi_in_Cells)	13	0.0212766
3298	BioID2-MAO-Disc2.nd2	2	258	(Cargo_in_Cells)	154	(Cargo_in_Mitochondria)	85	(Mitochondria_in_Cells)	410	(Cargo_in_Golgi)	96	(Golgi_in_Cells)	103	0.207317
3303	BioID2-MAO-Disc2.nd2	2	259	(Cargo_in_Cells)	85	(Cargo_in_Mitochondria)	28	(Mitochondria_in_Cells)	289	(Cargo_in_Golgi)	3	(Golgi_in_Cells)	9	0.0968858
3308	BioID2-MAO-Disc2.nd2	2	260	(Cargo_in_Cells)	80	(Cargo_in_Mitochondria)	1	(Mitochondria_in_Cells)	139	(Cargo_in_Golgi)	22	(Golgi_in_Cells)	37	0.00719424
3313	BioID2-MAO-Disc2.nd2	2	261	(Cargo_in_Cells)	15	(Cargo_in_Mitochondria)	0	(Mitochondria_in_Cells)	179	(Cargo_in_Golgi)	0	(Golgi_in_Cells)	0	0
3318	BioID2-MAO-Disc2.nd2	2	262	(Cargo_in_Cells)	105	(Cargo_in_Mitochondria)	43	(Mitochondria_in_Cells)	214	(Cargo_in_Golgi)	35	(Golgi_in_Cells)	38	0.200935
3323	BioID2-MAO-Disc2.nd2	2	263	(Cargo_in_Cells)	37	(Cargo_in_Mitochondria)	2	(Mitochondria_in_Cells)	451	(Cargo_in_Golgi)	9	(Golgi_in_Cells)	9	0.00443459
3328	BioID2-MAO-Disc2.nd2	2	264	(Cargo_in_Cells)	43	(Cargo_in_Mitochondria)	0	(Mitochondria_in_Cells)	246	(Cargo_in_Golgi)	21	(Golgi_in_Cells)	29	0
3333	BioID2-MAO-Disc2.nd2	2	265	(Cargo_in_Cells)	85	(Cargo_in_Mitochondria)	0	(Mitochondria_in_Cells)	473	(Cargo_in_Golgi)	22	(Golgi_in_Cells)	26	0
3338	BioID2-MAO-Disc2.nd2	2	266	(Cargo_in_Cells)	12	(Cargo_in_Mitochondria)	12	(Mitochondria_in_Cells)	206	(Cargo_in_Golgi)	6	(Golgi_in_Cells)	6	0.0582524
3343	BioID2-MAO-Disc2.nd2	2	267	(Cargo_in_Cells)	21	(Cargo_in_Mitochondria)	14	(Mitochondria_in_Cells)	204	(Cargo_in_Golgi)	0	(Golgi_in_Cells)	0	0.0686275
3348	BioID2-MAO-Disc2.nd2	2	268	(Cargo_in_Cells)	119	(Cargo_in_Mitochondria)	32	(Mitochondria_in_Cells)	196	(Cargo_in_Golgi)	72	(Golgi_in_Cells)	75	0.163265
3353	BioID2-MAO-Disc2.nd2	2	269	(Cargo_in_Cells)	29	(Cargo_in_Mitochondria)	4	(Mitochondria_in_Cells)	131	(Cargo_in_Golgi)	8	(Golgi_in_Cells)	24	0.0305344
3358	BioID2-MAO-Disc2.nd2	2	270	(Cargo_in_Cells)	0	(Cargo_in_Mitochondria)	0	(Mitochondria_in_Cells)	138	(Cargo_in_Golgi)	0	(Golgi_in_Cells)	0	0
3378	BioID2-MAO-Disc2.nd2	2	274	(Cargo_in_Cells)	37	(Cargo_in_Mitochondria)	0	(Mitochondria_in_Cells)	208	(Cargo_in_Golgi)	0	(Golgi_in_Cells)	0	0
3383	BioID2-MAO-Disc2.nd2	2	275	(Cargo_in_Cells)	0	(Cargo_in_Mitochondria)	0	(Mitochondria_in_Cells)	404	(Cargo_in_Golgi)	0	(Golgi_in_Cells)	0	0
3388	BioID2-MAO-Disc2.nd2	2	276	(Cargo_in_Cells)	0	(Cargo_in_Mitochondria)	0	(Mitochondria_in_Cells)	14	(Cargo_in_Golgi)	0	(Golgi_in_Cells)	0	0
3393	BioID2-MAO-Disc2.nd2	2	277	(Cargo_in_Cells)	157	(Cargo_in_Mitochondria)	0	(Mitochondria_in_Cells)	17	(Cargo_in_Golgi)	54	(Golgi_in_Cells)	55	0
3398	BioID2-MAO-Disc2.nd2	2	278	(Cargo_in_Cells)	7	(Cargo_in_Mitochondria)	7	(Mitochondria_in_Cells)	187	(Cargo_in_Golgi)	7	(Golgi_in_Cells)	8	0.0374332
3403	BioID2-MAO-Disc2.nd2	2	279	(Cargo_in_Cells)	279	(Cargo_in_Mitochondria)	62	(Mitochondria_in_Cells)	695	(Cargo_in_Golgi)	102	(Golgi_in_Cells)	137	0.0892086
3408	BioID2-MAO-Disc2.nd2	2	280	(Cargo_in_Cells)	77	(Cargo_in_Mitochondria)	3	(Mitochondria_in_Cells)	434	(Cargo_in_Golgi)	25	(Golgi_in_Cells)	51	0.00691244
3413	BioID2-MAO-Disc2.nd2	2	281	(Cargo_in_Cells)	177	(Cargo_in_Mitochondria)	3	(Mitochondria_in_Cells)	85	(Cargo_in_Golgi)	78	(Golgi_in_Cells)	78	0.0352941
3418	BioID2-MAO-Disc2.nd2	2	282	(Cargo_in_Cells)	90	(Cargo_in_Mitochondria)	0	(Mitochondria_in_Cells)	155	(Cargo_in_Golgi)	40	(Golgi_in_Cells)	40	0
3423	BioID2-MAO-Disc2.nd2	2	283	(Cargo_in_Cells)	87	(Cargo_in_Mitochondria)	75	(Mitochondria_in_Cells)	450	(Cargo_in_Golgi)	24	(Golgi_in_Cells)	25	0.166667
3428	BioID2-MAO-Disc2.nd2	2	284	(Cargo_in_Cells)	192	(Cargo_in_Mitochondria)	140	(Mitochondria_in_Cells)	199	(Cargo_in_Golgi)	82	(Golgi_in_Cells)	82	0.703518
3433	BioID2-MAO-Disc2.nd2	2	285	(Cargo_in_Cells)	45	(Cargo_in_Mitochondria)	6	(Mitochondria_in_Cells)	197	(Cargo_in_Golgi)	0	(Golgi_in_Cells)	0	0.0304569
3438	BioID2-MAO-Disc2.nd2	2	286	(Cargo_in_Cells)	45	(Cargo_in_Mitochondria)	2	(Mitochondria_in_Cells)	163	(Cargo_in_Golgi)	0	(Golgi_in_Cells)	5	0.0122699
3443	BioID2-MAO-Disc2.nd2	2	287	(Cargo_in_Cells)	99	(Cargo_in_Mitochondria)	14	(Mitochondria_in_Cells)	214	(Cargo_in_Golgi)	33	(Golgi_in_Cells)	37	0.0654206
3448	BioID2-MAO-Disc2.nd2	2	288	(Cargo_in_Cells)	139	(Cargo_in_Mitochondria)	40	(Mitochondria_in_Cells)	364	(Cargo_in_Golgi)	33	(Golgi_in_Cells)	33	0.10989
3453	BioID2-MAO-Disc2.nd2	2	289	(Cargo_in_Cells)	74	(Cargo_in_Mitochondria)	53	(Mitochondria_in_Cells)	584	(Cargo_in_Golgi)	24	(Golgi_in_Cells)	24	0.0907534
3458	BioID2-MAO-Disc2.nd2	2	290	(Cargo_in_Cells)	32	(Cargo_in_Mitochondria)	5	(Mitochondria_in_Cells)	348	(Cargo_in_Golgi)	0	(Golgi_in_Cells)	0	0.0143678
3463	BioID2-MAO-Disc2.nd2	2	291	(Cargo_in_Cells)	6	(Cargo_in_Mitochondria)	0	(Mitochondria_in_Cells)	81	(Cargo_in_Golgi)	0	(Golgi_in_Cells)	0	0
3468	BioID2-MAO-Disc2.nd2	2	292	(Cargo_in_Cells)	150	(Cargo_in_Mitochondria)	24	(Mitochondria_in_Cells)	253	(Cargo_in_Golgi)	50	(Golgi_in_Cells)	57	0.0948617
3473	BioID2-MAO-Disc2.nd2	2	293	(Cargo_in_Cells)	20	(Cargo_in_Mitochondria)	2	(Mitochondria_in_Cells)	148	(Cargo_in_Golgi)	0	(Golgi_in_Cells)	0	0.0135135
3478	BioID2-MAO-Disc2.nd2	2	294	(Cargo_in_Cells)	359	(Cargo_in_Mitochondria)	292	(Mitochondria_in_Cells)	1585	(Cargo_in_Golgi)	74	(Golgi_in_Cells)	107	0.184227
3483	BioID2-MAO-Disc2.nd2	2	295	(Cargo_in_Cells)	215	(Cargo_in_Mitochondria)	25	(Mitochondria_in_Cells)	175	(Cargo_in_Golgi)	24	(Golgi_in_Cells)	25	0.142857
3488	BioID2-MAO-Disc2.nd2	2	296	(Cargo_in_Cells)	0	(Cargo_in_Mitochondria)	0	(Mitochondria_in_Cells)	115	(Cargo_in_Golgi)	0	(Golgi_in_Cells)	0	0
3493	BioID2-MAO-Disc2.nd2	2	297	(Cargo_in_Cells)	0	(Cargo_in_Mitochondria)	0	(Mitochondria_in_Cells)	67	(Cargo_in_Golgi)	0	(Golgi_in_Cells)	0	0
3498	BioID2-MAO-Disc2.nd2	2	298	(Cargo_in_Cells)	72	(Cargo_in_Mitochondria)	1	(Mitochondria_in_Cells)	415	(Cargo_in_Golgi)	17	(Golgi_in_Cells)	23	0.00240964
3503	BioID2-MAO-Disc2.nd2	2	299	(Cargo_in_Cells)	5	(Cargo_in_Mitochondria)	1	(Mitochondria_in_Cells)	370	(Cargo_in_Golgi)	0	(Golgi_in_Cells)	18	0.0027027
3508	BioID2-MAO-Disc2.nd2	2	300	(Cargo_in_Cells)	13	(Cargo_in_Mitochondria)	0	(Mitochondria_in_Cells)	72	(Cargo_in_Golgi)	1	(Golgi_in_Cells)	1	0
3513	BioID2-MAO-Disc2.nd2	2	301	(Cargo_in_Cells)	137	(Cargo_in_Mitochondria)	32	(Mitochondria_in_Cells)	54	(Cargo_in_Golgi)	41	(Golgi_in_Cells)	44	0.592593
3518	BioID2-MAO-Disc2.nd2	2	302	(Cargo_in_Cells)	0	(Cargo_in_Mitochondria)	0	(Mitochondria_in_Cells)	81	(Cargo_in_Golgi)	0	(Golgi_in_Cells)	0	0
3523	BioID2-MAO-Disc2.nd2	2	303	(Cargo_in_Cells)	100	(Cargo_in_Mitochondria)	46	(Mitochondria_in_Cells)	297	(Cargo_in_Golgi)	33	(Golgi_in_Cells)	51	0.154882
3528	BioID2-MAO-Disc2.nd2	2	304	(Cargo_in_Cells)	143	(Cargo_in_Mitochondria)	77	(Mitochondria_in_Cells)	303	(Cargo_in_Golgi)	24	(Golgi_in_Cells)	38	0.254125
3533	BioID2-MAO-Disc2.nd2	2	305	(Cargo_in_Cells)	30	(Cargo_in_Mitochondria)	13	(Mitochondria_in_Cells)	117	(Cargo_in_Golgi)	4	(Golgi_in_Cells)	4	0.111111
3538	BioID2-MAO-Disc2.nd2	2	306	(Cargo_in_Cells)	15	(Cargo_in_Mitochondria)	7	(Mitochondria_in_Cells)	36	(Cargo_in_Golgi)	0	(Golgi_in_Cells)	0	0.194444
3543	BioID2-MAO-Disc2.nd2	2	307	(Cargo_in_Cells)	25	(Cargo_in_Mitochondria)	0	(Mitochondria_in_Cells)	128	(Cargo_in_Golgi)	8	(Golgi_in_Cells)	9	0
3548	BioID2-MAO-Disc2.nd2	2	308	(Cargo_in_Cells)	214	(Cargo_in_Mitochondria)	113	(Mitochondria_in_Cells)	494	(Cargo_in_Golgi)	52	(Golgi_in_Cells)	60	0.228745
3558	BioID2-MAO-Disc2.nd2	2	310	(Cargo_in_Cells)	164	(Cargo_in_Mitochondria)	68	(Mitochondria_in_Cells)	634	(Cargo_in_Golgi)	41	(Golgi_in_Cells)	78	0.107256
3563	BioID2-MAO-Disc2.nd2	2	311	(Cargo_in_Cells)	56	(Cargo_in_Mitochondria)	56	(Mitochondria_in_Cells)	129	(Cargo_in_Golgi)	0	(Golgi_in_Cells)	0	0.434109
3568	BioID2-MAO-Disc2.nd2	2	312	(Cargo_in_Cells)	236	(Cargo_in_Mitochondria)	140	(Mitochondria_in_Cells)	456	(Cargo_in_Golgi)	107	(Golgi_in_Cells)	110	0.307018
3573	BioID2-MAO-Disc2.nd2	2	313	(Cargo_in_Cells)	248	(Cargo_in_Mitochondria)	207	(Mitochondria_in_Cells)	866	(Cargo_in_Golgi)	79	(Golgi_in_Cells)	92	0.23903
3578	BioID2-MAO-Disc2.nd2	2	314	(Cargo_in_Cells)	90	(Cargo_in_Mitochondria)	32	(Mitochondria_in_Cells)	272	(Cargo_in_Golgi)	18	(Golgi_in_Cells)	24	0.117647
3583	BioID2-MAO-Disc2.nd2	2	315	(Cargo_in_Cells)	36	(Cargo_in_Mitochondria)	22	(Mitochondria_in_Cells)	146	(Cargo_in_Golgi)	8	(Golgi_in_Cells)	10	0.150685
3588	BioID2-MAO-Disc2.nd2	2	316	(Cargo_in_Cells)	0	(Cargo_in_Mitochondria)	0	(Mitochondria_in_Cells)	44	(Cargo_in_Golgi)	0	(Golgi_in_Cells)	0	0
3593	BioID2-MAO-Disc2.nd2	2	317	(Cargo_in_Cells)	106	(Cargo_in_Mitochondria)	51	(Mitochondria_in_Cells)	160	(Cargo_in_Golgi)	18	(Golgi_in_Cells)	18	0.31875
3598	BioID2-MAO-Disc2.nd2	2	318	(Cargo_in_Cells)	54	(Cargo_in_Mitochondria)	9	(Mitochondria_in_Cells)	161	(Cargo_in_Golgi)	5	(Golgi_in_Cells)	10	0.0559006
3603	BioID2-MAO-Disc2.nd2	2	319	(Cargo_in_Cells)	74	(Cargo_in_Mitochondria)	25	(Mitochondria_in_Cells)	26	(Cargo_in_Golgi)	34	(Golgi_in_Cells)	49	0.961538
3608	BioID2-MAO-Disc2.nd2	2	320	(Cargo_in_Cells)	37	(Cargo_in_Mitochondria)	17	(Mitochondria_in_Cells)	202	(Cargo_in_Golgi)	2	(Golgi_in_Cells)	2	0.0841584
3613	BioID2-MAO-Disc2.nd2	2	321	(Cargo_in_Cells)	266	(Cargo_in_Mitochondria)	72	(Mitochondria_in_Cells)	433	(Cargo_in_Golgi)	115	(Golgi_in_Cells)	139	0.166282
3618	BioID2-MAO-Disc2.nd2	2	322	(Cargo_in_Cells)	158	(Cargo_in_Mitochondria)	53	(Mitochondria_in_Cells)	98	(Cargo_in_Golgi)	30	(Golgi_in_Cells)	32	0.540816
3623	BioID2-MAO-Disc2.nd2	2	323	(Cargo_in_Cells)	237	(Cargo_in_Mitochondria)	77	(Mitochondria_in_Cells)	547	(Cargo_in_Golgi)	29	(Golgi_in_Cells)	43	0.140768
3628	BioID2-MAO-Disc2.nd2	2	324	(Cargo_in_Cells)	67	(Cargo_in_Mitochondria)	8	(Mitochondria_in_Cells)	196	(Cargo_in_Golgi)	24	(Golgi_in_Cells)	29	0.0408163
3633	BioID2-MAO-Disc2.nd2	2	325	(Cargo_in_Cells)	181	(Cargo_in_Mitochondria)	140	(Mitochondria_in_Cells)	434	(Cargo_in_Golgi)	76	(Golgi_in_Cells)	80	0.322581
3638	BioID2-MAO-Disc2.nd2	2	326	(Cargo_in_Cells)	92	(Cargo_in_Mitochondria)	0	(Mitochondria_in_Cells)	210	(Cargo_in_Golgi)	46	(Golgi_in_Cells)	47	0
3643	BioID2-MAO-Disc2.nd2	2	327	(Cargo_in_Cells)	133	(Cargo_in_Mitochondria)	40	(Mitochondria_in_Cells)	107	(Cargo_in_Golgi)	52	(Golgi_in_Cells)	52	0.373832
3648	BioID2-MAO-Disc2.nd2	2	328	(Cargo_in_Cells)	122	(Cargo_in_Mitochondria)	110	(Mitochondria_in_Cells)	398	(Cargo_in_Golgi)	104	(Golgi_in_Cells)	141	0.276382
3653	BioID2-MAO-Disc2.nd2	2	329	(Cargo_in_Cells)	2	(Cargo_in_Mitochondria)	1	(Mitochondria_in_Cells)	138	(Cargo_in_Golgi)	0	(Golgi_in_Cells)	0	0.00724638
3658	BioID2-MAO-Disc2.nd2	2	330	(Cargo_in_Cells)	17	(Cargo_in_Mitochondria)	2	(Mitochondria_in_Cells)	172	(Cargo_in_Golgi)	0	(Golgi_in_Cells)	3	0.0116279
3663	BioID2-MAO-Disc2.nd2	2	331	(Cargo_in_Cells)	0	(Cargo_in_Mitochondria)	0	(Mitochondria_in_Cells)	278	(Cargo_in_Golgi)	0	(Golgi_in_Cells)	0	0
3673	BioID2-MAO-Disc2.nd2	2	333	(Cargo_in_Cells)	138	(Cargo_in_Mitochondria)	71	(Mitochondria_in_Cells)	207	(Cargo_in_Golgi)	75	(Golgi_in_Cells)	78	0.342995
3678	BioID2-MAO-Disc2.nd2	2	334	(Cargo_in_Cells)	1	(Cargo_in_Mitochondria)	0	(Mitochondria_in_Cells)	371	(Cargo_in_Golgi)	0	(Golgi_in_Cells)	0	0
3683	BioID2-MAO-Disc2.nd2	2	335	(Cargo_in_Cells)	51	(Cargo_in_Mitochondria)	39	(Mitochondria_in_Cells)	293	(Cargo_in_Golgi)	11	(Golgi_in_Cells)	11	0.133106
3688	BioID2-MAO-Disc2.nd2	2	336	(Cargo_in_Cells)	190	(Cargo_in_Mitochondria)	27	(Mitochondria_in_Cells)	344	(Cargo_in_Golgi)	74	(Golgi_in_Cells)	93	0.0784884
3693	BioID2-MAO-Disc2.nd2	2	337	(Cargo_in_Cells)	89	(Cargo_in_Mitochondria)	41	(Mitochondria_in_Cells)	226	(Cargo_in_Golgi)	32	(Golgi_in_Cells)	36	0.181416
3698	BioID2-MAO-Disc2.nd2	2	338	(Cargo_in_Cells)	19	(Cargo_in_Mitochondria)	19	(Mitochondria_in_Cells)	290	(Cargo_in_Golgi)	0	(Golgi_in_Cells)	0	0.0655172
3703	BioID2-MAO-Disc2.nd2	2	339	(Cargo_in_Cells)	15	(Cargo_in_Mitochondria)	6	(Mitochondria_in_Cells)	68	(Cargo_in_Golgi)	0	(Golgi_in_Cells)	0	0.0882353
3708	BioID2-MAO-Disc2.nd2	2	340	(Cargo_in_Cells)	93	(Cargo_in_Mitochondria)	22	(Mitochondria_in_Cells)	226	(Cargo_in_Golgi)	18	(Golgi_in_Cells)	18	0.0973451
3713	BioID2-MAO-Disc2.nd2	2	341	(Cargo_in_Cells)	110	(Cargo_in_Mitochondria)	66	(Mitochondria_in_Cells)	251	(Cargo_in_Golgi)	26	(Golgi_in_Cells)	66	0.262948
3718	BioID2-MAO-Disc2.nd2	2	342	(Cargo_in_Cells)	33	(Cargo_in_Mitochondria)	33	(Mitochondria_in_Cells)	286	(Cargo_in_Golgi)	2	(Golgi_in_Cells)	2	0.115385
3723	BioID2-MAO-Disc2.nd2	2	343	(Cargo_in_Cells)	109	(Cargo_in_Mitochondria)	71	(Mitochondria_in_Cells)	276	(Cargo_in_Golgi)	20	(Golgi_in_Cells)	32	0.257246
3728	BioID2-MAO-Disc2.nd2	2	344	(Cargo_in_Cells)	170	(Cargo_in_Mitochondria)	23	(Mitochondria_in_Cells)	522	(Cargo_in_Golgi)	25	(Golgi_in_Cells)	40	0.0440613
3733	BioID2-MAO-Disc2.nd2	2	345	(Cargo_in_Cells)	19	(Cargo_in_Mitochondria)	13	(Mitochondria_in_Cells)	185	(Cargo_in_Golgi)	0	(Golgi_in_Cells)	0	0.0702703
3738	BioID2-MAO-Disc2.nd2	2	346	(Cargo_in_Cells)	38	(Cargo_in_Mitochondria)	37	(Mitochondria_in_Cells)	265	(Cargo_in_Golgi)	34	(Golgi_in_Cells)	43	0.139623
3743	BioID2-MAO-Disc2.nd2	2	347	(Cargo_in_Cells)	73	(Cargo_in_Mitochondria)	7	(Mitochondria_in_Cells)	318	(Cargo_in_Golgi)	4	(Golgi_in_Cells)	10	0.0220126
3748	BioID2-MAO-Disc2.nd2	2	348	(Cargo_in_Cells)	43	(Cargo_in_Mitochondria)	0	(Mitochondria_in_Cells)	226	(Cargo_in_Golgi)	24	(Golgi_in_Cells)	41	0
3753	BioID2-MAO-Disc2.nd2	2	349	(Cargo_in_Cells)	81	(Cargo_in_Mitochondria)	3	(Mitochondria_in_Cells)	300	(Cargo_in_Golgi)	23	(Golgi_in_Cells)	36	0.01
3758	BioID2-MAO-Disc2.nd2	2	350	(Cargo_in_Cells)	98	(Cargo_in_Mitochondria)	55	(Mitochondria_in_Cells)	508	(Cargo_in_Golgi)	32	(Golgi_in_Cells)	33	0.108268
3763	BioID2-MAO-Disc2.nd2	2	351	(Cargo_in_Cells)	166	(Cargo_in_Mitochondria)	69	(Mitochondria_in_Cells)	420	(Cargo_in_Golgi)	47	(Golgi_in_Cells)	69	0.164286
3773	BioID2-MAO-Disc2.nd2	2	353	(Cargo_in_Cells)	32	(Cargo_in_Mitochondria)	0	(Mitochondria_in_Cells)	53	(Cargo_in_Golgi)	9	(Golgi_in_Cells)	10	0
3778	BioID2-MAO-Disc2.nd2	2	354	(Cargo_in_Cells)	53	(Cargo_in_Mitochondria)	7	(Mitochondria_in_Cells)	38	(Cargo_in_Golgi)	31	(Golgi_in_Cells)	50	0.184211
3783	BioID2-MAO-Disc2.nd2	2	355	(Cargo_in_Cells)	229	(Cargo_in_Mitochondria)	82	(Mitochondria_in_Cells)	419	(Cargo_in_Golgi)	82	(Golgi_in_Cells)	87	0.195704
3788	BioID2-MAO-Disc2.nd2	2	356	(Cargo_in_Cells)	0	(Cargo_in_Mitochondria)	0	(Mitochondria_in_Cells)	161	(Cargo_in_Golgi)	0	(Golgi_in_Cells)	0	0
3793	BioID2-MAO-Disc2.nd2	2	357	(Cargo_in_Cells)	41	(Cargo_in_Mitochondria)	2	(Mitochondria_in_Cells)	109	(Cargo_in_Golgi)	21	(Golgi_in_Cells)	43	0.0183486
3798	BioID2-MAO-Disc2.nd2	2	358	(Cargo_in_Cells)	127	(Cargo_in_Mitochondria)	44	(Mitochondria_in_Cells)	389	(Cargo_in_Golgi)	1	(Golgi_in_Cells)	1	0.113111
3803	BioID2-MAO-Disc2.nd2	2	359	(Cargo_in_Cells)	293	(Cargo_in_Mitochondria)	56	(Mitochondria_in_Cells)	472	(Cargo_in_Golgi)	26	(Golgi_in_Cells)	44	0.118644
3808	BioID2-MAO-Disc2.nd2	2	360	(Cargo_in_Cells)	90	(Cargo_in_Mitochondria)	84	(Mitochondria_in_Cells)	474	(Cargo_in_Golgi)	35	(Golgi_in_Cells)	50	0.177215
3813	BioID2-MAO-Disc2.nd2	2	361	(Cargo_in_Cells)	11	(Cargo_in_Mitochondria)	0	(Mitochondria_in_Cells)	112	(Cargo_in_Golgi)	0	(Golgi_in_Cells)	0	0
3818	BioID2-MAO-Disc2.nd2	2	362	(Cargo_in_Cells)	101	(Cargo_in_Mitochondria)	54	(Mitochondria_in_Cells)	247	(Cargo_in_Golgi)	12	(Golgi_in_Cells)	27	0.218623
3823	BioID2-MAO-Disc2.nd2	2	363	(Cargo_in_Cells)	100	(Cargo_in_Mitochondria)	47	(Mitochondria_in_Cells)	450	(Cargo_in_Golgi)	44	(Golgi_in_Cells)	44	0.104444
3828	BioID2-MAO-Disc2.nd2	2	364	(Cargo_in_Cells)	0	(Cargo_in_Mitochondria)	0	(Mitochondria_in_Cells)	243	(Cargo_in_Golgi)	0	(Golgi_in_Cells)	0	0
3833	BioID2-MAO-Disc2.nd2	2	365	(Cargo_in_Cells)	133	(Cargo_in_Mitochondria)	79	(Mitochondria_in_Cells)	197	(Cargo_in_Golgi)	29	(Golgi_in_Cells)	29	0.401015
3838	BioID2-MAO-Disc2.nd2	2	366	(Cargo_in_Cells)	71	(Cargo_in_Mitochondria)	9	(Mitochondria_in_Cells)	363	(Cargo_in_Golgi)	0	(Golgi_in_Cells)	0	0.0247934
3843	BioID2-MAO-Disc2.nd2	2	367	(Cargo_in_Cells)	95	(Cargo_in_Mitochondria)	7	(Mitochondria_in_Cells)	138	(Cargo_in_Golgi)	32	(Golgi_in_Cells)	32	0.0507246
3853	BioID2-MAO-Disc2.nd2	2	369	(Cargo_in_Cells)	132	(Cargo_in_Mitochondria)	44	(Mitochondria_in_Cells)	243	(Cargo_in_Golgi)	33	(Golgi_in_Cells)	42	0.18107
3858	BioID2-MAO-Disc2.nd2	2	370	(Cargo_in_Cells)	0	(Cargo_in_Mitochondria)	0	(Mitochondria_in_Cells)	241	(Cargo_in_Golgi)	0	(Golgi_in_Cells)	0	0
3863	BioID2-MAO-Disc2.nd2	2	371	(Cargo_in_Cells)	0	(Cargo_in_Mitochondria)	0	(Mitochondria_in_Cells)	108	(Cargo_in_Golgi)	0	(Golgi_in_Cells)	0	0
3868	BioID2-MAO-Disc2.nd2	2	372	(Cargo_in_Cells)	65	(Cargo_in_Mitochondria)	36	(Mitochondria_in_Cells)	137	(Cargo_in_Golgi)	20	(Golgi_in_Cells)	20	0.262774
3873	BioID2-MAO-Disc2.nd2	2	373	(Cargo_in_Cells)	73	(Cargo_in_Mitochondria)	1	(Mitochondria_in_Cells)	123	(Cargo_in_Golgi)	0	(Golgi_in_Cells)	0	0.00813008
3878	BioID2-MAO-Disc2.nd2	2	374	(Cargo_in_Cells)	2	(Cargo_in_Mitochondria)	0	(Mitochondria_in_Cells)	119	(Cargo_in_Golgi)	0	(Golgi_in_Cells)	0	0
3883	BioID2-MAO-Disc2.nd2	2	375	(Cargo_in_Cells)	91	(Cargo_in_Mitochondria)	72	(Mitochondria_in_Cells)	245	(Cargo_in_Golgi)	43	(Golgi_in_Cells)	53	0.293878
3888	BioID2-MAO-Disc2.nd2	2	376	(Cargo_in_Cells)	9	(Cargo_in_Mitochondria)	0	(Mitochondria_in_Cells)	112	(Cargo_in_Golgi)	0	(Golgi_in_Cells)	0	0
3893	BioID2-MAO-Disc2.nd2	2	377	(Cargo_in_Cells)	8	(Cargo_in_Mitochondria)	0	(Mitochondria_in_Cells)	17	(Cargo_in_Golgi)	0	(Golgi_in_Cells)	0	0
3898	BioID2-MAO-Disc2.nd2	2	378	(Cargo_in_Cells)	16	(Cargo_in_Mitochondria)	0	(Mitochondria_in_Cells)	312	(Cargo_in_Golgi)	0	(Golgi_in_Cells)	0	0
3903	BioID2-MAO-Disc2.nd2	2	379	(Cargo_in_Cells)	52	(Cargo_in_Mitochondria)	24	(Mitochondria_in_Cells)	207	(Cargo_in_Golgi)	1	(Golgi_in_Cells)	1	0.115942
3908	BioID2-MAO-Disc2.nd2	2	380	(Cargo_in_Cells)	0	(Cargo_in_Mitochondria)	0	(Mitochondria_in_Cells)	345	(Cargo_in_Golgi)	0	(Golgi_in_Cells)	0	0
3913	BioID2-MAO-Disc2.nd2	2	381	(Cargo_in_Cells)	97	(Cargo_in_Mitochondria)	18	(Mitochondria_in_Cells)	312	(Cargo_in_Golgi)	36	(Golgi_in_Cells)	42	0.0576923
3923	BioID2-MAO-Disc2.nd2	2	383	(Cargo_in_Cells)	189	(Cargo_in_Mitochondria)	0	(Mitochondria_in_Cells)	18	(Cargo_in_Golgi)	22	(Golgi_in_Cells)	32	0
3928	BioID2-MAO-Disc2.nd2	2	384	(Cargo_in_Cells)	0	(Cargo_in_Mitochondria)	0	(Mitochondria_in_Cells)	57	(Cargo_in_Golgi)	0	(Golgi_in_Cells)	0	0
3933	BioID2-MAO-Disc2.nd2	2	385	(Cargo_in_Cells)	0	(Cargo_in_Mitochondria)	0	(Mitochondria_in_Cells)	388	(Cargo_in_Golgi)	0	(Golgi_in_Cells)	0	0
3938	BioID2-MAO-Disc2.nd2	2	386	(Cargo_in_Cells)	135	(Cargo_in_Mitochondria)	90	(Mitochondria_in_Cells)	674	(Cargo_in_Golgi)	42	(Golgi_in_Cells)	44	0.133531
3943	BioID2-MAO-Disc2.nd2	2	387	(Cargo_in_Cells)	6	(Cargo_in_Mitochondria)	0	(Mitochondria_in_Cells)	350	(Cargo_in_Golgi)	0	(Golgi_in_Cells)	0	0
3948	BioID2-MAO-Disc2.nd2	2	388	(Cargo_in_Cells)	59	(Cargo_in_Mitochondria)	8	(Mitochondria_in_Cells)	108	(Cargo_in_Golgi)	0	(Golgi_in_Cells)	0	0.0740741
3953	BioID2-MAO-Disc2.nd2	2	389	(Cargo_in_Cells)	1	(Cargo_in_Mitochondria)	1	(Mitochondria_in_Cells)	207	(Cargo_in_Golgi)	0	(Golgi_in_Cells)	0	0.00483092
3958	BioID2-MAO-Disc2.nd2	2	390	(Cargo_in_Cells)	17	(Cargo_in_Mitochondria)	1	(Mitochondria_in_Cells)	68	(Cargo_in_Golgi)	0	(Golgi_in_Cells)	0	0.0147059
3963	BioID2-MAO-Disc2.nd2	2	391	(Cargo_in_Cells)	52	(Cargo_in_Mitochondria)	0	(Mitochondria_in_Cells)	275	(Cargo_in_Golgi)	0	(Golgi_in_Cells)	0	0
3968	BioID2-MAO-Disc2.nd2	2	392	(Cargo_in_Cells)	218	(Cargo_in_Mitochondria)	82	(Mitochondria_in_Cells)	742	(Cargo_in_Golgi)	94	(Golgi_in_Cells)	114	0.110512
3973	BioID2-MAO-Disc2.nd2	2	393	(Cargo_in_Cells)	158	(Cargo_in_Mitochondria)	8	(Mitochondria_in_Cells)	292	(Cargo_in_Golgi)	50	(Golgi_in_Cells)	52	0.0273973
3978	BioID2-MAO-Disc2.nd2	2	394	(Cargo_in_Cells)	0	(Cargo_in_Mitochondria)	0	(Mitochondria_in_Cells)	171	(Cargo_in_Golgi)	0	(Golgi_in_Cells)	0	0
3983	BioID2-MAO-Disc2.nd2	2	395	(Cargo_in_Cells)	0	(Cargo_in_Mitochondria)	0	(Mitochondria_in_Cells)	166	(Cargo_in_Golgi)	0	(Golgi_in_Cells)	0	0
3988	BioID2-MAO-Disc2.nd2	2	396	(Cargo_in_Cells)	0	(Cargo_in_Mitochondria)	0	(Mitochondria_in_Cells)	186	(Cargo_in_Golgi)	0	(Golgi_in_Cells)	0	0
3993	BioID2-MAO-Disc2.nd2	2	397	(Cargo_in_Cells)	132	(Cargo_in_Mitochondria)	12	(Mitochondria_in_Cells)	529	(Cargo_in_Golgi)	38	(Golgi_in_Cells)	40	0.0226843
3998	BioID2-MAO-Disc2.nd2	2	398	(Cargo_in_Cells)	50	(Cargo_in_Mitochondria)	27	(Mitochondria_in_Cells)	307	(Cargo_in_Golgi)	0	(Golgi_in_Cells)	0	0.0879479
4003	BioID2-MAO-Disc2.nd2	2	399	(Cargo_in_Cells)	355	(Cargo_in_Mitochondria)	64	(Mitochondria_in_Cells)	924	(Cargo_in_Golgi)	154	(Golgi_in_Cells)	186	0.0692641
4008	BioID2-MAO-Disc2.nd2	2	400	(Cargo_in_Cells)	15	(Cargo_in_Mitochondria)	9	(Mitochondria_in_Cells)	129	(Cargo_in_Golgi)	0	(Golgi_in_Cells)	0	0.0697674
4013	BioID2-MAO-Disc2.nd2	2	401	(Cargo_in_Cells)	128	(Cargo_in_Mitochondria)	71	(Mitochondria_in_Cells)	567	(Cargo_in_Golgi)	41	(Golgi_in_Cells)	69	0.12522
4018	BioID2-MAO-Disc2.nd2	2	402	(Cargo_in_Cells)	6	(Cargo_in_Mitochondria)	5	(Mitochondria_in_Cells)	288	(Cargo_in_Golgi)	0	(Golgi_in_Cells)	0	0.0173611
4023	BioID2-MAO-Disc2.nd2	2	403	(Cargo_in_Cells)	28	(Cargo_in_Mitochondria)	0	(Mitochondria_in_Cells)	274	(Cargo_in_Golgi)	11	(Golgi_in_Cells)	19	0
4028	BioID2-MAO-Disc2.nd2	2	404	(Cargo_in_Cells)	0	(Cargo_in_Mitochondria)	0	(Mitochondria_in_Cells)	174	(Cargo_in_Golgi)	0	(Golgi_in_Cells)	0	0
4033	BioID2-MAO-Disc2.nd2	2	405	(Cargo_in_Cells)	11	(Cargo_in_Mitochondria)	11	(Mitochondria_in_Cells)	155	(Cargo_in_Golgi)	0	(Golgi_in_Cells)	1	0.0709677
4038	BioID2-MAO-Disc2.nd2	2	406	(Cargo_in_Cells)	0	(Cargo_in_Mitochondria)	0	(Mitochondria_in_Cells)	439	(Cargo_in_Golgi)	0	(Golgi_in_Cells)	0	0
4043	BioID2-MAO-Disc2.nd2	2	407	(Cargo_in_Cells)	63	(Cargo_in_Mitochondria)	9	(Mitochondria_in_Cells)	10	(Cargo_in_Golgi)	0	(Golgi_in_Cells)	0	0.9
4048	BioID2-MAO-Disc2.nd2	2	408	(Cargo_in_Cells)	0	(Cargo_in_Mitochondria)	0	(Mitochondria_in_Cells)	136	(Cargo_in_Golgi)	0	(Golgi_in_Cells)	0	0
4053	BioID2-MAO-Disc2.nd2	2	409	(Cargo_in_Cells)	0	(Cargo_in_Mitochondria)	0	(Mitochondria_in_Cells)	288	(Cargo_in_Golgi)	0	(Golgi_in_Cells)	0	0
4063	BioID2-MAO-Disc2.nd2	2	411	(Cargo_in_Cells)	19	(Cargo_in_Mitochondria)	8	(Mitochondria_in_Cells)	161	(Cargo_in_Golgi)	0	(Golgi_in_Cells)	0	0.0496894
4068	BioID2-MAO-Disc2.nd2	2	412	(Cargo_in_Cells)	78	(Cargo_in_Mitochondria)	61	(Mitochondria_in_Cells)	477	(Cargo_in_Golgi)	0	(Golgi_in_Cells)	0	0.127883
4073	BioID2-MAO-Disc2.nd2	2	413	(Cargo_in_Cells)	0	(Cargo_in_Mitochondria)	0	(Mitochondria_in_Cells)	58	(Cargo_in_Golgi)	0	(Golgi_in_Cells)	0	0
4078	BioID2-MAO-Disc2.nd2	2	414	(Cargo_in_Cells)	50	(Cargo_in_Mitochondria)	49	(Mitochondria_in_Cells)	361	(Cargo_in_Golgi)	12	(Golgi_in_Cells)	25	0.135734
4083	BioID2-MAO-Disc2.nd2	2	415	(Cargo_in_Cells)	88	(Cargo_in_Mitochondria)	42	(Mitochondria_in_Cells)	239	(Cargo_in_Golgi)	48	(Golgi_in_Cells)	49	0.175732
4088	BioID2-MAO-Disc2.nd2	2	416	(Cargo_in_Cells)	110	(Cargo_in_Mitochondria)	9	(Mitochondria_in_Cells)	297	(Cargo_in_Golgi)	0	(Golgi_in_Cells)	0	0.030303
4093	BioID2-MAO-Disc2.nd2	2	417	(Cargo_in_Cells)	125	(Cargo_in_Mitochondria)	42	(Mitochondria_in_Cells)	565	(Cargo_in_Golgi)	54	(Golgi_in_Cells)	58	0.0743363
4098	BioID2-MAO-Disc2.nd2	2	418	(Cargo_in_Cells)	21	(Cargo_in_Mitochondria)	16	(Mitochondria_in_Cells)	489	(Cargo_in_Golgi)	2	(Golgi_in_Cells)	7	0.0327198
4103	BioID2-MAO-Disc2.nd2	2	419	(Cargo_in_Cells)	42	(Cargo_in_Mitochondria)	38	(Mitochondria_in_Cells)	482	(Cargo_in_Golgi)	28	(Golgi_in_Cells)	28	0.0788382
4108	BioID2-MAO-Disc2.nd2	2	420	(Cargo_in_Cells)	206	(Cargo_in_Mitochondria)	49	(Mitochondria_in_Cells)	448	(Cargo_in_Golgi)	44	(Golgi_in_Cells)	67	0.109375
4113	BioID2-MAO-Disc2.nd2	2	421	(Cargo_in_Cells)	125	(Cargo_in_Mitochondria)	63	(Mitochondria_in_Cells)	703	(Cargo_in_Golgi)	23	(Golgi_in_Cells)	36	0.0896159
4118	BioID2-MAO-Disc2.nd2	2	422	(Cargo_in_Cells)	35	(Cargo_in_Mitochondria)	0	(Mitochondria_in_Cells)	402	(Cargo_in_Golgi)	21	(Golgi_in_Cells)	22	0
4123	BioID2-MAO-Disc2.nd2	2	423	(Cargo_in_Cells)	85	(Cargo_in_Mitochondria)	19	(Mitochondria_in_Cells)	270	(Cargo_in_Golgi)	41	(Golgi_in_Cells)	43	0.0703704
4128	BioID2-MAO-Disc2.nd2	2	424	(Cargo_in_Cells)	22	(Cargo_in_Mitochondria)	22	(Mitochondria_in_Cells)	552	(Cargo_in_Golgi)	0	(Golgi_in_Cells)	0	0.0398551
4133	BioID2-MAO-Disc2.nd2	2	425	(Cargo_in_Cells)	30	(Cargo_in_Mitochondria)	0	(Mitochondria_in_Cells)	252	(Cargo_in_Golgi)	20	(Golgi_in_Cells)	22	0
4138	BioID2-MAO-Disc2.nd2	2	426	(Cargo_in_Cells)	8	(Cargo_in_Mitochondria)	3	(Mitochondria_in_Cells)	23	(Cargo_in_Golgi)	0	(Golgi_in_Cells)	0	0.130435
4143	BioID2-MAO-Disc2.nd2	2	427	(Cargo_in_Cells)	92	(Cargo_in_Mitochondria)	53	(Mitochondria_in_Cells)	459	(Cargo_in_Golgi)	32	(Golgi_in_Cells)	77	0.115468
4148	BioID2-MAO-Disc2.nd2	2	428	(Cargo_in_Cells)	109	(Cargo_in_Mitochondria)	43	(Mitochondria_in_Cells)	381	(Cargo_in_Golgi)	5	(Golgi_in_Cells)	8	0.112861
4153	BioID2-MAO-Disc2.nd2	2	429	(Cargo_in_Cells)	0	(Cargo_in_Mitochondria)	0	(Mitochondria_in_Cells)	254	(Cargo_in_Golgi)	0	(Golgi_in_Cells)	0	0
4158	BioID2-MAO-Disc2.nd2	2	430	(Cargo_in_Cells)	102	(Cargo_in_Mitochondria)	61	(Mitochondria_in_Cells)	186	(Cargo_in_Golgi)	30	(Golgi_in_Cells)	49	0.327957
4163	BioID2-MAO-Disc2.nd2	2	431	(Cargo_in_Cells)	42	(Cargo_in_Mitochondria)	37	(Mitochondria_in_Cells)	368	(Cargo_in_Golgi)	0	(Golgi_in_Cells)	0	0.100543
4168	BioID2-MAO-Disc2.nd2	2	432	(Cargo_in_Cells)	90	(Cargo_in_Mitochondria)	58	(Mitochondria_in_Cells)	361	(Cargo_in_Golgi)	0	(Golgi_in_Cells)	0	0.160665
4173	BioID2-MAO-Disc2.nd2	2	433	(Cargo_in_Cells)	11	(Cargo_in_Mitochondria)	0	(Mitochondria_in_Cells)	239	(Cargo_in_Golgi)	2	(Golgi_in_Cells)	3	0
4178	BioID2-MAO-Disc2.nd2	2	434	(Cargo_in_Cells)	59	(Cargo_in_Mitochondria)	14	(Mitochondria_in_Cells)	93	(Cargo_in_Golgi)	22	(Golgi_in_Cells)	27	0.150538
4188	BioID2-MAO-Disc2.nd2	2	436	(Cargo_in_Cells)	241	(Cargo_in_Mitochondria)	104	(Mitochondria_in_Cells)	934	(Cargo_in_Golgi)	53	(Golgi_in_Cells)	69	0.111349
4193	BioID2-MAO-Disc2.nd2	2	437	(Cargo_in_Cells)	101	(Cargo_in_Mitochondria)	30	(Mitochondria_in_Cells)	499	(Cargo_in_Golgi)	9	(Golgi_in_Cells)	12	0.0601202
4198	BioID2-MAO-Disc2.nd2	2	438	(Cargo_in_Cells)	36	(Cargo_in_Mitochondria)	19	(Mitochondria_in_Cells)	138	(Cargo_in_Golgi)	3	(Golgi_in_Cells)	3	0.137681
4203	BioID2-MAO-Disc2.nd2	2	439	(Cargo_in_Cells)	117	(Cargo_in_Mitochondria)	37	(Mitochondria_in_Cells)	220	(Cargo_in_Golgi)	38	(Golgi_in_Cells)	45	0.168182
4208	BioID2-MAO-Disc2.nd2	2	440	(Cargo_in_Cells)	0	(Cargo_in_Mitochondria)	0	(Mitochondria_in_Cells)	205	(Cargo_in_Golgi)	0	(Golgi_in_Cells)	0	0
4213	BioID2-MAO-Disc2.nd2	2	441	(Cargo_in_Cells)	26	(Cargo_in_Mitochondria)	3	(Mitochondria_in_Cells)	378	(Cargo_in_Golgi)	5	(Golgi_in_Cells)	7	0.00793651
4218	BioID2-MAO-Disc2.nd2	2	442	(Cargo_in_Cells)	76	(Cargo_in_Mitochondria)	10	(Mitochondria_in_Cells)	199	(Cargo_in_Golgi)	23	(Golgi_in_Cells)	25	0.0502513
4223	BioID2-MAO-Disc2.nd2	2	443	(Cargo_in_Cells)	156	(Cargo_in_Mitochondria)	86	(Mitochondria_in_Cells)	462	(Cargo_in_Golgi)	43	(Golgi_in_Cells)	50	0.186147
4228	BioID2-MAO-Disc2.nd2	2	444	(Cargo_in_Cells)	24	(Cargo_in_Mitochondria)	23	(Mitochondria_in_Cells)	556	(Cargo_in_Golgi)	0	(Golgi_in_Cells)	0	0.0413669
4233	BioID2-MAO-Disc2.nd2	2	445	(Cargo_in_Cells)	13	(Cargo_in_Mitochondria)	13	(Mitochondria_in_Cells)	152	(Cargo_in_Golgi)	13	(Golgi_in_Cells)	22	0.0855263
4238	BioID2-MAO-Disc2.nd2	2	446	(Cargo_in_Cells)	207	(Cargo_in_Mitochondria)	96	(Mitochondria_in_Cells)	191	(Cargo_in_Golgi)	87	(Golgi_in_Cells)	93	0.502618
4243	BioID2-MAO-Disc2.nd2	2	447	(Cargo_in_Cells)	108	(Cargo_in_Mitochondria)	86	(Mitochondria_in_Cells)	674	(Cargo_in_Golgi)	18	(Golgi_in_Cells)	21	0.127596
4248	BioID2-MAO-Disc2.nd2	2	448	(Cargo_in_Cells)	40	(Cargo_in_Mitochondria)	18	(Mitochondria_in_Cells)	265	(Cargo_in_Golgi)	25	(Golgi_in_Cells)	28	0.0679245
4253	BioID2-MAO-Disc2.nd2	2	449	(Cargo_in_Cells)	76	(Cargo_in_Mitochondria)	59	(Mitochondria_in_Cells)	695	(Cargo_in_Golgi)	6	(Golgi_in_Cells)	10	0.0848921
4258	BioID2-MAO-Disc2.nd2	2	450	(Cargo_in_Cells)	60	(Cargo_in_Mitochondria)	11	(Mitochondria_in_Cells)	451	(Cargo_in_Golgi)	0	(Golgi_in_Cells)	0	0.0243902
4263	BioID2-MAO-Disc2.nd2	2	451	(Cargo_in_Cells)	43	(Cargo_in_Mitochondria)	9	(Mitochondria_in_Cells)	189	(Cargo_in_Golgi)	12	(Golgi_in_Cells)	14	0.047619
4268	BioID2-MAO-Disc2.nd2	2	452	(Cargo_in_Cells)	88	(Cargo_in_Mitochondria)	56	(Mitochondria_in_Cells)	762	(Cargo_in_Golgi)	19	(Golgi_in_Cells)	22	0.0734908
4273	BioID2-MAO-Disc2.nd2	2	453	(Cargo_in_Cells)	8	(Cargo_in_Mitochondria)	3	(Mitochondria_in_Cells)	63	(Cargo_in_Golgi)	8	(Golgi_in_Cells)	13	0.047619
4278	BioID2-MAO-Disc2.nd2	2	454	(Cargo_in_Cells)	106	(Cargo_in_Mitochondria)	28	(Mitochondria_in_Cells)	317	(Cargo_in_Golgi)	33	(Golgi_in_Cells)	45	0.0883281
4283	BioID2-MAO-Disc2.nd2	2	455	(Cargo_in_Cells)	91	(Cargo_in_Mitochondria)	16	(Mitochondria_in_Cells)	342	(Cargo_in_Golgi)	3	(Golgi_in_Cells)	3	0.0467836
4293	BioID2-MAO-Disc2.nd2	2	457	(Cargo_in_Cells)	24	(Cargo_in_Mitochondria)	24	(Mitochondria_in_Cells)	339	(Cargo_in_Golgi)	0	(Golgi_in_Cells)	0	0.0707965
4298	BioID2-MAO-Disc2.nd2	2	458	(Cargo_in_Cells)	56	(Cargo_in_Mitochondria)	56	(Mitochondria_in_Cells)	705	(Cargo_in_Golgi)	0	(Golgi_in_Cells)	24	0.0794326
4303	BioID2-MAO-Disc2.nd2	2	459	(Cargo_in_Cells)	133	(Cargo_in_Mitochondria)	72	(Mitochondria_in_Cells)	368	(Cargo_in_Golgi)	13	(Golgi_in_Cells)	23	0.195652
4308	BioID2-MAO-Disc2.nd2	2	460	(Cargo_in_Cells)	62	(Cargo_in_Mitochondria)	50	(Mitochondria_in_Cells)	493	(Cargo_in_Golgi)	7	(Golgi_in_Cells)	7	0.10142
4313	BioID2-MAO-Disc2.nd2	2	461	(Cargo_in_Cells)	133	(Cargo_in_Mitochondria)	12	(Mitochondria_in_Cells)	132	(Cargo_in_Golgi)	39	(Golgi_in_Cells)	43	0.0909091
4318	BioID2-MAO-Disc2.nd2	2	462	(Cargo_in_Cells)	28	(Cargo_in_Mitochondria)	10	(Mitochondria_in_Cells)	30	(Cargo_in_Golgi)	11	(Golgi_in_Cells)	25	0.333333
4323	BioID2-MAO-Disc2.nd2	2	463	(Cargo_in_Cells)	182	(Cargo_in_Mitochondria)	49	(Mitochondria_in_Cells)	375	(Cargo_in_Golgi)	74	(Golgi_in_Cells)	82	0.130667
4328	BioID2-MAO-Disc2.nd2	2	464	(Cargo_in_Cells)	24	(Cargo_in_Mitochondria)	0	(Mitochondria_in_Cells)	90	(Cargo_in_Golgi)	0	(Golgi_in_Cells)	0	0
4333	BioID2-MAO-Disc2.nd2	2	465	(Cargo_in_Cells)	32	(Cargo_in_Mitochondria)	0	(Mitochondria_in_Cells)	136	(Cargo_in_Golgi)	0	(Golgi_in_Cells)	0	0
4338	BioID2-MAO-Disc2.nd2	2	466	(Cargo_in_Cells)	160	(Cargo_in_Mitochondria)	49	(Mitochondria_in_Cells)	583	(Cargo_in_Golgi)	12	(Golgi_in_Cells)	19	0.084048
4343	BioID2-MAO-Disc2.nd2	2	467	(Cargo_in_Cells)	198	(Cargo_in_Mitochondria)	66	(Mitochondria_in_Cells)	318	(Cargo_in_Golgi)	94	(Golgi_in_Cells)	127	0.207547
4348	BioID2-MAO-Disc2.nd2	2	468	(Cargo_in_Cells)	12	(Cargo_in_Mitochondria)	5	(Mitochondria_in_Cells)	195	(Cargo_in_Golgi)	0	(Golgi_in_Cells)	4	0.025641
4353	BioID2-MAO-Disc2.nd2	2	469	(Cargo_in_Cells)	87	(Cargo_in_Mitochondria)	1	(Mitochondria_in_Cells)	392	(Cargo_in_Golgi)	31	(Golgi_in_Cells)	51	0.00255102
4358	BioID2-MAO-Disc2.nd2	2	470	(Cargo_in_Cells)	65	(Cargo_in_Mitochondria)	5	(Mitochondria_in_Cells)	147	(Cargo_in_Golgi)	28	(Golgi_in_Cells)	31	0.0340136
4363	BioID2-MAO-Disc2.nd2	2	471	(Cargo_in_Cells)	37	(Cargo_in_Mitochondria)	7	(Mitochondria_in_Cells)	207	(Cargo_in_Golgi)	0	(Golgi_in_Cells)	0	0.0338164
4373	BioID2-MAO-Disc2.nd2	2	473	(Cargo_in_Cells)	0	(Cargo_in_Mitochondria)	0	(Mitochondria_in_Cells)	115	(Cargo_in_Golgi)	0	(Golgi_in_Cells)	0	0
4378	BioID2-MAO-Disc2.nd2	2	474	(Cargo_in_Cells)	16	(Cargo_in_Mitochondria)	16	(Mitochondria_in_Cells)	367	(Cargo_in_Golgi)	3	(Golgi_in_Cells)	3	0.0435967
4383	BioID2-MAO-Disc2.nd2	2	475	(Cargo_in_Cells)	59	(Cargo_in_Mitochondria)	21	(Mitochondria_in_Cells)	453	(Cargo_in_Golgi)	31	(Golgi_in_Cells)	39	0.0463576
4388	BioID2-MAO-Disc2.nd2	2	476	(Cargo_in_Cells)	9	(Cargo_in_Mitochondria)	6	(Mitochondria_in_Cells)	341	(Cargo_in_Golgi)	9	(Golgi_in_Cells)	24	0.0175953
4393	BioID2-MAO-Disc2.nd2	2	477	(Cargo_in_Cells)	135	(Cargo_in_Mitochondria)	115	(Mitochondria_in_Cells)	641	(Cargo_in_Golgi)	14	(Golgi_in_Cells)	32	0.179407
4398	BioID2-MAO-Disc2.nd2	2	478	(Cargo_in_Cells)	66	(Cargo_in_Mitochondria)	28	(Mitochondria_in_Cells)	167	(Cargo_in_Golgi)	13	(Golgi_in_Cells)	28	0.167665
4403	BioID2-MAO-Disc2.nd2	2	479	(Cargo_in_Cells)	49	(Cargo_in_Mitochondria)	0	(Mitochondria_in_Cells)	323	(Cargo_in_Golgi)	0	(Golgi_in_Cells)	0	0
4408	BioID2-MAO-Disc2.nd2	2	480	(Cargo_in_Cells)	113	(Cargo_in_Mitochondria)	39	(Mitochondria_in_Cells)	605	(Cargo_in_Golgi)	52	(Golgi_in_Cells)	83	0.0644628
4413	BioID2-MAO-Disc2.nd2	2	481	(Cargo_in_Cells)	159	(Cargo_in_Mitochondria)	28	(Mitochondria_in_Cells)	150	(Cargo_in_Golgi)	27	(Golgi_in_Cells)	37	0.186667
4418	BioID2-MAO-Disc2.nd2	2	482	(Cargo_in_Cells)	33	(Cargo_in_Mitochondria)	9	(Mitochondria_in_Cells)	361	(Cargo_in_Golgi)	4	(Golgi_in_Cells)	23	0.0249307
4423	BioID2-MAO-Disc2.nd2	2	483	(Cargo_in_Cells)	15	(Cargo_in_Mitochondria)	15	(Mitochondria_in_Cells)	486	(Cargo_in_Golgi)	9	(Golgi_in_Cells)	15	0.0308642
4433	BioID2-MAO-Disc2.nd2	2	485	(Cargo_in_Cells)	49	(Cargo_in_Mitochondria)	12	(Mitochondria_in_Cells)	161	(Cargo_in_Golgi)	28	(Golgi_in_Cells)	46	0.0745342
4438	BioID2-MAO-Disc2.nd2	2	486	(Cargo_in_Cells)	56	(Cargo_in_Mitochondria)	18	(Mitochondria_in_Cells)	198	(Cargo_in_Golgi)	0	(Golgi_in_Cells)	0	0.0909091
4443	BioID2-MAO-Disc2.nd2	2	487	(Cargo_in_Cells)	119	(Cargo_in_Mitochondria)	19	(Mitochondria_in_Cells)	208	(Cargo_in_Golgi)	36	(Golgi_in_Cells)	81	0.0913462
4448	BioID2-MAO-Disc2.nd2	2	488	(Cargo_in_Cells)	149	(Cargo_in_Mitochondria)	35	(Mitochondria_in_Cells)	430	(Cargo_in_Golgi)	32	(Golgi_in_Cells)	32	0.0813953
4453	BioID2-MAO-Disc2.nd2	2	489	(Cargo_in_Cells)	69	(Cargo_in_Mitochondria)	21	(Mitochondria_in_Cells)	191	(Cargo_in_Golgi)	17	(Golgi_in_Cells)	22	0.109948
4458	BioID2-MAO-Disc2.nd2	2	490	(Cargo_in_Cells)	17	(Cargo_in_Mitochondria)	17	(Mitochondria_in_Cells)	437	(Cargo_in_Golgi)	0	(Golgi_in_Cells)	44	0.0389016
4463	BioID2-MAO-Disc2.nd2	2	491	(Cargo_in_Cells)	119	(Cargo_in_Mitochondria)	71	(Mitochondria_in_Cells)	578	(Cargo_in_Golgi)	16	(Golgi_in_Cells)	26	0.122837
4473	BioID2-MAO-Disc2.nd2	2	493	(Cargo_in_Cells)	22	(Cargo_in_Mitochondria)	0	(Mitochondria_in_Cells)	215	(Cargo_in_Golgi)	0	(Golgi_in_Cells)	0	0
4478	BioID2-MAO-Disc2.nd2	2	494	(Cargo_in_Cells)	52	(Cargo_in_Mitochondria)	17	(Mitochondria_in_Cells)	154	(Cargo_in_Golgi)	0	(Golgi_in_Cells)	0	0.11039
4483	BioID2-MAO-Disc2.nd2	2	495	(Cargo_in_Cells)	56	(Cargo_in_Mitochondria)	20	(Mitochondria_in_Cells)	38	(Cargo_in_Golgi)	0	(Golgi_in_Cells)	2	0.526316
4493	BioID2-MAO-Disc2.nd2	2	497	(Cargo_in_Cells)	72	(Cargo_in_Mitochondria)	72	(Mitochondria_in_Cells)	521	(Cargo_in_Golgi)	15	(Golgi_in_Cells)	18	0.138196
4498	BioID2-MAO-Disc2.nd2	2	498	(Cargo_in_Cells)	61	(Cargo_in_Mitochondria)	40	(Mitochondria_in_Cells)	248	(Cargo_in_Golgi)	32	(Golgi_in_Cells)	32	0.16129
4503	BioID2-MAO-Disc2.nd2	2	499	(Cargo_in_Cells)	109	(Cargo_in_Mitochondria)	65	(Mitochondria_in_Cells)	388	(Cargo_in_Golgi)	46	(Golgi_in_Cells)	46	0.167526
4508	BioID2-MAO-Disc2.nd2	2	500	(Cargo_in_Cells)	0	(Cargo_in_Mitochondria)	0	(Mitochondria_in_Cells)	237	(Cargo_in_Golgi)	0	(Golgi_in_Cells)	0	0
4513	BioID2-MAO-Disc2.nd2	2	501	(Cargo_in_Cells)	1	(Cargo_in_Mitochondria)	0	(Mitochondria_in_Cells)	425	(Cargo_in_Golgi)	0	(Golgi_in_Cells)	0	0
4518	BioID2-MAO-Disc2.nd2	2	502	(Cargo_in_Cells)	70	(Cargo_in_Mitochondria)	1	(Mitochondria_in_Cells)	345	(Cargo_in_Golgi)	15	(Golgi_in_Cells)	22	0.00289855
4523	BioID2-MAO-Disc2.nd2	2	503	(Cargo_in_Cells)	20	(Cargo_in_Mitochondria)	0	(Mitochondria_in_Cells)	41	(Cargo_in_Golgi)	0	(Golgi_in_Cells)	0	0
4543	BioID2-MAO-Disc3.nd2	3	3	(Cargo_in_Cells)	11	(Cargo_in_Mitochondria)	0	(Mitochondria_in_Cells)	194	(Cargo_in_Golgi)	0	(Golgi_in_Cells)	0	0	0.0453868
4548	BioID2-MAO-Disc3.nd2	3	4	(Cargo_in_Cells)	21	(Cargo_in_Mitochondria)	19	(Mitochondria_in_Cells)	699	(Cargo_in_Golgi)	11	(Golgi_in_Cells)	14	0.0271817
4553	BioID2-MAO-Disc3.nd2	3	5	(Cargo_in_Cells)	100	(Cargo_in_Mitochondria)	47	(Mitochondria_in_Cells)	52	(Cargo_in_Golgi)	65	(Golgi_in_Cells)	76	0.903846
4558	BioID2-MAO-Disc3.nd2	3	6	(Cargo_in_Cells)	200	(Cargo_in_Mitochondria)	137	(Mitochondria_in_Cells)	310	(Cargo_in_Golgi)	31	(Golgi_in_Cells)	35	0.441935
4563	BioID2-MAO-Disc3.nd2	3	7	(Cargo_in_Cells)	80	(Cargo_in_Mitochondria)	0	(Mitochondria_in_Cells)	374	(Cargo_in_Golgi)	29	(Golgi_in_Cells)	55	0
4568	BioID2-MAO-Disc3.nd2	3	8	(Cargo_in_Cells)	22	(Cargo_in_Mitochondria)	3	(Mitochondria_in_Cells)	174	(Cargo_in_Golgi)	0	(Golgi_in_Cells)	0	0.0172414
4573	BioID2-MAO-Disc3.nd2	3	9	(Cargo_in_Cells)	53	(Cargo_in_Mitochondria)	53	(Mitochondria_in_Cells)	574	(Cargo_in_Golgi)	19	(Golgi_in_Cells)	19	0.0923345
4578	BioID2-MAO-Disc3.nd2	3	10	(Cargo_in_Cells)	0	(Cargo_in_Mitochondria)	0	(Mitochondria_in_Cells)	455	(Cargo_in_Golgi)	0	(Golgi_in_Cells)	0	0
4583	BioID2-MAO-Disc3.nd2	3	11	(Cargo_in_Cells)	1	(Cargo_in_Mitochondria)	1	(Mitochondria_in_Cells)	205	(Cargo_in_Golgi)	0	(Golgi_in_Cells)	0	0.00487805
4588	BioID2-MAO-Disc3.nd2	3	12	(Cargo_in_Cells)	12	(Cargo_in_Mitochondria)	11	(Mitochondria_in_Cells)	238	(Cargo_in_Golgi)	0	(Golgi_in_Cells)	0	0.0462185
4593	BioID2-MAO-Disc3.nd2	3	13	(Cargo_in_Cells)	0	(Cargo_in_Mitochondria)	0	(Mitochondria_in_Cells)	201	(Cargo_in_Golgi)	0	(Golgi_in_Cells)	0	0
4598	BioID2-MAO-Disc3.nd2	3	14	(Cargo_in_Cells)	37	(Cargo_in_Mitochondria)	16	(Mitochondria_in_Cells)	337	(Cargo_in_Golgi)	0	(Golgi_in_Cells)	0	0.0474777
4603	BioID2-MAO-Disc3.nd2	3	15	(Cargo_in_Cells)	0	(Cargo_in_Mitochondria)	0	(Mitochondria_in_Cells)	305	(Cargo_in_Golgi)	0	(Golgi_in_Cells)	0	0
4608	BioID2-MAO-Disc3.nd2	3	16	(Cargo_in_Cells)	43	(Cargo_in_Mitochondria)	28	(Mitochondria_in_Cells)	449	(Cargo_in_Golgi)	1	(Golgi_in_Cells)	1	0.0623608
4613	BioID2-MAO-Disc3.nd2	3	17	(Cargo_in_Cells)	257	(Cargo_in_Mitochondria)	107	(Mitochondria_in_Cells)	720	(Cargo_in_Golgi)	117	(Golgi_in_Cells)	181	0.148611
4618	BioID2-MAO-Disc3.nd2	3	18	(Cargo_in_Cells)	145	(Cargo_in_Mitochondria)	123	(Mitochondria_in_Cells)	1104	(Cargo_in_Golgi)	82	(Golgi_in_Cells)	142	0.111413
4623	BioID2-MAO-Disc3.nd2	3	19	(Cargo_in_Cells)	47	(Cargo_in_Mitochondria)	13	(Mitochondria_in_Cells)	212	(Cargo_in_Golgi)	7	(Golgi_in_Cells)	10	0.0613208
4628	BioID2-MAO-Disc3.nd2	3	20	(Cargo_in_Cells)	43	(Cargo_in_Mitochondria)	0	(Mitochondria_in_Cells)	11	(Cargo_in_Golgi)	16	(Golgi_in_Cells)	16	0
4633	BioID2-MAO-Disc3.nd2	3	21	(Cargo_in_Cells)	0	(Cargo_in_Mitochondria)	0	(Mitochondria_in_Cells)	114	(Cargo_in_Golgi)	0	(Golgi_in_Cells)	0	0
4638	BioID2-MAO-Disc3.nd2	3	22	(Cargo_in_Cells)	0	(Cargo_in_Mitochondria)	0	(Mitochondria_in_Cells)	179	(Cargo_in_Golgi)	0	(Golgi_in_Cells)	0	0
4643	BioID2-MAO-Disc3.nd2	3	23	(Cargo_in_Cells)	22	(Cargo_in_Mitochondria)	7	(Mitochondria_in_Cells)	338	(Cargo_in_Golgi)	1	(Golgi_in_Cells)	18	0.0207101
4648	BioID2-MAO-Disc3.nd2	3	24	(Cargo_in_Cells)	0	(Cargo_in_Mitochondria)	0	(Mitochondria_in_Cells)	368	(Cargo_in_Golgi)	0	(Golgi_in_Cells)	0	0
4653	BioID2-MAO-Disc3.nd2	3	25	(Cargo_in_Cells)	17	(Cargo_in_Mitochondria)	3	(Mitochondria_in_Cells)	177	(Cargo_in_Golgi)	10	(Golgi_in_Cells)	10	0.0169492
4658	BioID2-MAO-Disc3.nd2	3	26	(Cargo_in_Cells)	57	(Cargo_in_Mitochondria)	8	(Mitochondria_in_Cells)	745	(Cargo_in_Golgi)	26	(Golgi_in_Cells)	56	0.0107383
4663	BioID2-MAO-Disc3.nd2	3	27	(Cargo_in_Cells)	106	(Cargo_in_Mitochondria)	20	(Mitochondria_in_Cells)	227	(Cargo_in_Golgi)	35	(Golgi_in_Cells)	44	0.0881057
4673	BioID2-MAO-Disc3.nd2	3	29	(Cargo_in_Cells)	8	(Cargo_in_Mitochondria)	0	(Mitochondria_in_Cells)	318	(Cargo_in_Golgi)	0	(Golgi_in_Cells)	0	0
4678	BioID2-MAO-Disc3.nd2	3	30	(Cargo_in_Cells)	0	(Cargo_in_Mitochondria)	0	(Mitochondria_in_Cells)	820	(Cargo_in_Golgi)	0	(Golgi_in_Cells)	0	0
4683	BioID2-MAO-Disc3.nd2	3	31	(Cargo_in_Cells)	90	(Cargo_in_Mitochondria)	0	(Mitochondria_in_Cells)	105	(Cargo_in_Golgi)	0	(Golgi_in_Cells)	0	0
4688	BioID2-MAO-Disc3.nd2	3	32	(Cargo_in_Cells)	0	(Cargo_in_Mitochondria)	0	(Mitochondria_in_Cells)	242	(Cargo_in_Golgi)	0	(Golgi_in_Cells)	0	0
4693	BioID2-MAO-Disc3.nd2	3	33	(Cargo_in_Cells)	59	(Cargo_in_Mitochondria)	42	(Mitochondria_in_Cells)	1127	(Cargo_in_Golgi)	14	(Golgi_in_Cells)	25	0.0372671
4698	BioID2-MAO-Disc3.nd2	3	34	(Cargo_in_Cells)	0	(Cargo_in_Mitochondria)	0	(Mitochondria_in_Cells)	57	(Cargo_in_Golgi)	0	(Golgi_in_Cells)	0	0
4703	BioID2-MAO-Disc3.nd2	3	35	(Cargo_in_Cells)	0	(Cargo_in_Mitochondria)	0	(Mitochondria_in_Cells)	31	(Cargo_in_Golgi)	0	(Golgi_in_Cells)	0	0
4708	BioID2-MAO-Disc3.nd2	3	36	(Cargo_in_Cells)	57	(Cargo_in_Mitochondria)	4	(Mitochondria_in_Cells)	264	(Cargo_in_Golgi)	14	(Golgi_in_Cells)	21	0.0151515
4713	BioID2-MAO-Disc3.nd2	3	37	(Cargo_in_Cells)	154	(Cargo_in_Mitochondria)	63	(Mitochondria_in_Cells)	2660	(Cargo_in_Golgi)	82	(Golgi_in_Cells)	176	0.0236842
4718	BioID2-MAO-Disc3.nd2	3	38	(Cargo_in_Cells)	50	(Cargo_in_Mitochondria)	50	(Mitochondria_in_Cells)	518	(Cargo_in_Golgi)	23	(Golgi_in_Cells)	24	0.0965251
4723	BioID2-MAO-Disc3.nd2	3	39	(Cargo_in_Cells)	13	(Cargo_in_Mitochondria)	12	(Mitochondria_in_Cells)	479	(Cargo_in_Golgi)	0	(Golgi_in_Cells)	0	0.0250522
4733	BioID2-MAO-Disc3.nd2	3	41	(Cargo_in_Cells)	6	(Cargo_in_Mitochondria)	6	(Mitochondria_in_Cells)	295	(Cargo_in_Golgi)	3	(Golgi_in_Cells)	19	0.020339
4738	BioID2-MAO-Disc3.nd2	3	42	(Cargo_in_Cells)	81	(Cargo_in_Mitochondria)	64	(Mitochondria_in_Cells)	346	(Cargo_in_Golgi)	4	(Golgi_in_Cells)	4	0.184971
4743	BioID2-MAO-Disc3.nd2	3	43	(Cargo_in_Cells)	11	(Cargo_in_Mitochondria)	0	(Mitochondria_in_Cells)	170	(Cargo_in_Golgi)	2	(Golgi_in_Cells)	2	0
4748	BioID2-MAO-Disc3.nd2	3	44	(Cargo_in_Cells)	87	(Cargo_in_Mitochondria)	0	(Mitochondria_in_Cells)	166	(Cargo_in_Golgi)	49	(Golgi_in_Cells)	65	0
4753	BioID2-MAO-Disc3.nd2	3	45	(Cargo_in_Cells)	0	(Cargo_in_Mitochondria)	0	(Mitochondria_in_Cells)	118	(Cargo_in_Golgi)	0	(Golgi_in_Cells)	0	0
4758	BioID2-MAO-Disc3.nd2	3	46	(Cargo_in_Cells)	57	(Cargo_in_Mitochondria)	48	(Mitochondria_in_Cells)	658	(Cargo_in_Golgi)	33	(Golgi_in_Cells)	43	0.0729483
4763	BioID2-MAO-Disc3.nd2	3	47	(Cargo_in_Cells)	0	(Cargo_in_Mitochondria)	0	(Mitochondria_in_Cells)	105	(Cargo_in_Golgi)	0	(Golgi_in_Cells)	0	0
4768	BioID2-MAO-Disc3.nd2	3	48	(Cargo_in_Cells)	152	(Cargo_in_Mitochondria)	37	(Mitochondria_in_Cells)	494	(Cargo_in_Golgi)	84	(Golgi_in_Cells)	142	0.0748988
4773	BioID2-MAO-Disc3.nd2	3	49	(Cargo_in_Cells)	0	(Cargo_in_Mitochondria)	0	(Mitochondria_in_Cells)	102	(Cargo_in_Golgi)	0	(Golgi_in_Cells)	0	0
4778	BioID2-MAO-Disc3.nd2	3	50	(Cargo_in_Cells)	120	(Cargo_in_Mitochondria)	77	(Mitochondria_in_Cells)	1199	(Cargo_in_Golgi)	34	(Golgi_in_Cells)	35	0.0642202
4783	BioID2-MAO-Disc3.nd2	3	51	(Cargo_in_Cells)	0	(Cargo_in_Mitochondria)	0	(Mitochondria_in_Cells)	266	(Cargo_in_Golgi)	0	(Golgi_in_Cells)	0	0
4788	BioID2-MAO-Disc3.nd2	3	52	(Cargo_in_Cells)	36	(Cargo_in_Mitochondria)	15	(Mitochondria_in_Cells)	623	(Cargo_in_Golgi)	10	(Golgi_in_Cells)	17	0.024077
4793	BioID2-MAO-Disc3.nd2	3	53	(Cargo_in_Cells)	88	(Cargo_in_Mitochondria)	0	(Mitochondria_in_Cells)	373	(Cargo_in_Golgi)	30	(Golgi_in_Cells)	42	0
4798	BioID2-MAO-Disc3.nd2	3	54	(Cargo_in_Cells)	44	(Cargo_in_Mitochondria)	17	(Mitochondria_in_Cells)	492	(Cargo_in_Golgi)	13	(Golgi_in_Cells)	13	0.0345528
4803	BioID2-MAO-Disc3.nd2	3	55	(Cargo_in_Cells)	7	(Cargo_in_Mitochondria)	0	(Mitochondria_in_Cells)	310	(Cargo_in_Golgi)	1	(Golgi_in_Cells)	1	0
4808	BioID2-MAO-Disc3.nd2	3	56	(Cargo_in_Cells)	0	(Cargo_in_Mitochondria)	0	(Mitochondria_in_Cells)	44	(Cargo_in_Golgi)	0	(Golgi_in_Cells)	0	0
4818	BioID2-MAO-Disc3.nd2	3	58	(Cargo_in_Cells)	99	(Cargo_in_Mitochondria)	34	(Mitochondria_in_Cells)	809	(Cargo_in_Golgi)	35	(Golgi_in_Cells)	74	0.0420272
4823	BioID2-MAO-Disc3.nd2	3	59	(Cargo_in_Cells)	162	(Cargo_in_Mitochondria)	0	(Mitochondria_in_Cells)	41	(Cargo_in_Golgi)	62	(Golgi_in_Cells)	62	0
4828	BioID2-MAO-Disc3.nd2	3	60	(Cargo_in_Cells)	138	(Cargo_in_Mitochondria)	68	(Mitochondria_in_Cells)	941	(Cargo_in_Golgi)	36	(Golgi_in_Cells)	49	0.0722635
4833	BioID2-MAO-Disc3.nd2	3	61	(Cargo_in_Cells)	176	(Cargo_in_Mitochondria)	43	(Mitochondria_in_Cells)	490	(Cargo_in_Golgi)	94	(Golgi_in_Cells)	108	0.0877551
4838	BioID2-MAO-Disc3.nd2	3	62	(Cargo_in_Cells)	45	(Cargo_in_Mitochondria)	18	(Mitochondria_in_Cells)	567	(Cargo_in_Golgi)	14	(Golgi_in_Cells)	15	0.031746
4843	BioID2-MAO-Disc3.nd2	3	63	(Cargo_in_Cells)	72	(Cargo_in_Mitochondria)	0	(Mitochondria_in_Cells)	297	(Cargo_in_Golgi)	28	(Golgi_in_Cells)	62	0
4848	BioID2-MAO-Disc3.nd2	3	64	(Cargo_in_Cells)	37	(Cargo_in_Mitochondria)	15	(Mitochondria_in_Cells)	887	(Cargo_in_Golgi)	5	(Golgi_in_Cells)	28	0.0169109
4853	BioID2-MAO-Disc3.nd2	3	65	(Cargo_in_Cells)	0	(Cargo_in_Mitochondria)	0	(Mitochondria_in_Cells)	89	(Cargo_in_Golgi)	0	(Golgi_in_Cells)	0	0
4858	BioID2-MAO-Disc3.nd2	3	66	(Cargo_in_Cells)	0	(Cargo_in_Mitochondria)	0	(Mitochondria_in_Cells)	143	(Cargo_in_Golgi)	0	(Golgi_in_Cells)	0	0
4863	BioID2-MAO-Disc3.nd2	3	67	(Cargo_in_Cells)	19	(Cargo_in_Mitochondria)	0	(Mitochondria_in_Cells)	643	(Cargo_in_Golgi)	6	(Golgi_in_Cells)	68	0
4868	BioID2-MAO-Disc3.nd2	3	68	(Cargo_in_Cells)	97	(Cargo_in_Mitochondria)	4	(Mitochondria_in_Cells)	234	(Cargo_in_Golgi)	25	(Golgi_in_Cells)	43	0.017094
4873	BioID2-MAO-Disc3.nd2	3	69	(Cargo_in_Cells)	175	(Cargo_in_Mitochondria)	42	(Mitochondria_in_Cells)	713	(Cargo_in_Golgi)	92	(Golgi_in_Cells)	132	0.058906
4878	BioID2-MAO-Disc3.nd2	3	70	(Cargo_in_Cells)	74	(Cargo_in_Mitochondria)	13	(Mitochondria_in_Cells)	367	(Cargo_in_Golgi)	17	(Golgi_in_Cells)	17	0.0354223
4883	BioID2-MAO-Disc3.nd2	3	71	(Cargo_in_Cells)	17	(Cargo_in_Mitochondria)	0	(Mitochondria_in_Cells)	427	(Cargo_in_Golgi)	0	(Golgi_in_Cells)	8	0
4888	BioID2-MAO-Disc3.nd2	3	72	(Cargo_in_Cells)	33	(Cargo_in_Mitochondria)	32	(Mitochondria_in_Cells)	633	(Cargo_in_Golgi)	5	(Golgi_in_Cells)	5	0.0505529
4893	BioID2-MAO-Disc3.nd2	3	73	(Cargo_in_Cells)	55	(Cargo_in_Mitochondria)	7	(Mitochondria_in_Cells)	101	(Cargo_in_Golgi)	10	(Golgi_in_Cells)	32	0.0693069
4898	BioID2-MAO-Disc3.nd2	3	74	(Cargo_in_Cells)	41	(Cargo_in_Mitochondria)	3	(Mitochondria_in_Cells)	737	(Cargo_in_Golgi)	21	(Golgi_in_Cells)	45	0.00407056
4903	BioID2-MAO-Disc3.nd2	3	75	(Cargo_in_Cells)	136	(Cargo_in_Mitochondria)	63	(Mitochondria_in_Cells)	595	(Cargo_in_Golgi)	33	(Golgi_in_Cells)	59	0.105882
4908	BioID2-MAO-Disc3.nd2	3	76	(Cargo_in_Cells)	66	(Cargo_in_Mitochondria)	6	(Mitochondria_in_Cells)	351	(Cargo_in_Golgi)	8	(Golgi_in_Cells)	8	0.017094
4913	BioID2-MAO-Disc3.nd2	3	77	(Cargo_in_Cells)	71	(Cargo_in_Mitochondria)	66	(Mitochondria_in_Cells)	382	(Cargo_in_Golgi)	31	(Golgi_in_Cells)	65	0.172775
4918	BioID2-MAO-Disc3.nd2	3	78	(Cargo_in_Cells)	85	(Cargo_in_Mitochondria)	33	(Mitochondria_in_Cells)	988	(Cargo_in_Golgi)	39	(Golgi_in_Cells)	44	0.0334008
4923	BioID2-MAO-Disc3.nd2	3	79	(Cargo_in_Cells)	9	(Cargo_in_Mitochondria)	0	(Mitochondria_in_Cells)	98	(Cargo_in_Golgi)	0	(Golgi_in_Cells)	0	0
4928	BioID2-MAO-Disc3.nd2	3	80	(Cargo_in_Cells)	0	(Cargo_in_Mitochondria)	0	(Mitochondria_in_Cells)	598	(Cargo_in_Golgi)	0	(Golgi_in_Cells)	0	0
4933	BioID2-MAO-Disc3.nd2	3	81	(Cargo_in_Cells)	60	(Cargo_in_Mitochondria)	55	(Mitochondria_in_Cells)	443	(Cargo_in_Golgi)	17	(Golgi_in_Cells)	56	0.124153
4938	BioID2-MAO-Disc3.nd2	3	82	(Cargo_in_Cells)	62	(Cargo_in_Mitochondria)	2	(Mitochondria_in_Cells)	829	(Cargo_in_Golgi)	13	(Golgi_in_Cells)	41	0.00241255
4943	BioID2-MAO-Disc3.nd2	3	83	(Cargo_in_Cells)	202	(Cargo_in_Mitochondria)	93	(Mitochondria_in_Cells)	804	(Cargo_in_Golgi)	76	(Golgi_in_Cells)	151	0.115672
4948	BioID2-MAO-Disc3.nd2	3	84	(Cargo_in_Cells)	127	(Cargo_in_Mitochondria)	71	(Mitochondria_in_Cells)	393	(Cargo_in_Golgi)	73	(Golgi_in_Cells)	91	0.180662
4953	BioID2-MAO-Disc3.nd2	3	85	(Cargo_in_Cells)	0	(Cargo_in_Mitochondria)	0	(Mitochondria_in_Cells)	169	(Cargo_in_Golgi)	0	(Golgi_in_Cells)	0	0
4958	BioID2-MAO-Disc3.nd2	3	86	(Cargo_in_Cells)	137	(Cargo_in_Mitochondria)	24	(Mitochondria_in_Cells)	463	(Cargo_in_Golgi)	52	(Golgi_in_Cells)	91	0.0518359
4963	BioID2-MAO-Disc3.nd2	3	87	(Cargo_in_Cells)	35	(Cargo_in_Mitochondria)	1	(Mitochondria_in_Cells)	225	(Cargo_in_Golgi)	25	(Golgi_in_Cells)	39	0.00444444
4973	BioID2-MAO-Disc3.nd2	3	89	(Cargo_in_Cells)	2	(Cargo_in_Mitochondria)	2	(Mitochondria_in_Cells)	359	(Cargo_in_Golgi)	0	(Golgi_in_Cells)	0	0.00557103
4978	BioID2-MAO-Disc3.nd2	3	90	(Cargo_in_Cells)	382	(Cargo_in_Mitochondria)	8	(Mitochondria_in_Cells)	643	(Cargo_in_Golgi)	211	(Golgi_in_Cells)	342	0.0124417
4983	BioID2-MAO-Disc3.nd2	3	91	(Cargo_in_Cells)	4	(Cargo_in_Mitochondria)	4	(Mitochondria_in_Cells)	520	(Cargo_in_Golgi)	0	(Golgi_in_Cells)	0	0.00769231
4988	BioID2-MAO-Disc3.nd2	3	92	(Cargo_in_Cells)	41	(Cargo_in_Mitochondria)	6	(Mitochondria_in_Cells)	142	(Cargo_in_Golgi)	2	(Golgi_in_Cells)	2	0.0422535
4993	BioID2-MAO-Disc3.nd2	3	93	(Cargo_in_Cells)	373	(Cargo_in_Mitochondria)	155	(Mitochondria_in_Cells)	1612	(Cargo_in_Golgi)	113	(Golgi_in_Cells)	170	0.0961538
4998	BioID2-MAO-Disc3.nd2	3	94	(Cargo_in_Cells)	102	(Cargo_in_Mitochondria)	11	(Mitochondria_in_Cells)	519	(Cargo_in_Golgi)	17	(Golgi_in_Cells)	30	0.0211946
5003	BioID2-MAO-Disc3.nd2	3	95	(Cargo_in_Cells)	0	(Cargo_in_Mitochondria)	0	(Mitochondria_in_Cells)	190	(Cargo_in_Golgi)	0	(Golgi_in_Cells)	0	0
5008	BioID2-MAO-Disc3.nd2	3	96	(Cargo_in_Cells)	51	(Cargo_in_Mitochondria)	48	(Mitochondria_in_Cells)	164	(Cargo_in_Golgi)	13	(Golgi_in_Cells)	14	0.292683
5013	BioID2-MAO-Disc3.nd2	3	97	(Cargo_in_Cells)	0	(Cargo_in_Mitochondria)	0	(Mitochondria_in_Cells)	242	(Cargo_in_Golgi)	0	(Golgi_in_Cells)	0	0
5018	BioID2-MAO-Disc3.nd2	3	98	(Cargo_in_Cells)	5	(Cargo_in_Mitochondria)	5	(Mitochondria_in_Cells)	559	(Cargo_in_Golgi)	5	(Golgi_in_Cells)	20	0.00894454
5023	BioID2-MAO-Disc3.nd2	3	99	(Cargo_in_Cells)	173	(Cargo_in_Mitochondria)	56	(Mitochondria_in_Cells)	696	(Cargo_in_Golgi)	43	(Golgi_in_Cells)	60	0.0804598
5028	BioID2-MAO-Disc3.nd2	3	100	(Cargo_in_Cells)	0	(Cargo_in_Mitochondria)	0	(Mitochondria_in_Cells)	130	(Cargo_in_Golgi)	0	(Golgi_in_Cells)	0	0
5033	BioID2-MAO-Disc3.nd2	3	101	(Cargo_in_Cells)	248	(Cargo_in_Mitochondria)	51	(Mitochondria_in_Cells)	637	(Cargo_in_Golgi)	62	(Golgi_in_Cells)	102	0.0800628
5038	BioID2-MAO-Disc3.nd2	3	102	(Cargo_in_Cells)	142	(Cargo_in_Mitochondria)	31	(Mitochondria_in_Cells)	364	(Cargo_in_Golgi)	67	(Golgi_in_Cells)	125	0.0851648
5048	BioID2-MAO-Disc3.nd2	3	104	(Cargo_in_Cells)	49	(Cargo_in_Mitochondria)	29	(Mitochondria_in_Cells)	307	(Cargo_in_Golgi)	26	(Golgi_in_Cells)	34	0.0944625
5053	BioID2-MAO-Disc3.nd2	3	105	(Cargo_in_Cells)	309	(Cargo_in_Mitochondria)	65	(Mitochondria_in_Cells)	701	(Cargo_in_Golgi)	105	(Golgi_in_Cells)	153	0.0927247
5058	BioID2-MAO-Disc3.nd2	3	106	(Cargo_in_Cells)	5	(Cargo_in_Mitochondria)	0	(Mitochondria_in_Cells)	335	(Cargo_in_Golgi)	0	(Golgi_in_Cells)	0	0
5063	BioID2-MAO-Disc3.nd2	3	107	(Cargo_in_Cells)	147	(Cargo_in_Mitochondria)	57	(Mitochondria_in_Cells)	722	(Cargo_in_Golgi)	77	(Golgi_in_Cells)	124	0.0789474
5068	BioID2-MAO-Disc3.nd2	3	108	(Cargo_in_Cells)	266	(Cargo_in_Mitochondria)	110	(Mitochondria_in_Cells)	1142	(Cargo_in_Golgi)	37	(Golgi_in_Cells)	70	0.0963222
5073	BioID2-MAO-Disc3.nd2	3	109	(Cargo_in_Cells)	15	(Cargo_in_Mitochondria)	0	(Mitochondria_in_Cells)	151	(Cargo_in_Golgi)	0	(Golgi_in_Cells)	0	0
5083	BioID2-MAO-Disc3.nd2	3	111	(Cargo_in_Cells)	35	(Cargo_in_Mitochondria)	24	(Mitochondria_in_Cells)	515	(Cargo_in_Golgi)	12	(Golgi_in_Cells)	23	0.0466019
5088	BioID2-MAO-Disc3.nd2	3	112	(Cargo_in_Cells)	79	(Cargo_in_Mitochondria)	79	(Mitochondria_in_Cells)	507	(Cargo_in_Golgi)	3	(Golgi_in_Cells)	3	0.155819
5093	BioID2-MAO-Disc3.nd2	3	113	(Cargo_in_Cells)	29	(Cargo_in_Mitochondria)	10	(Mitochondria_in_Cells)	432	(Cargo_in_Golgi)	0	(Golgi_in_Cells)	0	0.0231481
5098	BioID2-MAO-Disc3.nd2	3	114	(Cargo_in_Cells)	0	(Cargo_in_Mitochondria)	0	(Mitochondria_in_Cells)	219	(Cargo_in_Golgi)	0	(Golgi_in_Cells)	0	0
5103	BioID2-MAO-Disc3.nd2	3	115	(Cargo_in_Cells)	0	(Cargo_in_Mitochondria)	0	(Mitochondria_in_Cells)	1769	(Cargo_in_Golgi)	0	(Golgi_in_Cells)	26	0
5108	BioID2-MAO-Disc3.nd2	3	116	(Cargo_in_Cells)	24	(Cargo_in_Mitochondria)	23	(Mitochondria_in_Cells)	666	(Cargo_in_Golgi)	0	(Golgi_in_Cells)	5	0.0345345
5113	BioID2-MAO-Disc3.nd2	3	117	(Cargo_in_Cells)	0	(Cargo_in_Mitochondria)	0	(Mitochondria_in_Cells)	359	(Cargo_in_Golgi)	0	(Golgi_in_Cells)	0	0
5118	BioID2-MAO-Disc3.nd2	3	118	(Cargo_in_Cells)	302	(Cargo_in_Mitochondria)	86	(Mitochondria_in_Cells)	1189	(Cargo_in_Golgi)	114	(Golgi_in_Cells)	132	0.0723297
5123	BioID2-MAO-Disc3.nd2	3	119	(Cargo_in_Cells)	28	(Cargo_in_Mitochondria)	0	(Mitochondria_in_Cells)	201	(Cargo_in_Golgi)	23	(Golgi_in_Cells)	39	0
5128	BioID2-MAO-Disc3.nd2	3	120	(Cargo_in_Cells)	37	(Cargo_in_Mitochondria)	12	(Mitochondria_in_Cells)	621	(Cargo_in_Golgi)	22	(Golgi_in_Cells)	56	0.0193237
5133	BioID2-MAO-Disc3.nd2	3	121	(Cargo_in_Cells)	21	(Cargo_in_Mitochondria)	0	(Mitochondria_in_Cells)	2	(Cargo_in_Golgi)	10	(Golgi_in_Cells)	64	0
5138	BioID2-MAO-Disc3.nd2	3	122	(Cargo_in_Cells)	312	(Cargo_in_Mitochondria)	0	(Mitochondria_in_Cells)	216	(Cargo_in_Golgi)	122	(Golgi_in_Cells)	175	0
5143	BioID2-MAO-Disc3.nd2	3	123	(Cargo_in_Cells)	62	(Cargo_in_Mitochondria)	16	(Mitochondria_in_Cells)	703	(Cargo_in_Golgi)	15	(Golgi_in_Cells)	31	0.0227596
5148	BioID2-MAO-Disc3.nd2	3	124	(Cargo_in_Cells)	36	(Cargo_in_Mitochondria)	27	(Mitochondria_in_Cells)	325	(Cargo_in_Golgi)	10	(Golgi_in_Cells)	22	0.0830769
5153	BioID2-MAO-Disc3.nd2	3	125	(Cargo_in_Cells)	48	(Cargo_in_Mitochondria)	15	(Mitochondria_in_Cells)	269	(Cargo_in_Golgi)	29	(Golgi_in_Cells)	30	0.0557621
5158	BioID2-MAO-Disc3.nd2	3	126	(Cargo_in_Cells)	0	(Cargo_in_Mitochondria)	0	(Mitochondria_in_Cells)	474	(Cargo_in_Golgi)	0	(Golgi_in_Cells)	0	0
5163	BioID2-MAO-Disc3.nd2	3	127	(Cargo_in_Cells)	110	(Cargo_in_Mitochondria)	51	(Mitochondria_in_Cells)	430	(Cargo_in_Golgi)	34	(Golgi_in_Cells)	61	0.118605
5173	BioID2-MAO-Disc3.nd2	3	129	(Cargo_in_Cells)	0	(Cargo_in_Mitochondria)	0	(Mitochondria_in_Cells)	223	(Cargo_in_Golgi)	0	(Golgi_in_Cells)	0	0
5178	BioID2-MAO-Disc3.nd2	3	130	(Cargo_in_Cells)	0	(Cargo_in_Mitochondria)	0	(Mitochondria_in_Cells)	471	(Cargo_in_Golgi)	0	(Golgi_in_Cells)	0	0
5183	BioID2-MAO-Disc3.nd2	3	131	(Cargo_in_Cells)	44	(Cargo_in_Mitochondria)	14	(Mitochondria_in_Cells)	530	(Cargo_in_Golgi)	0	(Golgi_in_Cells)	0	0.0264151
5188	BioID2-MAO-Disc3.nd2	3	132	(Cargo_in_Cells)	76	(Cargo_in_Mitochondria)	0	(Mitochondria_in_Cells)	10	(Cargo_in_Golgi)	32	(Golgi_in_Cells)	35	0
5193	BioID2-MAO-Disc3.nd2	3	133	(Cargo_in_Cells)	87	(Cargo_in_Mitochondria)	5	(Mitochondria_in_Cells)	291	(Cargo_in_Golgi)	39	(Golgi_in_Cells)	48	0.0171821
5203	BioID2-MAO-Disc3.nd2	3	135	(Cargo_in_Cells)	24	(Cargo_in_Mitochondria)	2	(Mitochondria_in_Cells)	182	(Cargo_in_Golgi)	9	(Golgi_in_Cells)	15	0.010989
5208	BioID2-MAO-Disc3.nd2	3	136	(Cargo_in_Cells)	0	(Cargo_in_Mitochondria)	0	(Mitochondria_in_Cells)	123	(Cargo_in_Golgi)	0	(Golgi_in_Cells)	0	0
5213	BioID2-MAO-Disc3.nd2	3	137	(Cargo_in_Cells)	20	(Cargo_in_Mitochondria)	17	(Mitochondria_in_Cells)	139	(Cargo_in_Golgi)	0	(Golgi_in_Cells)	0	0.122302
5218	BioID2-MAO-Disc3.nd2	3	138	(Cargo_in_Cells)	397	(Cargo_in_Mitochondria)	213	(Mitochondria_in_Cells)	1302	(Cargo_in_Golgi)	150	(Golgi_in_Cells)	205	0.163594
5223	BioID2-MAO-Disc3.nd2	3	139	(Cargo_in_Cells)	0	(Cargo_in_Mitochondria)	0	(Mitochondria_in_Cells)	99	(Cargo_in_Golgi)	0	(Golgi_in_Cells)	0	0
5228	BioID2-MAO-Disc3.nd2	3	140	(Cargo_in_Cells)	10	(Cargo_in_Mitochondria)	5	(Mitochondria_in_Cells)	358	(Cargo_in_Golgi)	0	(Golgi_in_Cells)	0	0.0139665
5233	BioID2-MAO-Disc3.nd2	3	141	(Cargo_in_Cells)	142	(Cargo_in_Mitochondria)	0	(Mitochondria_in_Cells)	197	(Cargo_in_Golgi)	90	(Golgi_in_Cells)	118	0
5238	BioID2-MAO-Disc3.nd2	3	142	(Cargo_in_Cells)	95	(Cargo_in_Mitochondria)	72	(Mitochondria_in_Cells)	233	(Cargo_in_Golgi)	40	(Golgi_in_Cells)	61	0.309013
5243	BioID2-MAO-Disc3.nd2	3	143	(Cargo_in_Cells)	40	(Cargo_in_Mitochondria)	0	(Mitochondria_in_Cells)	353	(Cargo_in_Golgi)	3	(Golgi_in_Cells)	3	0
5248	BioID2-MAO-Disc3.nd2	3	144	(Cargo_in_Cells)	275	(Cargo_in_Mitochondria)	94	(Mitochondria_in_Cells)	637	(Cargo_in_Golgi)	102	(Golgi_in_Cells)	137	0.147567
5253	BioID2-MAO-Disc3.nd2	3	145	(Cargo_in_Cells)	26	(Cargo_in_Mitochondria)	9	(Mitochondria_in_Cells)	353	(Cargo_in_Golgi)	9	(Golgi_in_Cells)	16	0.0254958
5258	BioID2-MAO-Disc3.nd2	3	146	(Cargo_in_Cells)	96	(Cargo_in_Mitochondria)	3	(Mitochondria_in_Cells)	86	(Cargo_in_Golgi)	2	(Golgi_in_Cells)	10	0.0348837
5268	BioID2-MAO-Disc3.nd2	3	148	(Cargo_in_Cells)	11	(Cargo_in_Mitochondria)	11	(Mitochondria_in_Cells)	310	(Cargo_in_Golgi)	0	(Golgi_in_Cells)	0	0.0354839
5273	BioID2-MAO-Disc3.nd2	3	149	(Cargo_in_Cells)	76	(Cargo_in_Mitochondria)	7	(Mitochondria_in_Cells)	553	(Cargo_in_Golgi)	12	(Golgi_in_Cells)	29	0.0126582
5278	BioID2-MAO-Disc3.nd2	3	150	(Cargo_in_Cells)	17	(Cargo_in_Mitochondria)	0	(Mitochondria_in_Cells)	109	(Cargo_in_Golgi)	0	(Golgi_in_Cells)	0	0
5283	BioID2-MAO-Disc3.nd2	3	151	(Cargo_in_Cells)	190	(Cargo_in_Mitochondria)	56	(Mitochondria_in_Cells)	743	(Cargo_in_Golgi)	31	(Golgi_in_Cells)	126	0.0753701
5288	BioID2-MAO-Disc3.nd2	3	152	(Cargo_in_Cells)	0	(Cargo_in_Mitochondria)	0	(Mitochondria_in_Cells)	129	(Cargo_in_Golgi)	0	(Golgi_in_Cells)	0	0
5298	BioID2-MAO-Disc3.nd2	3	154	(Cargo_in_Cells)	13	(Cargo_in_Mitochondria)	0	(Mitochondria_in_Cells)	1293	(Cargo_in_Golgi)	0	(Golgi_in_Cells)	0	0
5303	BioID2-MAO-Disc3.nd2	3	155	(Cargo_in_Cells)	35	(Cargo_in_Mitochondria)	5	(Mitochondria_in_Cells)	160	(Cargo_in_Golgi)	7	(Golgi_in_Cells)	12	0.03125
5308	BioID2-MAO-Disc3.nd2	3	156	(Cargo_in_Cells)	43	(Cargo_in_Mitochondria)	24	(Mitochondria_in_Cells)	371	(Cargo_in_Golgi)	14	(Golgi_in_Cells)	14	0.06469
5313	BioID2-MAO-Disc3.nd2	3	157	(Cargo_in_Cells)	99	(Cargo_in_Mitochondria)	68	(Mitochondria_in_Cells)	1680	(Cargo_in_Golgi)	38	(Golgi_in_Cells)	112	0.0404762
5318	BioID2-MAO-Disc3.nd2	3	158	(Cargo_in_Cells)	95	(Cargo_in_Mitochondria)	85	(Mitochondria_in_Cells)	1517	(Cargo_in_Golgi)	66	(Golgi_in_Cells)	74	0.0560316
5323	BioID2-MAO-Disc3.nd2	3	159	(Cargo_in_Cells)	87	(Cargo_in_Mitochondria)	13	(Mitochondria_in_Cells)	490	(Cargo_in_Golgi)	21	(Golgi_in_Cells)	58	0.0265306
5328	BioID2-MAO-Disc3.nd2	3	160	(Cargo_in_Cells)	260	(Cargo_in_Mitochondria)	139	(Mitochondria_in_Cells)	1212	(Cargo_in_Golgi)	91	(Golgi_in_Cells)	160	0.114686
5333	BioID2-MAO-Disc3.nd2	3	161	(Cargo_in_Cells)	160	(Cargo_in_Mitochondria)	7	(Mitochondria_in_Cells)	295	(Cargo_in_Golgi)	99	(Golgi_in_Cells)	129	0.0237288
5338	BioID2-MAO-Disc3.nd2	3	162	(Cargo_in_Cells)	82	(Cargo_in_Mitochondria)	43	(Mitochondria_in_Cells)	788	(Cargo_in_Golgi)	57	(Golgi_in_Cells)	96	0.0545685
5343	BioID2-MAO-Disc3.nd2	3	163	(Cargo_in_Cells)	137	(Cargo_in_Mitochondria)	5	(Mitochondria_in_Cells)	371	(Cargo_in_Golgi)	44	(Golgi_in_Cells)	59	0.0134771
5348	BioID2-MAO-Disc3.nd2	3	164	(Cargo_in_Cells)	76	(Cargo_in_Mitochondria)	40	(Mitochondria_in_Cells)	221	(Cargo_in_Golgi)	21	(Golgi_in_Cells)	67	0.180995
5353	BioID2-MAO-Disc3.nd2	3	165	(Cargo_in_Cells)	145	(Cargo_in_Mitochondria)	111	(Mitochondria_in_Cells)	1348	(Cargo_in_Golgi)	66	(Golgi_in_Cells)	132	0.0823442
5358	BioID2-MAO-Disc3.nd2	3	166	(Cargo_in_Cells)	0	(Cargo_in_Mitochondria)	0	(Mitochondria_in_Cells)	449	(Cargo_in_Golgi)	0	(Golgi_in_Cells)	0	0
5363	BioID2-MAO-Disc3.nd2	3	167	(Cargo_in_Cells)	43	(Cargo_in_Mitochondria)	41	(Mitochondria_in_Cells)	477	(Cargo_in_Golgi)	11	(Golgi_in_Cells)	25	0.0859539
5368	BioID2-MAO-Disc3.nd2	3	168	(Cargo_in_Cells)	179	(Cargo_in_Mitochondria)	132	(Mitochondria_in_Cells)	1203	(Cargo_in_Golgi)	53	(Golgi_in_Cells)	185	0.109726
5373	BioID2-MAO-Disc3.nd2	3	169	(Cargo_in_Cells)	31	(Cargo_in_Mitochondria)	16	(Mitochondria_in_Cells)	407	(Cargo_in_Golgi)	10	(Golgi_in_Cells)	14	0.039312
5378	BioID2-MAO-Disc3.nd2	3	170	(Cargo_in_Cells)	253	(Cargo_in_Mitochondria)	71	(Mitochondria_in_Cells)	550	(Cargo_in_Golgi)	144	(Golgi_in_Cells)	162	0.129091
5383	BioID2-MAO-Disc3.nd2	3	171	(Cargo_in_Cells)	40	(Cargo_in_Mitochondria)	4	(Mitochondria_in_Cells)	191	(Cargo_in_Golgi)	10	(Golgi_in_Cells)	20	0.0209424
5388	BioID2-MAO-Disc3.nd2	3	172	(Cargo_in_Cells)	306	(Cargo_in_Mitochondria)	64	(Mitochondria_in_Cells)	415	(Cargo_in_Golgi)	175	(Golgi_in_Cells)	213	0.154217
5393	BioID2-MAO-Disc3.nd2	3	173	(Cargo_in_Cells)	0	(Cargo_in_Mitochondria)	0	(Mitochondria_in_Cells)	11	(Cargo_in_Golgi)	0	(Golgi_in_Cells)	0	0
5398	BioID2-MAO-Disc3.nd2	3	174	(Cargo_in_Cells)	171	(Cargo_in_Mitochondria)	71	(Mitochondria_in_Cells)	1010	(Cargo_in_Golgi)	72	(Golgi_in_Cells)	126	0.070297
5403	BioID2-MAO-Disc3.nd2	3	175	(Cargo_in_Cells)	47	(Cargo_in_Mitochondria)	10	(Mitochondria_in_Cells)	299	(Cargo_in_Golgi)	13	(Golgi_in_Cells)	45	0.0334448
5408	BioID2-MAO-Disc3.nd2	3	176	(Cargo_in_Cells)	60	(Cargo_in_Mitochondria)	27	(Mitochondria_in_Cells)	506	(Cargo_in_Golgi)	0	(Golgi_in_Cells)	0	0.0533597
5413	BioID2-MAO-Disc3.nd2	3	177	(Cargo_in_Cells)	91	(Cargo_in_Mitochondria)	0	(Mitochondria_in_Cells)	218	(Cargo_in_Golgi)	18	(Golgi_in_Cells)	19	0
5418	BioID2-MAO-Disc3.nd2	3	178	(Cargo_in_Cells)	48	(Cargo_in_Mitochondria)	16	(Mitochondria_in_Cells)	831	(Cargo_in_Golgi)	8	(Golgi_in_Cells)	17	0.0192539
5423	BioID2-MAO-Disc3.nd2	3	179	(Cargo_in_Cells)	0	(Cargo_in_Mitochondria)	0	(Mitochondria_in_Cells)	378	(Cargo_in_Golgi)	0	(Golgi_in_Cells)	0	0
5428	BioID2-MAO-Disc3.nd2	3	180	(Cargo_in_Cells)	102	(Cargo_in_Mitochondria)	51	(Mitochondria_in_Cells)	734	(Cargo_in_Golgi)	5	(Golgi_in_Cells)	48	0.0694823
5433	BioID2-MAO-Disc3.nd2	3	181	(Cargo_in_Cells)	52	(Cargo_in_Mitochondria)	20	(Mitochondria_in_Cells)	968	(Cargo_in_Golgi)	35	(Golgi_in_Cells)	65	0.0206612
5438	BioID2-MAO-Disc3.nd2	3	182	(Cargo_in_Cells)	13	(Cargo_in_Mitochondria)	0	(Mitochondria_in_Cells)	596	(Cargo_in_Golgi)	9	(Golgi_in_Cells)	33	0
5443	BioID2-MAO-Disc3.nd2	3	183	(Cargo_in_Cells)	106	(Cargo_in_Mitochondria)	58	(Mitochondria_in_Cells)	341	(Cargo_in_Golgi)	19	(Golgi_in_Cells)	25	0.170088
5448	BioID2-MAO-Disc3.nd2	3	184	(Cargo_in_Cells)	26	(Cargo_in_Mitochondria)	17	(Mitochondria_in_Cells)	392	(Cargo_in_Golgi)	5	(Golgi_in_Cells)	5	0.0433673
5453	BioID2-MAO-Disc3.nd2	3	185	(Cargo_in_Cells)	0	(Cargo_in_Mitochondria)	0	(Mitochondria_in_Cells)	170	(Cargo_in_Golgi)	0	(Golgi_in_Cells)	0	0
5458	BioID2-MAO-Disc3.nd2	3	186	(Cargo_in_Cells)	75	(Cargo_in_Mitochondria)	38	(Mitochondria_in_Cells)	535	(Cargo_in_Golgi)	30	(Golgi_in_Cells)	67	0.071028
5463	BioID2-MAO-Disc3.nd2	3	187	(Cargo_in_Cells)	56	(Cargo_in_Mitochondria)	27	(Mitochondria_in_Cells)	1591	(Cargo_in_Golgi)	4	(Golgi_in_Cells)	40	0.0169705
5468	BioID2-MAO-Disc3.nd2	3	188	(Cargo_in_Cells)	0	(Cargo_in_Mitochondria)	0	(Mitochondria_in_Cells)	272	(Cargo_in_Golgi)	0	(Golgi_in_Cells)	0	0
5473	BioID2-MAO-Disc3.nd2	3	189	(Cargo_in_Cells)	19	(Cargo_in_Mitochondria)	6	(Mitochondria_in_Cells)	220	(Cargo_in_Golgi)	5	(Golgi_in_Cells)	26	0.0272727
5478	BioID2-MAO-Disc3.nd2	3	190	(Cargo_in_Cells)	0	(Cargo_in_Mitochondria)	0	(Mitochondria_in_Cells)	285	(Cargo_in_Golgi)	0	(Golgi_in_Cells)	27	0
5483	BioID2-MAO-Disc3.nd2	3	191	(Cargo_in_Cells)	237	(Cargo_in_Mitochondria)	55	(Mitochondria_in_Cells)	391	(Cargo_in_Golgi)	70	(Golgi_in_Cells)	91	0.140665
5488	BioID2-MAO-Disc3.nd2	3	192	(Cargo_in_Cells)	74	(Cargo_in_Mitochondria)	34	(Mitochondria_in_Cells)	831	(Cargo_in_Golgi)	26	(Golgi_in_Cells)	31	0.0409146
5493	BioID2-MAO-Disc3.nd2	3	193	(Cargo_in_Cells)	135	(Cargo_in_Mitochondria)	60	(Mitochondria_in_Cells)	489	(Cargo_in_Golgi)	32	(Golgi_in_Cells)	39	0.122699
5498	BioID2-MAO-Disc3.nd2	3	194	(Cargo_in_Cells)	307	(Cargo_in_Mitochondria)	23	(Mitochondria_in_Cells)	393	(Cargo_in_Golgi)	143	(Golgi_in_Cells)	204	0.0585242
5503	BioID2-MAO-Disc3.nd2	3	195	(Cargo_in_Cells)	254	(Cargo_in_Mitochondria)	116	(Mitochondria_in_Cells)	647	(Cargo_in_Golgi)	99	(Golgi_in_Cells)	150	0.179289
5508	BioID2-MAO-Disc3.nd2	3	196	(Cargo_in_Cells)	46	(Cargo_in_Mitochondria)	0	(Mitochondria_in_Cells)	216	(Cargo_in_Golgi)	0	(Golgi_in_Cells)	0	0
5513	BioID2-MAO-Disc3.nd2	3	197	(Cargo_in_Cells)	66	(Cargo_in_Mitochondria)	0	(Mitochondria_in_Cells)	223	(Cargo_in_Golgi)	38	(Golgi_in_Cells)	42	0
5518	BioID2-MAO-Disc3.nd2	3	198	(Cargo_in_Cells)	18	(Cargo_in_Mitochondria)	2	(Mitochondria_in_Cells)	28	(Cargo_in_Golgi)	0	(Golgi_in_Cells)	0	0.0714286
5523	BioID2-MAO-Disc3.nd2	3	199	(Cargo_in_Cells)	76	(Cargo_in_Mitochondria)	39	(Mitochondria_in_Cells)	462	(Cargo_in_Golgi)	17	(Golgi_in_Cells)	36	0.0844156
5528	BioID2-MAO-Disc3.nd2	3	200	(Cargo_in_Cells)	99	(Cargo_in_Mitochondria)	65	(Mitochondria_in_Cells)	572	(Cargo_in_Golgi)	41	(Golgi_in_Cells)	41	0.113636
5533	BioID2-MAO-Disc3.nd2	3	201	(Cargo_in_Cells)	66	(Cargo_in_Mitochondria)	0	(Mitochondria_in_Cells)	271	(Cargo_in_Golgi)	13	(Golgi_in_Cells)	19	0
5538	BioID2-MAO-Disc3.nd2	3	202	(Cargo_in_Cells)	40	(Cargo_in_Mitochondria)	1	(Mitochondria_in_Cells)	743	(Cargo_in_Golgi)	12	(Golgi_in_Cells)	23	0.0013459
5543	BioID2-MAO-Disc3.nd2	3	203	(Cargo_in_Cells)	5	(Cargo_in_Mitochondria)	1	(Mitochondria_in_Cells)	306	(Cargo_in_Golgi)	1	(Golgi_in_Cells)	3	0.00326797
5548	BioID2-MAO-Disc3.nd2	3	204	(Cargo_in_Cells)	4	(Cargo_in_Mitochondria)	4	(Mitochondria_in_Cells)	144	(Cargo_in_Golgi)	2	(Golgi_in_Cells)	2	0.0277778
5553	BioID2-MAO-Disc3.nd2	3	205	(Cargo_in_Cells)	62	(Cargo_in_Mitochondria)	28	(Mitochondria_in_Cells)	636	(Cargo_in_Golgi)	39	(Golgi_in_Cells)	57	0.0440252
5558	BioID2-MAO-Disc3.nd2	3	206	(Cargo_in_Cells)	196	(Cargo_in_Mitochondria)	2	(Mitochondria_in_Cells)	9	(Cargo_in_Golgi)	11	(Golgi_in_Cells)	40	0.222222
5563	BioID2-MAO-Disc3.nd2	3	207	(Cargo_in_Cells)	154	(Cargo_in_Mitochondria)	4	(Mitochondria_in_Cells)	472	(Cargo_in_Golgi)	37	(Golgi_in_Cells)	52	0.00847458
5568	BioID2-MAO-Disc3.nd2	3	208	(Cargo_in_Cells)	77	(Cargo_in_Mitochondria)	28	(Mitochondria_in_Cells)	495	(Cargo_in_Golgi)	0	(Golgi_in_Cells)	0	0.0565657
5573	BioID2-MAO-Disc3.nd2	3	209	(Cargo_in_Cells)	17	(Cargo_in_Mitochondria)	4	(Mitochondria_in_Cells)	498	(Cargo_in_Golgi)	3	(Golgi_in_Cells)	14	0.00803213
5578	BioID2-MAO-Disc3.nd2	3	210	(Cargo_in_Cells)	90	(Cargo_in_Mitochondria)	0	(Mitochondria_in_Cells)	415	(Cargo_in_Golgi)	6	(Golgi_in_Cells)	13	0
5583	BioID2-MAO-Disc3.nd2	3	211	(Cargo_in_Cells)	2	(Cargo_in_Mitochondria)	0	(Mitochondria_in_Cells)	197	(Cargo_in_Golgi)	0	(Golgi_in_Cells)	0	0
5588	BioID2-MAO-Disc3.nd2	3	212	(Cargo_in_Cells)	69	(Cargo_in_Mitochondria)	13	(Mitochondria_in_Cells)	286	(Cargo_in_Golgi)	8	(Golgi_in_Cells)	9	0.0454545
5593	BioID2-MAO-Disc3.nd2	3	213	(Cargo_in_Cells)	61	(Cargo_in_Mitochondria)	52	(Mitochondria_in_Cells)	248	(Cargo_in_Golgi)	21	(Golgi_in_Cells)	56	0.209677
5598	BioID2-MAO-Disc3.nd2	3	214	(Cargo_in_Cells)	109	(Cargo_in_Mitochondria)	64	(Mitochondria_in_Cells)	817	(Cargo_in_Golgi)	34	(Golgi_in_Cells)	41	0.0783354
5603	BioID2-MAO-Disc3.nd2	3	215	(Cargo_in_Cells)	68	(Cargo_in_Mitochondria)	54	(Mitochondria_in_Cells)	865	(Cargo_in_Golgi)	25	(Golgi_in_Cells)	35	0.0624277
5608	BioID2-MAO-Disc3.nd2	3	216	(Cargo_in_Cells)	73	(Cargo_in_Mitochondria)	38	(Mitochondria_in_Cells)	694	(Cargo_in_Golgi)	30	(Golgi_in_Cells)	83	0.054755
5613	BioID2-MAO-Disc3.nd2	3	217	(Cargo_in_Cells)	0	(Cargo_in_Mitochondria)	0	(Mitochondria_in_Cells)	302	(Cargo_in_Golgi)	0	(Golgi_in_Cells)	0	0
5618	BioID2-MAO-Disc3.nd2	3	218	(Cargo_in_Cells)	75	(Cargo_in_Mitochondria)	0	(Mitochondria_in_Cells)	180	(Cargo_in_Golgi)	0	(Golgi_in_Cells)	0	0
5623	BioID2-MAO-Disc3.nd2	3	219	(Cargo_in_Cells)	0	(Cargo_in_Mitochondria)	0	(Mitochondria_in_Cells)	197	(Cargo_in_Golgi)	0	(Golgi_in_Cells)	0	0
5628	BioID2-MAO-Disc3.nd2	3	220	(Cargo_in_Cells)	128	(Cargo_in_Mitochondria)	3	(Mitochondria_in_Cells)	155	(Cargo_in_Golgi)	52	(Golgi_in_Cells)	67	0.0193548
5633	BioID2-MAO-Disc3.nd2	3	221	(Cargo_in_Cells)	42	(Cargo_in_Mitochondria)	0	(Mitochondria_in_Cells)	240	(Cargo_in_Golgi)	0	(Golgi_in_Cells)	0	0
5638	BioID2-MAO-Disc3.nd2	3	222	(Cargo_in_Cells)	0	(Cargo_in_Mitochondria)	0	(Mitochondria_in_Cells)	85	(Cargo_in_Golgi)	0	(Golgi_in_Cells)	0	0
5643	BioID2-MAO-Disc3.nd2	3	223	(Cargo_in_Cells)	0	(Cargo_in_Mitochondria)	0	(Mitochondria_in_Cells)	127	(Cargo_in_Golgi)	0	(Golgi_in_Cells)	0	0
5653	BioID2-MAO-Disc3.nd2	3	225	(Cargo_in_Cells)	282	(Cargo_in_Mitochondria)	28	(Mitochondria_in_Cells)	928	(Cargo_in_Golgi)	57	(Golgi_in_Cells)	85	0.0301724
5658	BioID2-MAO-Disc3.nd2	3	226	(Cargo_in_Cells)	0	(Cargo_in_Mitochondria)	0	(Mitochondria_in_Cells)	86	(Cargo_in_Golgi)	0	(Golgi_in_Cells)	0	0
5663	BioID2-MAO-Disc3.nd2	3	227	(Cargo_in_Cells)	186	(Cargo_in_Mitochondria)	0	(Mitochondria_in_Cells)	103	(Cargo_in_Golgi)	70	(Golgi_in_Cells)	90	0
5668	BioID2-MAO-Disc3.nd2	3	228	(Cargo_in_Cells)	34	(Cargo_in_Mitochondria)	5	(Mitochondria_in_Cells)	173	(Cargo_in_Golgi)	0	(Golgi_in_Cells)	0	0.0289017
5673	BioID2-MAO-Disc3.nd2	3	229	(Cargo_in_Cells)	3	(Cargo_in_Mitochondria)	0	(Mitochondria_in_Cells)	145	(Cargo_in_Golgi)	1	(Golgi_in_Cells)	4	0
5678	BioID2-MAO-Disc3.nd2	3	230	(Cargo_in_Cells)	0	(Cargo_in_Mitochondria)	0	(Mitochondria_in_Cells)	112	(Cargo_in_Golgi)	0	(Golgi_in_Cells)	0	0
5683	BioID2-MAO-Disc3.nd2	3	231	(Cargo_in_Cells)	81	(Cargo_in_Mitochondria)	17	(Mitochondria_in_Cells)	179	(Cargo_in_Golgi)	29	(Golgi_in_Cells)	51	0.0949721
5688	BioID2-MAO-Disc3.nd2	3	232	(Cargo_in_Cells)	0	(Cargo_in_Mitochondria)	0	(Mitochondria_in_Cells)	112	(Cargo_in_Golgi)	0	(Golgi_in_Cells)	0	0
5693	BioID2-MAO-Disc3.nd2	3	233	(Cargo_in_Cells)	40	(Cargo_in_Mitochondria)	11	(Mitochondria_in_Cells)	60	(Cargo_in_Golgi)	0	(Golgi_in_Cells)	0	0.183333
5698	BioID2-MAO-Disc3.nd2	3	234	(Cargo_in_Cells)	16	(Cargo_in_Mitochondria)	0	(Mitochondria_in_Cells)	65	(Cargo_in_Golgi)	9	(Golgi_in_Cells)	20	0
5703	BioID2-MAO-Disc3.nd2	3	235	(Cargo_in_Cells)	80	(Cargo_in_Mitochondria)	1	(Mitochondria_in_Cells)	149	(Cargo_in_Golgi)	36	(Golgi_in_Cells)	48	0.00671141
5708	BioID2-MAO-Disc3.nd2	3	236	(Cargo_in_Cells)	63	(Cargo_in_Mitochondria)	20	(Mitochondria_in_Cells)	473	(Cargo_in_Golgi)	7	(Golgi_in_Cells)	24	0.0422833
5713	BioID2-MAO-Disc3.nd2	3	237	(Cargo_in_Cells)	9	(Cargo_in_Mitochondria)	0	(Mitochondria_in_Cells)	157	(Cargo_in_Golgi)	0	(Golgi_in_Cells)	0	0
5718	BioID2-MAO-Disc3.nd2	3	238	(Cargo_in_Cells)	0	(Cargo_in_Mitochondria)	0	(Mitochondria_in_Cells)	6	(Cargo_in_Golgi)	0	(Golgi_in_Cells)	0	0
5723	BioID2-MAO-Disc3.nd2	3	239	(Cargo_in_Cells)	134	(Cargo_in_Mitochondria)	18	(Mitochondria_in_Cells)	210	(Cargo_in_Golgi)	40	(Golgi_in_Cells)	62	0.0857143
5728	BioID2-MAO-Disc3.nd2	3	240	(Cargo_in_Cells)	55	(Cargo_in_Mitochondria)	43	(Mitochondria_in_Cells)	573	(Cargo_in_Golgi)	6	(Golgi_in_Cells)	21	0.0750436
5733	BioID2-MAO-Disc3.nd2	3	241	(Cargo_in_Cells)	36	(Cargo_in_Mitochondria)	1	(Mitochondria_in_Cells)	436	(Cargo_in_Golgi)	8	(Golgi_in_Cells)	10	0.00229358
5738	BioID2-MAO-Disc3.nd2	3	242	(Cargo_in_Cells)	0	(Cargo_in_Mitochondria)	0	(Mitochondria_in_Cells)	133	(Cargo_in_Golgi)	0	(Golgi_in_Cells)	0	0
5743	BioID2-MAO-Disc3.nd2	3	243	(Cargo_in_Cells)	22	(Cargo_in_Mitochondria)	0	(Mitochondria_in_Cells)	140	(Cargo_in_Golgi)	7	(Golgi_in_Cells)	38	0
5748	BioID2-MAO-Disc3.nd2	3	244	(Cargo_in_Cells)	206	(Cargo_in_Mitochondria)	127	(Mitochondria_in_Cells)	1648	(Cargo_in_Golgi)	97	(Golgi_in_Cells)	143	0.0770631
5753	BioID2-MAO-Disc3.nd2	3	245	(Cargo_in_Cells)	25	(Cargo_in_Mitochondria)	0	(Mitochondria_in_Cells)	211	(Cargo_in_Golgi)	0	(Golgi_in_Cells)	31	0
5758	BioID2-MAO-Disc3.nd2	3	246	(Cargo_in_Cells)	138	(Cargo_in_Mitochondria)	17	(Mitochondria_in_Cells)	60	(Cargo_in_Golgi)	52	(Golgi_in_Cells)	78	0.283333
5763	BioID2-MAO-Disc3.nd2	3	247	(Cargo_in_Cells)	138	(Cargo_in_Mitochondria)	28	(Mitochondria_in_Cells)	167	(Cargo_in_Golgi)	32	(Golgi_in_Cells)	36	0.167665
5768	BioID2-MAO-Disc3.nd2	3	248	(Cargo_in_Cells)	0	(Cargo_in_Mitochondria)	0	(Mitochondria_in_Cells)	36	(Cargo_in_Golgi)	0	(Golgi_in_Cells)	24	0
5773	BioID2-MAO-Disc3.nd2	3	249	(Cargo_in_Cells)	54	(Cargo_in_Mitochondria)	7	(Mitochondria_in_Cells)	305	(Cargo_in_Golgi)	0	(Golgi_in_Cells)	0	0.0229508
5778	BioID2-MAO-Disc3.nd2	3	250	(Cargo_in_Cells)	332	(Cargo_in_Mitochondria)	0	(Mitochondria_in_Cells)	34	(Cargo_in_Golgi)	50	(Golgi_in_Cells)	50	0
5783	BioID2-MAO-Disc3.nd2	3	251	(Cargo_in_Cells)	72	(Cargo_in_Mitochondria)	0	(Mitochondria_in_Cells)	94	(Cargo_in_Golgi)	18	(Golgi_in_Cells)	29	0
5788	BioID2-MAO-Disc3.nd2	3	252	(Cargo_in_Cells)	130	(Cargo_in_Mitochondria)	12	(Mitochondria_in_Cells)	467	(Cargo_in_Golgi)	1	(Golgi_in_Cells)	1	0.0256959
5793	BioID2-MAO-Disc3.nd2	3	253	(Cargo_in_Cells)	97	(Cargo_in_Mitochondria)	0	(Mitochondria_in_Cells)	87	(Cargo_in_Golgi)	47	(Golgi_in_Cells)	50	0
5798	BioID2-MAO-Disc3.nd2	3	254	(Cargo_in_Cells)	4	(Cargo_in_Mitochondria)	1	(Mitochondria_in_Cells)	16	(Cargo_in_Golgi)	0	(Golgi_in_Cells)	0	0.0625
5803	BioID2-MAO-Disc3.nd2	3	255	(Cargo_in_Cells)	3	(Cargo_in_Mitochondria)	3	(Mitochondria_in_Cells)	151	(Cargo_in_Golgi)	2	(Golgi_in_Cells)	3	0.0198675
5808	BioID2-MAO-Disc3.nd2	3	256	(Cargo_in_Cells)	13	(Cargo_in_Mitochondria)	4	(Mitochondria_in_Cells)	283	(Cargo_in_Golgi)	0	(Golgi_in_Cells)	0	0.0141343
5813	BioID2-MAO-Disc3.nd2	3	257	(Cargo_in_Cells)	60	(Cargo_in_Mitochondria)	0	(Mitochondria_in_Cells)	44	(Cargo_in_Golgi)	10	(Golgi_in_Cells)	12	0
5818	BioID2-MAO-Disc3.nd2	3	258	(Cargo_in_Cells)	0	(Cargo_in_Mitochondria)	0	(Mitochondria_in_Cells)	258	(Cargo_in_Golgi)	0	(Golgi_in_Cells)	0	0
5823	BioID2-MAO-Disc3.nd2	3	259	(Cargo_in_Cells)	65	(Cargo_in_Mitochondria)	54	(Mitochondria_in_Cells)	254	(Cargo_in_Golgi)	0	(Golgi_in_Cells)	0	0.212598
5828	BioID2-MAO-Disc3.nd2	3	260	(Cargo_in_Cells)	24	(Cargo_in_Mitochondria)	0	(Mitochondria_in_Cells)	303	(Cargo_in_Golgi)	5	(Golgi_in_Cells)	39	0
5833	BioID2-MAO-Disc3.nd2	3	261	(Cargo_in_Cells)	38	(Cargo_in_Mitochondria)	16	(Mitochondria_in_Cells)	38	(Cargo_in_Golgi)	16	(Golgi_in_Cells)	17	0.421053
5838	BioID2-MAO-Disc3.nd2	3	262	(Cargo_in_Cells)	171	(Cargo_in_Mitochondria)	52	(Mitochondria_in_Cells)	474	(Cargo_in_Golgi)	62	(Golgi_in_Cells)	89	0.109705
5843	BioID2-MAO-Disc3.nd2	3	263	(Cargo_in_Cells)	293	(Cargo_in_Mitochondria)	37	(Mitochondria_in_Cells)	216	(Cargo_in_Golgi)	82	(Golgi_in_Cells)	135	0.171296
5848	BioID2-MAO-Disc3.nd2	3	264	(Cargo_in_Cells)	0	(Cargo_in_Mitochondria)	0	(Mitochondria_in_Cells)	100	(Cargo_in_Golgi)	0	(Golgi_in_Cells)	0	0
5858	BioID2-MAO-Disc3.nd2	3	266	(Cargo_in_Cells)	156	(Cargo_in_Mitochondria)	0	(Mitochondria_in_Cells)	20	(Cargo_in_Golgi)	47	(Golgi_in_Cells)	47	0
5863	BioID2-MAO-Disc3.nd2	3	267	(Cargo_in_Cells)	33	(Cargo_in_Mitochondria)	0	(Mitochondria_in_Cells)	90	(Cargo_in_Golgi)	18	(Golgi_in_Cells)	21	0
5868	BioID2-MAO-Disc3.nd2	3	268	(Cargo_in_Cells)	20	(Cargo_in_Mitochondria)	0	(Mitochondria_in_Cells)	66	(Cargo_in_Golgi)	0	(Golgi_in_Cells)	0	0
5873	BioID2-MAO-Disc3.nd2	3	269	(Cargo_in_Cells)	0	(Cargo_in_Mitochondria)	0	(Mitochondria_in_Cells)	767	(Cargo_in_Golgi)	0	(Golgi_in_Cells)	0	0
5878	BioID2-MAO-Disc3.nd2	3	270	(Cargo_in_Cells)	36	(Cargo_in_Mitochondria)	4	(Mitochondria_in_Cells)	393	(Cargo_in_Golgi)	0	(Golgi_in_Cells)	0	0.0101781
5883	BioID2-MAO-Disc3.nd2	3	271	(Cargo_in_Cells)	21	(Cargo_in_Mitochondria)	8	(Mitochondria_in_Cells)	158	(Cargo_in_Golgi)	5	(Golgi_in_Cells)	7	0.0506329
5888	BioID2-MAO-Disc3.nd2	3	272	(Cargo_in_Cells)	0	(Cargo_in_Mitochondria)	0	(Mitochondria_in_Cells)	13	(Cargo_in_Golgi)	0	(Golgi_in_Cells)	0	0
5893	BioID2-MAO-Disc3.nd2	3	273	(Cargo_in_Cells)	35	(Cargo_in_Mitochondria)	0	(Mitochondria_in_Cells)	66	(Cargo_in_Golgi)	0	(Golgi_in_Cells)	0	0
5903	BioID2-MAO-Disc3.nd2	3	275	(Cargo_in_Cells)	0	(Cargo_in_Mitochondria)	0	(Mitochondria_in_Cells)	166	(Cargo_in_Golgi)	0	(Golgi_in_Cells)	0	0
5908	BioID2-MAO-Disc3.nd2	3	276	(Cargo_in_Cells)	66	(Cargo_in_Mitochondria)	0	(Mitochondria_in_Cells)	20	(Cargo_in_Golgi)	9	(Golgi_in_Cells)	16	0
5913	BioID2-MAO-Disc3.nd2	3	277	(Cargo_in_Cells)	96	(Cargo_in_Mitochondria)	0	(Mitochondria_in_Cells)	150	(Cargo_in_Golgi)	7	(Golgi_in_Cells)	10	0
5918	BioID2-MAO-Disc3.nd2	3	278	(Cargo_in_Cells)	0	(Cargo_in_Mitochondria)	0	(Mitochondria_in_Cells)	264	(Cargo_in_Golgi)	0	(Golgi_in_Cells)	0	0
5923	BioID2-MAO-Disc3.nd2	3	279	(Cargo_in_Cells)	71	(Cargo_in_Mitochondria)	0	(Mitochondria_in_Cells)	33	(Cargo_in_Golgi)	0	(Golgi_in_Cells)	0	0
5933	BioID2-MAO-Disc3.nd2	3	281	(Cargo_in_Cells)	106	(Cargo_in_Mitochondria)	0	(Mitochondria_in_Cells)	38	(Cargo_in_Golgi)	63	(Golgi_in_Cells)	79	0
5938	BioID2-MAO-Disc3.nd2	3	282	(Cargo_in_Cells)	5	(Cargo_in_Mitochondria)	0	(Mitochondria_in_Cells)	249	(Cargo_in_Golgi)	3	(Golgi_in_Cells)	21	0
5943	BioID2-MAO-Disc3.nd2	3	283	(Cargo_in_Cells)	133	(Cargo_in_Mitochondria)	0	(Mitochondria_in_Cells)	81	(Cargo_in_Golgi)	49	(Golgi_in_Cells)	69	0
5948	BioID2-MAO-Disc3.nd2	3	284	(Cargo_in_Cells)	579	(Cargo_in_Mitochondria)	9	(Mitochondria_in_Cells)	107	(Cargo_in_Golgi)	159	(Golgi_in_Cells)	167	0.0841121
5953	BioID2-MAO-Disc3.nd2	3	285	(Cargo_in_Cells)	0	(Cargo_in_Mitochondria)	0	(Mitochondria_in_Cells)	34	(Cargo_in_Golgi)	0	(Golgi_in_Cells)	0	0
5958	BioID2-MAO-Disc3.nd2	3	286	(Cargo_in_Cells)	73	(Cargo_in_Mitochondria)	5	(Mitochondria_in_Cells)	95	(Cargo_in_Golgi)	24	(Golgi_in_Cells)	50	0.0526316
5963	BioID2-MAO-Disc3.nd2	3	287	(Cargo_in_Cells)	52	(Cargo_in_Mitochondria)	52	(Mitochondria_in_Cells)	395	(Cargo_in_Golgi)	11	(Golgi_in_Cells)	14	0.131646
5968	BioID2-MAO-Disc3.nd2	3	288	(Cargo_in_Cells)	0	(Cargo_in_Mitochondria)	0	(Mitochondria_in_Cells)	104	(Cargo_in_Golgi)	0	(Golgi_in_Cells)	0	0
5973	BioID2-MAO-Disc3.nd2	3	289	(Cargo_in_Cells)	93	(Cargo_in_Mitochondria)	0	(Mitochondria_in_Cells)	118	(Cargo_in_Golgi)	30	(Golgi_in_Cells)	48	0
5978	BioID2-MAO-Disc3.nd2	3	290	(Cargo_in_Cells)	0	(Cargo_in_Mitochondria)	0	(Mitochondria_in_Cells)	353	(Cargo_in_Golgi)	0	(Golgi_in_Cells)	0	0
5983	BioID2-MAO-Disc3.nd2	3	291	(Cargo_in_Cells)	63	(Cargo_in_Mitochondria)	0	(Mitochondria_in_Cells)	144	(Cargo_in_Golgi)	13	(Golgi_in_Cells)	13	0
5988	BioID2-MAO-Disc3.nd2	3	292	(Cargo_in_Cells)	43	(Cargo_in_Mitochondria)	0	(Mitochondria_in_Cells)	15	(Cargo_in_Golgi)	0	(Golgi_in_Cells)	0	0
5993	BioID2-MAO-Disc3.nd2	3	293	(Cargo_in_Cells)	66	(Cargo_in_Mitochondria)	0	(Mitochondria_in_Cells)	45	(Cargo_in_Golgi)	15	(Golgi_in_Cells)	36	0
5998	BioID2-MAO-Disc3.nd2	3	294	(Cargo_in_Cells)	23	(Cargo_in_Mitochondria)	0	(Mitochondria_in_Cells)	192	(Cargo_in_Golgi)	8	(Golgi_in_Cells)	20	0
6003	BioID2-MAO-Disc3.nd2	3	295	(Cargo_in_Cells)	13	(Cargo_in_Mitochondria)	13	(Mitochondria_in_Cells)	227	(Cargo_in_Golgi)	0	(Golgi_in_Cells)	0	0.0572687
6008	BioID2-MAO-Disc3.nd2	3	296	(Cargo_in_Cells)	1	(Cargo_in_Mitochondria)	0	(Mitochondria_in_Cells)	112	(Cargo_in_Golgi)	0	(Golgi_in_Cells)	0	0
6018	BioID2-MAO-Disc3.nd2	3	298	(Cargo_in_Cells)	22	(Cargo_in_Mitochondria)	0	(Mitochondria_in_Cells)	20	(Cargo_in_Golgi)	13	(Golgi_in_Cells)	14	0
6023	BioID2-MAO-Disc3.nd2	3	299	(Cargo_in_Cells)	4	(Cargo_in_Mitochondria)	0	(Mitochondria_in_Cells)	104	(Cargo_in_Golgi)	0	(Golgi_in_Cells)	0	0
6028	BioID2-MAO-Disc3.nd2	3	300	(Cargo_in_Cells)	0	(Cargo_in_Mitochondria)	0	(Mitochondria_in_Cells)	36	(Cargo_in_Golgi)	0	(Golgi_in_Cells)	0	0
6033	BioID2-MAO-Disc3.nd2	3	301	(Cargo_in_Cells)	17	(Cargo_in_Mitochondria)	11	(Mitochondria_in_Cells)	112	(Cargo_in_Golgi)	9	(Golgi_in_Cells)	18	0.0982143
6038	BioID2-MAO-Disc4.nd2	4	1	(Cargo_in_Cells)	0	(Cargo_in_Mitochondria)	0	(Mitochondria_in_Cells)	172	(Cargo_in_Golgi)	0	(Golgi_in_Cells)	0	0	0.0580559
6043	BioID2-MAO-Disc4.nd2	4	2	(Cargo_in_Cells)	0	(Cargo_in_Mitochondria)	0	(Mitochondria_in_Cells)	197	(Cargo_in_Golgi)	0	(Golgi_in_Cells)	0	0
6048	BioID2-MAO-Disc4.nd2	4	3	(Cargo_in_Cells)	185	(Cargo_in_Mitochondria)	129	(Mitochondria_in_Cells)	293	(Cargo_in_Golgi)	21	(Golgi_in_Cells)	26	0.440273
6053	BioID2-MAO-Disc4.nd2	4	4	(Cargo_in_Cells)	14	(Cargo_in_Mitochondria)	0	(Mitochondria_in_Cells)	36	(Cargo_in_Golgi)	0	(Golgi_in_Cells)	0	0
6063	BioID2-MAO-Disc4.nd2	4	6	(Cargo_in_Cells)	0	(Cargo_in_Mitochondria)	0	(Mitochondria_in_Cells)	63	(Cargo_in_Golgi)	0	(Golgi_in_Cells)	0	0
6068	BioID2-MAO-Disc4.nd2	4	7	(Cargo_in_Cells)	68	(Cargo_in_Mitochondria)	55	(Mitochondria_in_Cells)	471	(Cargo_in_Golgi)	21	(Golgi_in_Cells)	38	0.116773
6073	BioID2-MAO-Disc4.nd2	4	8	(Cargo_in_Cells)	0	(Cargo_in_Mitochondria)	0	(Mitochondria_in_Cells)	5	(Cargo_in_Golgi)	0	(Golgi_in_Cells)	0	0
6078	BioID2-MAO-Disc4.nd2	4	9	(Cargo_in_Cells)	68	(Cargo_in_Mitochondria)	27	(Mitochondria_in_Cells)	107	(Cargo_in_Golgi)	0	(Golgi_in_Cells)	0	0.252336
6083	BioID2-MAO-Disc4.nd2	4	10	(Cargo_in_Cells)	59	(Cargo_in_Mitochondria)	20	(Mitochondria_in_Cells)	363	(Cargo_in_Golgi)	0	(Golgi_in_Cells)	0	0.0550964
6088	BioID2-MAO-Disc4.nd2	4	11	(Cargo_in_Cells)	0	(Cargo_in_Mitochondria)	0	(Mitochondria_in_Cells)	94	(Cargo_in_Golgi)	0	(Golgi_in_Cells)	0	0
6093	BioID2-MAO-Disc4.nd2	4	12	(Cargo_in_Cells)	0	(Cargo_in_Mitochondria)	0	(Mitochondria_in_Cells)	75	(Cargo_in_Golgi)	0	(Golgi_in_Cells)	0	0
6098	BioID2-MAO-Disc4.nd2	4	13	(Cargo_in_Cells)	17	(Cargo_in_Mitochondria)	0	(Mitochondria_in_Cells)	147	(Cargo_in_Golgi)	0	(Golgi_in_Cells)	0	0
6103	BioID2-MAO-Disc4.nd2	4	14	(Cargo_in_Cells)	0	(Cargo_in_Mitochondria)	0	(Mitochondria_in_Cells)	137	(Cargo_in_Golgi)	0	(Golgi_in_Cells)	0	0
6123	BioID2-MAO-Disc4.nd2	4	18	(Cargo_in_Cells)	58	(Cargo_in_Mitochondria)	48	(Mitochondria_in_Cells)	230	(Cargo_in_Golgi)	0	(Golgi_in_Cells)	0	0.208696
6128	BioID2-MAO-Disc4.nd2	4	19	(Cargo_in_Cells)	29	(Cargo_in_Mitochondria)	0	(Mitochondria_in_Cells)	124	(Cargo_in_Golgi)	0	(Golgi_in_Cells)	0	0
6133	BioID2-MAO-Disc4.nd2	4	20	(Cargo_in_Cells)	0	(Cargo_in_Mitochondria)	0	(Mitochondria_in_Cells)	147	(Cargo_in_Golgi)	0	(Golgi_in_Cells)	0	0
6138	BioID2-MAO-Disc4.nd2	4	21	(Cargo_in_Cells)	58	(Cargo_in_Mitochondria)	12	(Mitochondria_in_Cells)	189	(Cargo_in_Golgi)	0	(Golgi_in_Cells)	0	0.0634921
6143	BioID2-MAO-Disc4.nd2	4	22	(Cargo_in_Cells)	214	(Cargo_in_Mitochondria)	14	(Mitochondria_in_Cells)	363	(Cargo_in_Golgi)	35	(Golgi_in_Cells)	56	0.0385675
6148	BioID2-MAO-Disc4.nd2	4	23	(Cargo_in_Cells)	29	(Cargo_in_Mitochondria)	0	(Mitochondria_in_Cells)	47	(Cargo_in_Golgi)	0	(Golgi_in_Cells)	0	0
6153	BioID2-MAO-Disc4.nd2	4	24	(Cargo_in_Cells)	1	(Cargo_in_Mitochondria)	0	(Mitochondria_in_Cells)	168	(Cargo_in_Golgi)	0	(Golgi_in_Cells)	0	0
6158	BioID2-MAO-Disc4.nd2	4	25	(Cargo_in_Cells)	108	(Cargo_in_Mitochondria)	20	(Mitochondria_in_Cells)	410	(Cargo_in_Golgi)	3	(Golgi_in_Cells)	3	0.0487805
6163	BioID2-MAO-Disc4.nd2	4	26	(Cargo_in_Cells)	5	(Cargo_in_Mitochondria)	5	(Mitochondria_in_Cells)	128	(Cargo_in_Golgi)	0	(Golgi_in_Cells)	0	0.0390625
6168	BioID2-MAO-Disc4.nd2	4	27	(Cargo_in_Cells)	2	(Cargo_in_Mitochondria)	0	(Mitochondria_in_Cells)	97	(Cargo_in_Golgi)	0	(Golgi_in_Cells)	0	0
6173	BioID2-MAO-Disc4.nd2	4	28	(Cargo_in_Cells)	0	(Cargo_in_Mitochondria)	0	(Mitochondria_in_Cells)	36	(Cargo_in_Golgi)	0	(Golgi_in_Cells)	0	0
6178	BioID2-MAO-Disc4.nd2	4	29	(Cargo_in_Cells)	59	(Cargo_in_Mitochondria)	1	(Mitochondria_in_Cells)	230	(Cargo_in_Golgi)	15	(Golgi_in_Cells)	15	0.00434783
6183	BioID2-MAO-Disc4.nd2	4	30	(Cargo_in_Cells)	0	(Cargo_in_Mitochondria)	0	(Mitochondria_in_Cells)	72	(Cargo_in_Golgi)	0	(Golgi_in_Cells)	0	0
6188	BioID2-MAO-Disc4.nd2	4	31	(Cargo_in_Cells)	11	(Cargo_in_Mitochondria)	0	(Mitochondria_in_Cells)	89	(Cargo_in_Golgi)	0	(Golgi_in_Cells)	0	0
6203	BioID2-MAO-Disc4.nd2	4	34	(Cargo_in_Cells)	59	(Cargo_in_Mitochondria)	0	(Mitochondria_in_Cells)	367	(Cargo_in_Golgi)	15	(Golgi_in_Cells)	25	0
6213	BioID2-MAO-Disc4.nd2	4	36	(Cargo_in_Cells)	32	(Cargo_in_Mitochondria)	0	(Mitochondria_in_Cells)	161	(Cargo_in_Golgi)	11	(Golgi_in_Cells)	15	0
6223	BioID2-MAO-Disc4.nd2	4	38	(Cargo_in_Cells)	35	(Cargo_in_Mitochondria)	0	(Mitochondria_in_Cells)	152	(Cargo_in_Golgi)	0	(Golgi_in_Cells)	0	0
6228	BioID2-MAO-Disc4.nd2	4	39	(Cargo_in_Cells)	65	(Cargo_in_Mitochondria)	16	(Mitochondria_in_Cells)	240	(Cargo_in_Golgi)	0	(Golgi_in_Cells)	0	0.0666667
6233	BioID2-MAO-Disc4.nd2	4	40	(Cargo_in_Cells)	51	(Cargo_in_Mitochondria)	0	(Mitochondria_in_Cells)	63	(Cargo_in_Golgi)	19	(Golgi_in_Cells)	23	0
6238	BioID2-MAO-Disc4.nd2	4	41	(Cargo_in_Cells)	34	(Cargo_in_Mitochondria)	30	(Mitochondria_in_Cells)	74	(Cargo_in_Golgi)	7	(Golgi_in_Cells)	7	0.405405
6243	BioID2-MAO-Disc4.nd2	4	42	(Cargo_in_Cells)	24	(Cargo_in_Mitochondria)	2	(Mitochondria_in_Cells)	37	(Cargo_in_Golgi)	1	(Golgi_in_Cells)	1	0.0540541
6248	BioID2-MAO-Disc4.nd2	4	43	(Cargo_in_Cells)	51	(Cargo_in_Mitochondria)	0	(Mitochondria_in_Cells)	6	(Cargo_in_Golgi)	1	(Golgi_in_Cells)	3	0
6253	BioID2-MAO-Disc4.nd2	4	44	(Cargo_in_Cells)	41	(Cargo_in_Mitochondria)	0	(Mitochondria_in_Cells)	13	(Cargo_in_Golgi)	7	(Golgi_in_Cells)	20	0
6258	BioID2-MAO-Disc4.nd2	4	45	(Cargo_in_Cells)	0	(Cargo_in_Mitochondria)	0	(Mitochondria_in_Cells)	83	(Cargo_in_Golgi)	0	(Golgi_in_Cells)	1	0
6263	BioID2-MAO-Disc4.nd2	4	46	(Cargo_in_Cells)	0	(Cargo_in_Mitochondria)	0	(Mitochondria_in_Cells)	129	(Cargo_in_Golgi)	0	(Golgi_in_Cells)	0	0
6268	BioID2-MAO-Disc4.nd2	4	47	(Cargo_in_Cells)	114	(Cargo_in_Mitochondria)	27	(Mitochondria_in_Cells)	272	(Cargo_in_Golgi)	20	(Golgi_in_Cells)	23	0.0992647
6278	BioID2-MAO-Disc4.nd2	4	49	(Cargo_in_Cells)	85	(Cargo_in_Mitochondria)	6	(Mitochondria_in_Cells)	306	(Cargo_in_Golgi)	19	(Golgi_in_Cells)	23	0.0196078
6283	BioID2-MAO-Disc4.nd2	4	50	(Cargo_in_Cells)	14	(Cargo_in_Mitochondria)	0	(Mitochondria_in_Cells)	167	(Cargo_in_Golgi)	9	(Golgi_in_Cells)	11	0
6288	BioID2-MAO-Disc4.nd2	4	51	(Cargo_in_Cells)	88	(Cargo_in_Mitochondria)	10	(Mitochondria_in_Cells)	65	(Cargo_in_Golgi)	0	(Golgi_in_Cells)	0	0.153846
6293	BioID2-MAO-Disc4.nd2	4	52	(Cargo_in_Cells)	52	(Cargo_in_Mitochondria)	0	(Mitochondria_in_Cells)	51	(Cargo_in_Golgi)	12	(Golgi_in_Cells)	24	0
6298	BioID2-MAO-Disc4.nd2	4	53	(Cargo_in_Cells)	89	(Cargo_in_Mitochondria)	49	(Mitochondria_in_Cells)	443	(Cargo_in_Golgi)	0	(Golgi_in_Cells)	0	0.110609
6303	BioID2-MAO-Disc4.nd2	4	54	(Cargo_in_Cells)	0	(Cargo_in_Mitochondria)	0	(Mitochondria_in_Cells)	146	(Cargo_in_Golgi)	0	(Golgi_in_Cells)	0	0
6308	BioID2-MAO-Disc4.nd2	4	55	(Cargo_in_Cells)	0	(Cargo_in_Mitochondria)	0	(Mitochondria_in_Cells)	216	(Cargo_in_Golgi)	0	(Golgi_in_Cells)	0	0
6313	BioID2-MAO-Disc4.nd2	4	56	(Cargo_in_Cells)	164	(Cargo_in_Mitochondria)	140	(Mitochondria_in_Cells)	379	(Cargo_in_Golgi)	63	(Golgi_in_Cells)	63	0.369393
6318	BioID2-MAO-Disc4.nd2	4	57	(Cargo_in_Cells)	0	(Cargo_in_Mitochondria)	0	(Mitochondria_in_Cells)	173	(Cargo_in_Golgi)	0	(Golgi_in_Cells)	0	0
6323	BioID2-MAO-Disc4.nd2	4	58	(Cargo_in_Cells)	9	(Cargo_in_Mitochondria)	0	(Mitochondria_in_Cells)	177	(Cargo_in_Golgi)	3	(Golgi_in_Cells)	7	0
6328	BioID2-MAO-Disc4.nd2	4	59	(Cargo_in_Cells)	33	(Cargo_in_Mitochondria)	0	(Mitochondria_in_Cells)	38	(Cargo_in_Golgi)	0	(Golgi_in_Cells)	0	0
6338	BioID2-MAO-Disc4.nd2	4	61	(Cargo_in_Cells)	12	(Cargo_in_Mitochondria)	0	(Mitochondria_in_Cells)	45	(Cargo_in_Golgi)	6	(Golgi_in_Cells)	24	0
6343	BioID2-MAO-Disc4.nd2	4	62	(Cargo_in_Cells)	159	(Cargo_in_Mitochondria)	49	(Mitochondria_in_Cells)	378	(Cargo_in_Golgi)	52	(Golgi_in_Cells)	55	0.12963
6348	BioID2-MAO-Disc4.nd2	4	63	(Cargo_in_Cells)	87	(Cargo_in_Mitochondria)	18	(Mitochondria_in_Cells)	65	(Cargo_in_Golgi)	2	(Golgi_in_Cells)	2	0.276923
6353	BioID2-MAO-Disc4.nd2	4	64	(Cargo_in_Cells)	0	(Cargo_in_Mitochondria)	0	(Mitochondria_in_Cells)	368	(Cargo_in_Golgi)	0	(Golgi_in_Cells)	0	0
6358	BioID2-MAO-Disc4.nd2	4	65	(Cargo_in_Cells)	9	(Cargo_in_Mitochondria)	0	(Mitochondria_in_Cells)	330	(Cargo_in_Golgi)	0	(Golgi_in_Cells)	0	0
6363	BioID2-MAO-Disc4.nd2	4	66	(Cargo_in_Cells)	0	(Cargo_in_Mitochondria)	0	(Mitochondria_in_Cells)	132	(Cargo_in_Golgi)	0	(Golgi_in_Cells)	12	0
6368	BioID2-MAO-Disc4.nd2	4	67	(Cargo_in_Cells)	16	(Cargo_in_Mitochondria)	0	(Mitochondria_in_Cells)	356	(Cargo_in_Golgi)	0	(Golgi_in_Cells)	0	0
6373	BioID2-MAO-Disc4.nd2	4	68	(Cargo_in_Cells)	19	(Cargo_in_Mitochondria)	4	(Mitochondria_in_Cells)	156	(Cargo_in_Golgi)	0	(Golgi_in_Cells)	0	0.025641
6378	BioID2-MAO-Disc4.nd2	4	69	(Cargo_in_Cells)	54	(Cargo_in_Mitochondria)	0	(Mitochondria_in_Cells)	239	(Cargo_in_Golgi)	0	(Golgi_in_Cells)	0	0
6383	BioID2-MAO-Disc4.nd2	4	70	(Cargo_in_Cells)	151	(Cargo_in_Mitochondria)	66	(Mitochondria_in_Cells)	690	(Cargo_in_Golgi)	38	(Golgi_in_Cells)	55	0.0956522
6388	BioID2-MAO-Disc4.nd2	4	71	(Cargo_in_Cells)	98	(Cargo_in_Mitochondria)	0	(Mitochondria_in_Cells)	78	(Cargo_in_Golgi)	37	(Golgi_in_Cells)	46	0
6393	BioID2-MAO-Disc4.nd2	4	72	(Cargo_in_Cells)	60	(Cargo_in_Mitochondria)	0	(Mitochondria_in_Cells)	43	(Cargo_in_Golgi)	0	(Golgi_in_Cells)	0	0
6398	BioID2-MAO-Disc4.nd2	4	73	(Cargo_in_Cells)	67	(Cargo_in_Mitochondria)	45	(Mitochondria_in_Cells)	276	(Cargo_in_Golgi)	10	(Golgi_in_Cells)	13	0.163043
6403	BioID2-MAO-Disc4.nd2	4	74	(Cargo_in_Cells)	92	(Cargo_in_Mitochondria)	34	(Mitochondria_in_Cells)	159	(Cargo_in_Golgi)	19	(Golgi_in_Cells)	43	0.213836
6408	BioID2-MAO-Disc4.nd2	4	75	(Cargo_in_Cells)	1	(Cargo_in_Mitochondria)	0	(Mitochondria_in_Cells)	181	(Cargo_in_Golgi)	0	(Golgi_in_Cells)	0	0
6413	BioID2-MAO-Disc4.nd2	4	76	(Cargo_in_Cells)	46	(Cargo_in_Mitochondria)	0	(Mitochondria_in_Cells)	182	(Cargo_in_Golgi)	18	(Golgi_in_Cells)	18	0
6418	BioID2-MAO-Disc4.nd2	4	77	(Cargo_in_Cells)	50	(Cargo_in_Mitochondria)	0	(Mitochondria_in_Cells)	326	(Cargo_in_Golgi)	0	(Golgi_in_Cells)	0	0
6423	BioID2-MAO-Disc4.nd2	4	78	(Cargo_in_Cells)	0	(Cargo_in_Mitochondria)	0	(Mitochondria_in_Cells)	106	(Cargo_in_Golgi)	0	(Golgi_in_Cells)	0	0
6428	BioID2-MAO-Disc4.nd2	4	79	(Cargo_in_Cells)	120	(Cargo_in_Mitochondria)	63	(Mitochondria_in_Cells)	240	(Cargo_in_Golgi)	61	(Golgi_in_Cells)	83	0.2625
6438	BioID2-MAO-Disc4.nd2	4	81	(Cargo_in_Cells)	0	(Cargo_in_Mitochondria)	0	(Mitochondria_in_Cells)	19	(Cargo_in_Golgi)	0	(Golgi_in_Cells)	0	0
6443	BioID2-MAO-Disc4.nd2	4	82	(Cargo_in_Cells)	59	(Cargo_in_Mitochondria)	7	(Mitochondria_in_Cells)	148	(Cargo_in_Golgi)	22	(Golgi_in_Cells)	35	0.0472973
6448	BioID2-MAO-Disc4.nd2	4	83	(Cargo_in_Cells)	3	(Cargo_in_Mitochondria)	0	(Mitochondria_in_Cells)	320	(Cargo_in_Golgi)	0	(Golgi_in_Cells)	0	0
6453	BioID2-MAO-Disc4.nd2	4	84	(Cargo_in_Cells)	0	(Cargo_in_Mitochondria)	0	(Mitochondria_in_Cells)	165	(Cargo_in_Golgi)	0	(Golgi_in_Cells)	0	0
6458	BioID2-MAO-Disc4.nd2	4	85	(Cargo_in_Cells)	17	(Cargo_in_Mitochondria)	6	(Mitochondria_in_Cells)	87	(Cargo_in_Golgi)	0	(Golgi_in_Cells)	0	0.0689655
6463	BioID2-MAO-Disc4.nd2	4	86	(Cargo_in_Cells)	43	(Cargo_in_Mitochondria)	35	(Mitochondria_in_Cells)	503	(Cargo_in_Golgi)	0	(Golgi_in_Cells)	0	0.0695825
6468	BioID2-MAO-Disc4.nd2	4	87	(Cargo_in_Cells)	28	(Cargo_in_Mitochondria)	3	(Mitochondria_in_Cells)	164	(Cargo_in_Golgi)	0	(Golgi_in_Cells)	0	0.0182927
6473	BioID2-MAO-Disc4.nd2	4	88	(Cargo_in_Cells)	0	(Cargo_in_Mitochondria)	0	(Mitochondria_in_Cells)	184	(Cargo_in_Golgi)	0	(Golgi_in_Cells)	0	0
6478	BioID2-MAO-Disc4.nd2	4	89	(Cargo_in_Cells)	0	(Cargo_in_Mitochondria)	0	(Mitochondria_in_Cells)	5	(Cargo_in_Golgi)	0	(Golgi_in_Cells)	0	0
6488	BioID2-MAO-Disc4.nd2	4	91	(Cargo_in_Cells)	39	(Cargo_in_Mitochondria)	0	(Mitochondria_in_Cells)	62	(Cargo_in_Golgi)	0	(Golgi_in_Cells)	0	0
6493	BioID2-MAO-Disc4.nd2	4	92	(Cargo_in_Cells)	109	(Cargo_in_Mitochondria)	0	(Mitochondria_in_Cells)	7	(Cargo_in_Golgi)	41	(Golgi_in_Cells)	45	0
6498	BioID2-MAO-Disc4.nd2	4	93	(Cargo_in_Cells)	0	(Cargo_in_Mitochondria)	0	(Mitochondria_in_Cells)	104	(Cargo_in_Golgi)	0	(Golgi_in_Cells)	0	0
6503	BioID2-MAO-Disc4.nd2	4	94	(Cargo_in_Cells)	78	(Cargo_in_Mitochondria)	0	(Mitochondria_in_Cells)	210	(Cargo_in_Golgi)	29	(Golgi_in_Cells)	38	0
6508	BioID2-MAO-Disc4.nd2	4	95	(Cargo_in_Cells)	98	(Cargo_in_Mitochondria)	38	(Mitochondria_in_Cells)	351	(Cargo_in_Golgi)	0	(Golgi_in_Cells)	0	0.108262
6513	BioID2-MAO-Disc4.nd2	4	96	(Cargo_in_Cells)	0	(Cargo_in_Mitochondria)	0	(Mitochondria_in_Cells)	120	(Cargo_in_Golgi)	0	(Golgi_in_Cells)	2	0
6518	BioID2-MAO-Disc4.nd2	4	97	(Cargo_in_Cells)	14	(Cargo_in_Mitochondria)	0	(Mitochondria_in_Cells)	100	(Cargo_in_Golgi)	0	(Golgi_in_Cells)	0	0
6523	BioID2-MAO-Disc4.nd2	4	98	(Cargo_in_Cells)	27	(Cargo_in_Mitochondria)	0	(Mitochondria_in_Cells)	334	(Cargo_in_Golgi)	10	(Golgi_in_Cells)	19	0
6528	BioID2-MAO-Disc4.nd2	4	99	(Cargo_in_Cells)	0	(Cargo_in_Mitochondria)	0	(Mitochondria_in_Cells)	15	(Cargo_in_Golgi)	0	(Golgi_in_Cells)	0	0
6533	BioID2-MAO-Disc4.nd2	4	100	(Cargo_in_Cells)	37	(Cargo_in_Mitochondria)	21	(Mitochondria_in_Cells)	141	(Cargo_in_Golgi)	0	(Golgi_in_Cells)	0	0.148936
6538	BioID2-MAO-Disc4.nd2	4	101	(Cargo_in_Cells)	6	(Cargo_in_Mitochondria)	6	(Mitochondria_in_Cells)	171	(Cargo_in_Golgi)	0	(Golgi_in_Cells)	0	0.0350877
6543	BioID2-MAO-Disc4.nd2	4	102	(Cargo_in_Cells)	132	(Cargo_in_Mitochondria)	15	(Mitochondria_in_Cells)	122	(Cargo_in_Golgi)	42	(Golgi_in_Cells)	42	0.122951
6548	BioID2-MAO-Disc4.nd2	4	103	(Cargo_in_Cells)	41	(Cargo_in_Mitochondria)	35	(Mitochondria_in_Cells)	88	(Cargo_in_Golgi)	0	(Golgi_in_Cells)	0	0.397727
6553	BioID2-MAO-Disc4.nd2	4	104	(Cargo_in_Cells)	18	(Cargo_in_Mitochondria)	0	(Mitochondria_in_Cells)	46	(Cargo_in_Golgi)	0	(Golgi_in_Cells)	0	0
6558	BioID2-MAO-Disc4.nd2	4	105	(Cargo_in_Cells)	62	(Cargo_in_Mitochondria)	7	(Mitochondria_in_Cells)	15	(Cargo_in_Golgi)	20	(Golgi_in_Cells)	20	0.466667
6563	BioID2-MAO-Disc4.nd2	4	106	(Cargo_in_Cells)	157	(Cargo_in_Mitochondria)	39	(Mitochondria_in_Cells)	218	(Cargo_in_Golgi)	30	(Golgi_in_Cells)	30	0.178899
6568	BioID2-MAO-Disc4.nd2	4	107	(Cargo_in_Cells)	48	(Cargo_in_Mitochondria)	34	(Mitochondria_in_Cells)	404	(Cargo_in_Golgi)	21	(Golgi_in_Cells)	21	0.0841584
6573	BioID2-MAO-Disc4.nd2	4	108	(Cargo_in_Cells)	55	(Cargo_in_Mitochondria)	0	(Mitochondria_in_Cells)	152	(Cargo_in_Golgi)	11	(Golgi_in_Cells)	11	0
6578	BioID2-MAO-Disc4.nd2	4	109	(Cargo_in_Cells)	74	(Cargo_in_Mitochondria)	27	(Mitochondria_in_Cells)	135	(Cargo_in_Golgi)	28	(Golgi_in_Cells)	30	0.2
6583	BioID2-MAO-Disc4.nd2	4	110	(Cargo_in_Cells)	28	(Cargo_in_Mitochondria)	2	(Mitochondria_in_Cells)	82	(Cargo_in_Golgi)	3	(Golgi_in_Cells)	4	0.0243902
6588	BioID2-MAO-Disc4.nd2	4	111	(Cargo_in_Cells)	58	(Cargo_in_Mitochondria)	0	(Mitochondria_in_Cells)	54	(Cargo_in_Golgi)	0	(Golgi_in_Cells)	0	0
6593	BioID2-MAO-Disc4.nd2	4	112	(Cargo_in_Cells)	6	(Cargo_in_Mitochondria)	0	(Mitochondria_in_Cells)	69	(Cargo_in_Golgi)	0	(Golgi_in_Cells)	0	0
6598	BioID2-MAO-Disc4.nd2	4	113	(Cargo_in_Cells)	208	(Cargo_in_Mitochondria)	65	(Mitochondria_in_Cells)	293	(Cargo_in_Golgi)	34	(Golgi_in_Cells)	34	0.221843
6603	BioID2-MAO-Disc4.nd2	4	114	(Cargo_in_Cells)	48	(Cargo_in_Mitochondria)	0	(Mitochondria_in_Cells)	283	(Cargo_in_Golgi)	0	(Golgi_in_Cells)	0	0
6608	BioID2-MAO-Disc4.nd2	4	115	(Cargo_in_Cells)	42	(Cargo_in_Mitochondria)	3	(Mitochondria_in_Cells)	351	(Cargo_in_Golgi)	0	(Golgi_in_Cells)	4	0.00854701
6613	BioID2-MAO-Disc4.nd2	4	116	(Cargo_in_Cells)	0	(Cargo_in_Mitochondria)	0	(Mitochondria_in_Cells)	146	(Cargo_in_Golgi)	0	(Golgi_in_Cells)	0	0
6623	BioID2-MAO-Disc4.nd2	4	118	(Cargo_in_Cells)	0	(Cargo_in_Mitochondria)	0	(Mitochondria_in_Cells)	13	(Cargo_in_Golgi)	0	(Golgi_in_Cells)	0	0
6628	BioID2-MAO-Disc4.nd2	4	119	(Cargo_in_Cells)	88	(Cargo_in_Mitochondria)	40	(Mitochondria_in_Cells)	190	(Cargo_in_Golgi)	20	(Golgi_in_Cells)	31	0.210526
6633	BioID2-MAO-Disc4.nd2	4	120	(Cargo_in_Cells)	145	(Cargo_in_Mitochondria)	1	(Mitochondria_in_Cells)	78	(Cargo_in_Golgi)	9	(Golgi_in_Cells)	9	0.0128205
6638	BioID2-MAO-Disc4.nd2	4	121	(Cargo_in_Cells)	229	(Cargo_in_Mitochondria)	4	(Mitochondria_in_Cells)	63	(Cargo_in_Golgi)	5	(Golgi_in_Cells)	7	0.0634921
6643	BioID2-MAO-Disc4.nd2	4	122	(Cargo_in_Cells)	211	(Cargo_in_Mitochondria)	12	(Mitochondria_in_Cells)	151	(Cargo_in_Golgi)	22	(Golgi_in_Cells)	35	0.0794702
6648	BioID2-MAO-Disc4.nd2	4	123	(Cargo_in_Cells)	48	(Cargo_in_Mitochondria)	0	(Mitochondria_in_Cells)	140	(Cargo_in_Golgi)	14	(Golgi_in_Cells)	23	0
6653	BioID2-MAO-Disc4.nd2	4	124	(Cargo_in_Cells)	99	(Cargo_in_Mitochondria)	19	(Mitochondria_in_Cells)	698	(Cargo_in_Golgi)	0	(Golgi_in_Cells)	0	0.0272206
6658	BioID2-MAO-Disc4.nd2	4	125	(Cargo_in_Cells)	9	(Cargo_in_Mitochondria)	0	(Mitochondria_in_Cells)	82	(Cargo_in_Golgi)	2	(Golgi_in_Cells)	3	0
6663	BioID2-MAO-Disc4.nd2	4	126	(Cargo_in_Cells)	235	(Cargo_in_Mitochondria)	23	(Mitochondria_in_Cells)	1012	(Cargo_in_Golgi)	71	(Golgi_in_Cells)	91	0.0227273
6668	BioID2-MAO-Disc4.nd2	4	127	(Cargo_in_Cells)	237	(Cargo_in_Mitochondria)	103	(Mitochondria_in_Cells)	468	(Cargo_in_Golgi)	15	(Golgi_in_Cells)	28	0.220085
6673	BioID2-MAO-Disc4.nd2	4	128	(Cargo_in_Cells)	4	(Cargo_in_Mitochondria)	0	(Mitochondria_in_Cells)	64	(Cargo_in_Golgi)	0	(Golgi_in_Cells)	0	0
6678	BioID2-MAO-Disc4.nd2	4	129	(Cargo_in_Cells)	72	(Cargo_in_Mitochondria)	2	(Mitochondria_in_Cells)	142	(Cargo_in_Golgi)	0	(Golgi_in_Cells)	0	0.0140845
6683	BioID2-MAO-Disc4.nd2	4	130	(Cargo_in_Cells)	0	(Cargo_in_Mitochondria)	0	(Mitochondria_in_Cells)	75	(Cargo_in_Golgi)	0	(Golgi_in_Cells)	0	0
6688	BioID2-MAO-Disc4.nd2	4	131	(Cargo_in_Cells)	19	(Cargo_in_Mitochondria)	3	(Mitochondria_in_Cells)	132	(Cargo_in_Golgi)	0	(Golgi_in_Cells)	0	0.0227273
6693	BioID2-MAO-Disc4.nd2	4	132	(Cargo_in_Cells)	148	(Cargo_in_Mitochondria)	13	(Mitochondria_in_Cells)	107	(Cargo_in_Golgi)	39	(Golgi_in_Cells)	54	0.121495
6698	BioID2-MAO-Disc4.nd2	4	133	(Cargo_in_Cells)	136	(Cargo_in_Mitochondria)	0	(Mitochondria_in_Cells)	145	(Cargo_in_Golgi)	19	(Golgi_in_Cells)	31	0
6703	BioID2-MAO-Disc4.nd2	4	134	(Cargo_in_Cells)	106	(Cargo_in_Mitochondria)	33	(Mitochondria_in_Cells)	387	(Cargo_in_Golgi)	31	(Golgi_in_Cells)	51	0.0852713
6708	BioID2-MAO-Disc4.nd2	4	135	(Cargo_in_Cells)	1	(Cargo_in_Mitochondria)	1	(Mitochondria_in_Cells)	48	(Cargo_in_Golgi)	0	(Golgi_in_Cells)	0	0.0208333
6713	BioID2-MAO-Disc4.nd2	4	136	(Cargo_in_Cells)	34	(Cargo_in_Mitochondria)	0	(Mitochondria_in_Cells)	3	(Cargo_in_Golgi)	0	(Golgi_in_Cells)	0	0
6718	BioID2-MAO-Disc4.nd2	4	137	(Cargo_in_Cells)	5	(Cargo_in_Mitochondria)	0	(Mitochondria_in_Cells)	49	(Cargo_in_Golgi)	0	(Golgi_in_Cells)	0	0
6723	BioID2-MAO-Disc4.nd2	4	138	(Cargo_in_Cells)	96	(Cargo_in_Mitochondria)	21	(Mitochondria_in_Cells)	244	(Cargo_in_Golgi)	0	(Golgi_in_Cells)	0	0.0860656
6733	BioID2-MAO-Disc4.nd2	4	140	(Cargo_in_Cells)	115	(Cargo_in_Mitochondria)	16	(Mitochondria_in_Cells)	263	(Cargo_in_Golgi)	21	(Golgi_in_Cells)	22	0.0608365
6738	BioID2-MAO-Disc4.nd2	4	141	(Cargo_in_Cells)	120	(Cargo_in_Mitochondria)	43	(Mitochondria_in_Cells)	138	(Cargo_in_Golgi)	24	(Golgi_in_Cells)	30	0.311594
6743	BioID2-MAO-Disc4.nd2	4	142	(Cargo_in_Cells)	37	(Cargo_in_Mitochondria)	8	(Mitochondria_in_Cells)	96	(Cargo_in_Golgi)	2	(Golgi_in_Cells)	2	0.0833333
6748	BioID2-MAO-Disc4.nd2	4	143	(Cargo_in_Cells)	6	(Cargo_in_Mitochondria)	5	(Mitochondria_in_Cells)	149	(Cargo_in_Golgi)	4	(Golgi_in_Cells)	4	0.033557
6753	BioID2-MAO-Disc4.nd2	4	144	(Cargo_in_Cells)	35	(Cargo_in_Mitochondria)	4	(Mitochondria_in_Cells)	6	(Cargo_in_Golgi)	8	(Golgi_in_Cells)	8	0.666667
6758	BioID2-MAO-Disc4.nd2	4	145	(Cargo_in_Cells)	83	(Cargo_in_Mitochondria)	2	(Mitochondria_in_Cells)	280	(Cargo_in_Golgi)	0	(Golgi_in_Cells)	0	0.00714286
6763	BioID2-MAO-Disc4.nd2	4	146	(Cargo_in_Cells)	31	(Cargo_in_Mitochondria)	1	(Mitochondria_in_Cells)	72	(Cargo_in_Golgi)	0	(Golgi_in_Cells)	0	0.0138889
6768	BioID2-MAO-Disc4.nd2	4	147	(Cargo_in_Cells)	0	(Cargo_in_Mitochondria)	0	(Mitochondria_in_Cells)	141	(Cargo_in_Golgi)	0	(Golgi_in_Cells)	0	0
6773	BioID2-MAO-Disc4.nd2	4	148	(Cargo_in_Cells)	77	(Cargo_in_Mitochondria)	5	(Mitochondria_in_Cells)	230	(Cargo_in_Golgi)	0	(Golgi_in_Cells)	0	0.0217391
6783	BioID2-MAO-Disc4.nd2	4	150	(Cargo_in_Cells)	0	(Cargo_in_Mitochondria)	0	(Mitochondria_in_Cells)	51	(Cargo_in_Golgi)	0	(Golgi_in_Cells)	0	0
6788	BioID2-MAO-Disc4.nd2	4	151	(Cargo_in_Cells)	0	(Cargo_in_Mitochondria)	0	(Mitochondria_in_Cells)	82	(Cargo_in_Golgi)	0	(Golgi_in_Cells)	0	0
6793	BioID2-MAO-Disc4.nd2	4	152	(Cargo_in_Cells)	6	(Cargo_in_Mitochondria)	0	(Mitochondria_in_Cells)	192	(Cargo_in_Golgi)	0	(Golgi_in_Cells)	0	0
6798	BioID2-MAO-Disc4.nd2	4	153	(Cargo_in_Cells)	12	(Cargo_in_Mitochondria)	0	(Mitochondria_in_Cells)	8	(Cargo_in_Golgi)	0	(Golgi_in_Cells)	0	0
6803	BioID2-MAO-Disc4.nd2	4	154	(Cargo_in_Cells)	199	(Cargo_in_Mitochondria)	0	(Mitochondria_in_Cells)	61	(Cargo_in_Golgi)	28	(Golgi_in_Cells)	29	0
6808	BioID2-MAO-Disc4.nd2	4	155	(Cargo_in_Cells)	41	(Cargo_in_Mitochondria)	8	(Mitochondria_in_Cells)	138	(Cargo_in_Golgi)	4	(Golgi_in_Cells)	10	0.057971
6813	BioID2-MAO-Disc4.nd2	4	156	(Cargo_in_Cells)	4	(Cargo_in_Mitochondria)	0	(Mitochondria_in_Cells)	56	(Cargo_in_Golgi)	0	(Golgi_in_Cells)	0	0
6818	BioID2-MAO-Disc4.nd2	4	157	(Cargo_in_Cells)	0	(Cargo_in_Mitochondria)	0	(Mitochondria_in_Cells)	22	(Cargo_in_Golgi)	0	(Golgi_in_Cells)	0	0
6823	BioID2-MAO-Disc4.nd2	4	158	(Cargo_in_Cells)	84	(Cargo_in_Mitochondria)	3	(Mitochondria_in_Cells)	39	(Cargo_in_Golgi)	6	(Golgi_in_Cells)	18	0.0769231
6828	BioID2-MAO-Disc4.nd2	4	159	(Cargo_in_Cells)	60	(Cargo_in_Mitochondria)	24	(Mitochondria_in_Cells)	112	(Cargo_in_Golgi)	15	(Golgi_in_Cells)	27	0.214286
6833	BioID2-MAO-Disc4.nd2	4	160	(Cargo_in_Cells)	61	(Cargo_in_Mitochondria)	2	(Mitochondria_in_Cells)	117	(Cargo_in_Golgi)	3	(Golgi_in_Cells)	9	0.017094
6838	BioID2-MAO-Disc4.nd2	4	161	(Cargo_in_Cells)	138	(Cargo_in_Mitochondria)	8	(Mitochondria_in_Cells)	116	(Cargo_in_Golgi)	29	(Golgi_in_Cells)	45	0.0689655
6843	BioID2-MAO-Disc4.nd2	4	162	(Cargo_in_Cells)	20	(Cargo_in_Mitochondria)	19	(Mitochondria_in_Cells)	116	(Cargo_in_Golgi)	10	(Golgi_in_Cells)	19	0.163793
6848	BioID2-MAO-Disc4.nd2	4	163	(Cargo_in_Cells)	25	(Cargo_in_Mitochondria)	11	(Mitochondria_in_Cells)	59	(Cargo_in_Golgi)	0	(Golgi_in_Cells)	0	0.186441
6853	BioID2-MAO-Disc4.nd2	4	164	(Cargo_in_Cells)	0	(Cargo_in_Mitochondria)	0	(Mitochondria_in_Cells)	66	(Cargo_in_Golgi)	0	(Golgi_in_Cells)	0	0
6858	BioID2-MAO-Disc4.nd2	4	165	(Cargo_in_Cells)	100	(Cargo_in_Mitochondria)	2	(Mitochondria_in_Cells)	148	(Cargo_in_Golgi)	15	(Golgi_in_Cells)	29	0.0135135
6868	BioID2-MAO-Disc4.nd2	4	167	(Cargo_in_Cells)	86	(Cargo_in_Mitochondria)	2	(Mitochondria_in_Cells)	233	(Cargo_in_Golgi)	1	(Golgi_in_Cells)	5	0.00858369
6873	BioID2-MAO-Disc4.nd2	4	168	(Cargo_in_Cells)	48	(Cargo_in_Mitochondria)	0	(Mitochondria_in_Cells)	212	(Cargo_in_Golgi)	13	(Golgi_in_Cells)	13	0
6878	BioID2-MAO-Disc4.nd2	4	169	(Cargo_in_Cells)	0	(Cargo_in_Mitochondria)	0	(Mitochondria_in_Cells)	4	(Cargo_in_Golgi)	0	(Golgi_in_Cells)	0	0
6883	BioID2-MAO-Disc4.nd2	4	170	(Cargo_in_Cells)	115	(Cargo_in_Mitochondria)	7	(Mitochondria_in_Cells)	361	(Cargo_in_Golgi)	27	(Golgi_in_Cells)	48	0.0193906
6888	BioID2-MAO-Disc4.nd2	4	171	(Cargo_in_Cells)	50	(Cargo_in_Mitochondria)	0	(Mitochondria_in_Cells)	56	(Cargo_in_Golgi)	0	(Golgi_in_Cells)	0	0
6893	BioID2-MAO-Disc4.nd2	4	172	(Cargo_in_Cells)	59	(Cargo_in_Mitochondria)	0	(Mitochondria_in_Cells)	26	(Cargo_in_Golgi)	13	(Golgi_in_Cells)	22	0
6898	BioID2-MAO-Disc4.nd2	4	173	(Cargo_in_Cells)	127	(Cargo_in_Mitochondria)	0	(Mitochondria_in_Cells)	14	(Cargo_in_Golgi)	25	(Golgi_in_Cells)	35	0
6903	BioID2-MAO-Disc4.nd2	4	174	(Cargo_in_Cells)	74	(Cargo_in_Mitochondria)	21	(Mitochondria_in_Cells)	117	(Cargo_in_Golgi)	0	(Golgi_in_Cells)	0	0.179487
6908	BioID2-MAO-Disc4.nd2	4	175	(Cargo_in_Cells)	183	(Cargo_in_Mitochondria)	33	(Mitochondria_in_Cells)	130	(Cargo_in_Golgi)	36	(Golgi_in_Cells)	50	0.253846
6918	BioID2-MAO-Disc4.nd2	4	177	(Cargo_in_Cells)	48	(Cargo_in_Mitochondria)	0	(Mitochondria_in_Cells)	4	(Cargo_in_Golgi)	0	(Golgi_in_Cells)	0	0
6923	BioID2-MAO-Disc4.nd2	4	178	(Cargo_in_Cells)	0	(Cargo_in_Mitochondria)	0	(Mitochondria_in_Cells)	16	(Cargo_in_Golgi)	0	(Golgi_in_Cells)	0	0
6928	BioID2-MAO-Disc4.nd2	4	179	(Cargo_in_Cells)	2	(Cargo_in_Mitochondria)	2	(Mitochondria_in_Cells)	196	(Cargo_in_Golgi)	0	(Golgi_in_Cells)	0	0.0102041
6933	BioID2-MAO-Disc4.nd2	4	180	(Cargo_in_Cells)	0	(Cargo_in_Mitochondria)	0	(Mitochondria_in_Cells)	28	(Cargo_in_Golgi)	0	(Golgi_in_Cells)	0	0
6938	BioID2-MAO-Disc4.nd2	4	181	(Cargo_in_Cells)	67	(Cargo_in_Mitochondria)	0	(Mitochondria_in_Cells)	132	(Cargo_in_Golgi)	2	(Golgi_in_Cells)	16	0
6943	BioID2-MAO-Disc4.nd2	4	182	(Cargo_in_Cells)	83	(Cargo_in_Mitochondria)	30	(Mitochondria_in_Cells)	414	(Cargo_in_Golgi)	51	(Golgi_in_Cells)	58	0.0724638
6948	BioID2-MAO-Disc4.nd2	4	183	(Cargo_in_Cells)	1	(Cargo_in_Mitochondria)	0	(Mitochondria_in_Cells)	93	(Cargo_in_Golgi)	0	(Golgi_in_Cells)	0	0
6953	BioID2-MAO-Disc4.nd2	4	184	(Cargo_in_Cells)	83	(Cargo_in_Mitochondria)	0	(Mitochondria_in_Cells)	84	(Cargo_in_Golgi)	21	(Golgi_in_Cells)	22	0
6958	BioID2-MAO-Disc4.nd2	4	185	(Cargo_in_Cells)	201	(Cargo_in_Mitochondria)	0	(Mitochondria_in_Cells)	61	(Cargo_in_Golgi)	78	(Golgi_in_Cells)	84	0
6973	BioID2-MAO-Disc4.nd2	4	188	(Cargo_in_Cells)	153	(Cargo_in_Mitochondria)	0	(Mitochondria_in_Cells)	19	(Cargo_in_Golgi)	9	(Golgi_in_Cells)	35	0
6978	BioID2-MAO-Disc4.nd2	4	189	(Cargo_in_Cells)	152	(Cargo_in_Mitochondria)	9	(Mitochondria_in_Cells)	222	(Cargo_in_Golgi)	20	(Golgi_in_Cells)	29	0.0405405
6983	BioID2-MAO-Disc4.nd2	4	190	(Cargo_in_Cells)	4	(Cargo_in_Mitochondria)	0	(Mitochondria_in_Cells)	20	(Cargo_in_Golgi)	0	(Golgi_in_Cells)	0	0
6988	BioID2-MAO-Disc4.nd2	4	191	(Cargo_in_Cells)	55	(Cargo_in_Mitochondria)	0	(Mitochondria_in_Cells)	31	(Cargo_in_Golgi)	0	(Golgi_in_Cells)	0	0
6993	BioID2-MAO-Disc4.nd2	4	192	(Cargo_in_Cells)	133	(Cargo_in_Mitochondria)	16	(Mitochondria_in_Cells)	363	(Cargo_in_Golgi)	16	(Golgi_in_Cells)	16	0.0440771
6998	BioID2-MAO-Disc4.nd2	4	193	(Cargo_in_Cells)	39	(Cargo_in_Mitochondria)	4	(Mitochondria_in_Cells)	78	(Cargo_in_Golgi)	0	(Golgi_in_Cells)	0	0.0512821
7003	BioID2-MAO-Disc4.nd2	4	194	(Cargo_in_Cells)	109	(Cargo_in_Mitochondria)	19	(Mitochondria_in_Cells)	247	(Cargo_in_Golgi)	14	(Golgi_in_Cells)	14	0.0769231
7008	BioID2-MAO-Disc4.nd2	4	195	(Cargo_in_Cells)	82	(Cargo_in_Mitochondria)	70	(Mitochondria_in_Cells)	525	(Cargo_in_Golgi)	10	(Golgi_in_Cells)	15	0.133333
7013	BioID2-MAO-Disc4.nd2	4	196	(Cargo_in_Cells)	175	(Cargo_in_Mitochondria)	44	(Mitochondria_in_Cells)	305	(Cargo_in_Golgi)	1	(Golgi_in_Cells)	1	0.144262
7018	BioID2-MAO-Disc4.nd2	4	197	(Cargo_in_Cells)	37	(Cargo_in_Mitochondria)	12	(Mitochondria_in_Cells)	135	(Cargo_in_Golgi)	6	(Golgi_in_Cells)	15	0.0888889
7023	BioID2-MAO-Disc4.nd2	4	198	(Cargo_in_Cells)	15	(Cargo_in_Mitochondria)	0	(Mitochondria_in_Cells)	58	(Cargo_in_Golgi)	0	(Golgi_in_Cells)	0	0
7028	BioID2-MAO-Disc4.nd2	4	199	(Cargo_in_Cells)	230	(Cargo_in_Mitochondria)	0	(Mitochondria_in_Cells)	75	(Cargo_in_Golgi)	0	(Golgi_in_Cells)	0	0
7033	BioID2-MAO-Disc4.nd2	4	200	(Cargo_in_Cells)	0	(Cargo_in_Mitochondria)	0	(Mitochondria_in_Cells)	511	(Cargo_in_Golgi)	0	(Golgi_in_Cells)	0	0
7038	BioID2-MAO-Disc4.nd2	4	201	(Cargo_in_Cells)	70	(Cargo_in_Mitochondria)	45	(Mitochondria_in_Cells)	601	(Cargo_in_Golgi)	0	(Golgi_in_Cells)	0	0.0748752
7043	BioID2-MAO-Disc4.nd2	4	202	(Cargo_in_Cells)	0	(Cargo_in_Mitochondria)	0	(Mitochondria_in_Cells)	12	(Cargo_in_Golgi)	0	(Golgi_in_Cells)	0	0
7048	BioID2-MAO-Disc4.nd2	4	203	(Cargo_in_Cells)	51	(Cargo_in_Mitochondria)	0	(Mitochondria_in_Cells)	117	(Cargo_in_Golgi)	3	(Golgi_in_Cells)	3	0
7053	BioID2-MAO-Disc4.nd2	4	204	(Cargo_in_Cells)	78	(Cargo_in_Mitochondria)	22	(Mitochondria_in_Cells)	400	(Cargo_in_Golgi)	17	(Golgi_in_Cells)	24	0.055
7063	BioID2-MAO-Disc4.nd2	4	206	(Cargo_in_Cells)	52	(Cargo_in_Mitochondria)	0	(Mitochondria_in_Cells)	37	(Cargo_in_Golgi)	0	(Golgi_in_Cells)	0	0
7068	BioID2-MAO-Disc4.nd2	4	207	(Cargo_in_Cells)	99	(Cargo_in_Mitochondria)	61	(Mitochondria_in_Cells)	705	(Cargo_in_Golgi)	42	(Golgi_in_Cells)	71	0.0865248
7073	BioID2-MAO-Disc4.nd2	4	208	(Cargo_in_Cells)	251	(Cargo_in_Mitochondria)	117	(Mitochondria_in_Cells)	277	(Cargo_in_Golgi)	59	(Golgi_in_Cells)	78	0.422383
7078	BioID2-MAO-Disc4.nd2	4	209	(Cargo_in_Cells)	0	(Cargo_in_Mitochondria)	0	(Mitochondria_in_Cells)	235	(Cargo_in_Golgi)	0	(Golgi_in_Cells)	0	0
7088	BioID2-MAO-Disc4.nd2	4	211	(Cargo_in_Cells)	70	(Cargo_in_Mitochondria)	12	(Mitochondria_in_Cells)	319	(Cargo_in_Golgi)	5	(Golgi_in_Cells)	5	0.0376176
7098	BioID2-MAO-Disc4.nd2	4	213	(Cargo_in_Cells)	89	(Cargo_in_Mitochondria)	73	(Mitochondria_in_Cells)	288	(Cargo_in_Golgi)	28	(Golgi_in_Cells)	54	0.253472
7103	BioID2-MAO-Disc4.nd2	4	214	(Cargo_in_Cells)	15	(Cargo_in_Mitochondria)	0	(Mitochondria_in_Cells)	202	(Cargo_in_Golgi)	0	(Golgi_in_Cells)	0	0
7113	BioID2-MAO-Disc4.nd2	4	216	(Cargo_in_Cells)	197	(Cargo_in_Mitochondria)	26	(Mitochondria_in_Cells)	59	(Cargo_in_Golgi)	23	(Golgi_in_Cells)	39	0.440678
7118	BioID2-MAO-Disc4.nd2	4	217	(Cargo_in_Cells)	75	(Cargo_in_Mitochondria)	26	(Mitochondria_in_Cells)	61	(Cargo_in_Golgi)	37	(Golgi_in_Cells)	37	0.42623
7123	BioID2-MAO-Disc4.nd2	4	218	(Cargo_in_Cells)	109	(Cargo_in_Mitochondria)	25	(Mitochondria_in_Cells)	97	(Cargo_in_Golgi)	0	(Golgi_in_Cells)	0	0.257732
7128	BioID2-MAO-Disc4.nd2	4	219	(Cargo_in_Cells)	150	(Cargo_in_Mitochondria)	57	(Mitochondria_in_Cells)	293	(Cargo_in_Golgi)	55	(Golgi_in_Cells)	55	0.194539
7133	BioID2-MAO-Disc4.nd2	4	220	(Cargo_in_Cells)	23	(Cargo_in_Mitochondria)	5	(Mitochondria_in_Cells)	224	(Cargo_in_Golgi)	10	(Golgi_in_Cells)	25	0.0223214
7138	BioID2-MAO-Disc4.nd2	4	221	(Cargo_in_Cells)	64	(Cargo_in_Mitochondria)	17	(Mitochondria_in_Cells)	17	(Cargo_in_Golgi)	0	(Golgi_in_Cells)	0	1
7143	BioID2-MAO-Disc4.nd2	4	222	(Cargo_in_Cells)	5	(Cargo_in_Mitochondria)	0	(Mitochondria_in_Cells)	153	(Cargo_in_Golgi)	0	(Golgi_in_Cells)	0	0
7148	BioID2-MAO-Disc4.nd2	4	223	(Cargo_in_Cells)	180	(Cargo_in_Mitochondria)	64	(Mitochondria_in_Cells)	518	(Cargo_in_Golgi)	27	(Golgi_in_Cells)	48	0.123552
7153	BioID2-MAO-Disc4.nd2	4	224	(Cargo_in_Cells)	351	(Cargo_in_Mitochondria)	13	(Mitochondria_in_Cells)	299	(Cargo_in_Golgi)	53	(Golgi_in_Cells)	63	0.0434783
7158	BioID2-MAO-Disc4.nd2	4	225	(Cargo_in_Cells)	133	(Cargo_in_Mitochondria)	65	(Mitochondria_in_Cells)	313	(Cargo_in_Golgi)	53	(Golgi_in_Cells)	57	0.207668
7163	BioID2-MAO-Disc4.nd2	4	226	(Cargo_in_Cells)	0	(Cargo_in_Mitochondria)	0	(Mitochondria_in_Cells)	10	(Cargo_in_Golgi)	0	(Golgi_in_Cells)	0	0
7168	BioID2-MAO-Disc4.nd2	4	227	(Cargo_in_Cells)	124	(Cargo_in_Mitochondria)	13	(Mitochondria_in_Cells)	211	(Cargo_in_Golgi)	35	(Golgi_in_Cells)	44	0.0616114
7173	BioID2-MAO-Disc4.nd2	4	228	(Cargo_in_Cells)	68	(Cargo_in_Mitochondria)	0	(Mitochondria_in_Cells)	56	(Cargo_in_Golgi)	0	(Golgi_in_Cells)	0	0
7178	BioID2-MAO-Disc4.nd2	4	229	(Cargo_in_Cells)	5	(Cargo_in_Mitochondria)	0	(Mitochondria_in_Cells)	43	(Cargo_in_Golgi)	0	(Golgi_in_Cells)	0	0
7183	BioID2-MAO-Disc4.nd2	4	230	(Cargo_in_Cells)	153	(Cargo_in_Mitochondria)	28	(Mitochondria_in_Cells)	227	(Cargo_in_Golgi)	29	(Golgi_in_Cells)	29	0.123348
7188	BioID2-MAO-Disc4.nd2	4	231	(Cargo_in_Cells)	11	(Cargo_in_Mitochondria)	11	(Mitochondria_in_Cells)	233	(Cargo_in_Golgi)	0	(Golgi_in_Cells)	0	0.0472103
7193	BioID2-MAO-Disc4.nd2	4	232	(Cargo_in_Cells)	32	(Cargo_in_Mitochondria)	0	(Mitochondria_in_Cells)	172	(Cargo_in_Golgi)	10	(Golgi_in_Cells)	15	0
7198	BioID2-MAO-Disc4.nd2	4	233	(Cargo_in_Cells)	67	(Cargo_in_Mitochondria)	10	(Mitochondria_in_Cells)	100	(Cargo_in_Golgi)	4	(Golgi_in_Cells)	4	0.1
7203	BioID2-MAO-Disc4.nd2	4	234	(Cargo_in_Cells)	189	(Cargo_in_Mitochondria)	45	(Mitochondria_in_Cells)	441	(Cargo_in_Golgi)	46	(Golgi_in_Cells)	61	0.102041
7208	BioID2-MAO-Disc4.nd2	4	235	(Cargo_in_Cells)	0	(Cargo_in_Mitochondria)	0	(Mitochondria_in_Cells)	48	(Cargo_in_Golgi)	0	(Golgi_in_Cells)	0	0
7213	BioID2-MAO-Disc4.nd2	4	236	(Cargo_in_Cells)	229	(Cargo_in_Mitochondria)	29	(Mitochondria_in_Cells)	267	(Cargo_in_Golgi)	43	(Golgi_in_Cells)	65	0.108614
7218	BioID2-MAO-Disc4.nd2	4	237	(Cargo_in_Cells)	197	(Cargo_in_Mitochondria)	45	(Mitochondria_in_Cells)	280	(Cargo_in_Golgi)	84	(Golgi_in_Cells)	93	0.160714
7223	BioID2-MAO-Disc4.nd2	4	238	(Cargo_in_Cells)	10	(Cargo_in_Mitochondria)	0	(Mitochondria_in_Cells)	55	(Cargo_in_Golgi)	0	(Golgi_in_Cells)	0	0
7228	BioID2-MAO-Disc4.nd2	4	239	(Cargo_in_Cells)	234	(Cargo_in_Mitochondria)	47	(Mitochondria_in_Cells)	561	(Cargo_in_Golgi)	50	(Golgi_in_Cells)	55	0.083779
7233	BioID2-MAO-Disc4.nd2	4	240	(Cargo_in_Cells)	102	(Cargo_in_Mitochondria)	37	(Mitochondria_in_Cells)	266	(Cargo_in_Golgi)	22	(Golgi_in_Cells)	22	0.139098
7238	BioID2-MAO-Disc4.nd2	4	241	(Cargo_in_Cells)	17	(Cargo_in_Mitochondria)	1	(Mitochondria_in_Cells)	52	(Cargo_in_Golgi)	0	(Golgi_in_Cells)	0	0.0192308
7243	BioID2-MAO-Disc4.nd2	4	242	(Cargo_in_Cells)	152	(Cargo_in_Mitochondria)	14	(Mitochondria_in_Cells)	328	(Cargo_in_Golgi)	29	(Golgi_in_Cells)	33	0.0426829
7248	BioID2-MAO-Disc4.nd2	4	243	(Cargo_in_Cells)	55	(Cargo_in_Mitochondria)	0	(Mitochondria_in_Cells)	377	(Cargo_in_Golgi)	3	(Golgi_in_Cells)	3	0
7253	BioID2-MAO-Disc4.nd2	4	244	(Cargo_in_Cells)	17	(Cargo_in_Mitochondria)	0	(Mitochondria_in_Cells)	42	(Cargo_in_Golgi)	0	(Golgi_in_Cells)	0	0
7263	BioID2-MAO-Disc4.nd2	4	246	(Cargo_in_Cells)	2	(Cargo_in_Mitochondria)	0	(Mitochondria_in_Cells)	32	(Cargo_in_Golgi)	0	(Golgi_in_Cells)	0	0
7268	BioID2-MAO-Disc4.nd2	4	247	(Cargo_in_Cells)	20	(Cargo_in_Mitochondria)	0	(Mitochondria_in_Cells)	69	(Cargo_in_Golgi)	9	(Golgi_in_Cells)	18	0
7273	BioID2-MAO-Disc4.nd2	4	248	(Cargo_in_Cells)	35	(Cargo_in_Mitochondria)	0	(Mitochondria_in_Cells)	49	(Cargo_in_Golgi)	5	(Golgi_in_Cells)	8	0
7278	BioID2-MAO-Disc4.nd2	4	249	(Cargo_in_Cells)	104	(Cargo_in_Mitochondria)	43	(Mitochondria_in_Cells)	363	(Cargo_in_Golgi)	14	(Golgi_in_Cells)	15	0.118457
7283	BioID2-MAO-Disc4.nd2	4	250	(Cargo_in_Cells)	72	(Cargo_in_Mitochondria)	0	(Mitochondria_in_Cells)	10	(Cargo_in_Golgi)	22	(Golgi_in_Cells)	24	0
7288	BioID2-MAO-Disc4.nd2	4	251	(Cargo_in_Cells)	56	(Cargo_in_Mitochondria)	31	(Mitochondria_in_Cells)	315	(Cargo_in_Golgi)	0	(Golgi_in_Cells)	0	0.0984127
7293	BioID2-MAO-Disc4.nd2	4	252	(Cargo_in_Cells)	30	(Cargo_in_Mitochondria)	26	(Mitochondria_in_Cells)	689	(Cargo_in_Golgi)	0	(Golgi_in_Cells)	0	0.0377358
7298	BioID2-MAO-Disc4.nd2	4	253	(Cargo_in_Cells)	32	(Cargo_in_Mitochondria)	13	(Mitochondria_in_Cells)	286	(Cargo_in_Golgi)	16	(Golgi_in_Cells)	23	0.0454545
7303	BioID2-MAO-Disc4.nd2	4	254	(Cargo_in_Cells)	270	(Cargo_in_Mitochondria)	71	(Mitochondria_in_Cells)	537	(Cargo_in_Golgi)	18	(Golgi_in_Cells)	23	0.132216
7308	BioID2-MAO-Disc4.nd2	4	255	(Cargo_in_Cells)	0	(Cargo_in_Mitochondria)	0	(Mitochondria_in_Cells)	114	(Cargo_in_Golgi)	0	(Golgi_in_Cells)	0	0
7313	BioID2-MAO-Disc4.nd2	4	256	(Cargo_in_Cells)	16	(Cargo_in_Mitochondria)	0	(Mitochondria_in_Cells)	129	(Cargo_in_Golgi)	0	(Golgi_in_Cells)	0	0
7318	BioID2-MAO-Disc4.nd2	4	257	(Cargo_in_Cells)	47	(Cargo_in_Mitochondria)	0	(Mitochondria_in_Cells)	541	(Cargo_in_Golgi)	0	(Golgi_in_Cells)	0	0
7328	BioID2-MAO-Disc4.nd2	4	259	(Cargo_in_Cells)	20	(Cargo_in_Mitochondria)	0	(Mitochondria_in_Cells)	105	(Cargo_in_Golgi)	0	(Golgi_in_Cells)	0	0
7333	BioID2-MAO-Disc4.nd2	4	260	(Cargo_in_Cells)	126	(Cargo_in_Mitochondria)	24	(Mitochondria_in_Cells)	625	(Cargo_in_Golgi)	22	(Golgi_in_Cells)	42	0.0384
7338	BioID2-MAO-Disc4.nd2	4	261	(Cargo_in_Cells)	33	(Cargo_in_Mitochondria)	0	(Mitochondria_in_Cells)	43	(Cargo_in_Golgi)	16	(Golgi_in_Cells)	16	0
7343	BioID2-MAO-Disc4.nd2	4	262	(Cargo_in_Cells)	42	(Cargo_in_Mitochondria)	17	(Mitochondria_in_Cells)	133	(Cargo_in_Golgi)	11	(Golgi_in_Cells)	13	0.12782
7348	BioID2-MAO-Disc4.nd2	4	263	(Cargo_in_Cells)	21	(Cargo_in_Mitochondria)	0	(Mitochondria_in_Cells)	105	(Cargo_in_Golgi)	0	(Golgi_in_Cells)	0	0
7353	BioID2-MAO-Disc4.nd2	4	264	(Cargo_in_Cells)	105	(Cargo_in_Mitochondria)	1	(Mitochondria_in_Cells)	6	(Cargo_in_Golgi)	7	(Golgi_in_Cells)	7	0.166667
7358	BioID2-MAO-Disc4.nd2	4	265	(Cargo_in_Cells)	56	(Cargo_in_Mitochondria)	24	(Mitochondria_in_Cells)	379	(Cargo_in_Golgi)	22	(Golgi_in_Cells)	42	0.0633245
7363	BioID2-MAO-Disc4.nd2	4	266	(Cargo_in_Cells)	84	(Cargo_in_Mitochondria)	4	(Mitochondria_in_Cells)	243	(Cargo_in_Golgi)	0	(Golgi_in_Cells)	0	0.0164609
7368	BioID2-MAO-Disc4.nd2	4	267	(Cargo_in_Cells)	0	(Cargo_in_Mitochondria)	0	(Mitochondria_in_Cells)	111	(Cargo_in_Golgi)	0	(Golgi_in_Cells)	0	0
7373	BioID2-MAO-Disc4.nd2	4	268	(Cargo_in_Cells)	2	(Cargo_in_Mitochondria)	0	(Mitochondria_in_Cells)	126	(Cargo_in_Golgi)	0	(Golgi_in_Cells)	0	0
7378	BioID2-MAO-Disc4.nd2	4	269	(Cargo_in_Cells)	30	(Cargo_in_Mitochondria)	29	(Mitochondria_in_Cells)	219	(Cargo_in_Golgi)	0	(Golgi_in_Cells)	0	0.13242
7383	BioID2-MAO-Disc4.nd2	4	270	(Cargo_in_Cells)	265	(Cargo_in_Mitochondria)	13	(Mitochondria_in_Cells)	485	(Cargo_in_Golgi)	48	(Golgi_in_Cells)	49	0.0268041
7388	BioID2-MAO-Disc4.nd2	4	271	(Cargo_in_Cells)	1	(Cargo_in_Mitochondria)	1	(Mitochondria_in_Cells)	328	(Cargo_in_Golgi)	0	(Golgi_in_Cells)	0	0.00304878
7393	BioID2-MAO-Disc4.nd2	4	272	(Cargo_in_Cells)	152	(Cargo_in_Mitochondria)	56	(Mitochondria_in_Cells)	294	(Cargo_in_Golgi)	38	(Golgi_in_Cells)	38	0.190476
7398	BioID2-MAO-Disc4.nd2	4	273	(Cargo_in_Cells)	0	(Cargo_in_Mitochondria)	0	(Mitochondria_in_Cells)	48	(Cargo_in_Golgi)	0	(Golgi_in_Cells)	0	0
7403	BioID2-MAO-Disc4.nd2	4	274	(Cargo_in_Cells)	0	(Cargo_in_Mitochondria)	0	(Mitochondria_in_Cells)	129	(Cargo_in_Golgi)	0	(Golgi_in_Cells)	0	0
7408	BioID2-MAO-Disc4.nd2	4	275	(Cargo_in_Cells)	111	(Cargo_in_Mitochondria)	3	(Mitochondria_in_Cells)	420	(Cargo_in_Golgi)	0	(Golgi_in_Cells)	0	0.00714286
7413	BioID2-MAO-Disc4.nd2	4	276	(Cargo_in_Cells)	0	(Cargo_in_Mitochondria)	0	(Mitochondria_in_Cells)	212	(Cargo_in_Golgi)	0	(Golgi_in_Cells)	0	0
7423	BioID2-MAO-Disc4.nd2	4	278	(Cargo_in_Cells)	0	(Cargo_in_Mitochondria)	0	(Mitochondria_in_Cells)	44	(Cargo_in_Golgi)	0	(Golgi_in_Cells)	0	0
7428	BioID2-MAO-Disc4.nd2	4	279	(Cargo_in_Cells)	155	(Cargo_in_Mitochondria)	67	(Mitochondria_in_Cells)	428	(Cargo_in_Golgi)	5	(Golgi_in_Cells)	10	0.156542
7438	BioID2-MAO-Disc4.nd2	4	281	(Cargo_in_Cells)	8	(Cargo_in_Mitochondria)	8	(Mitochondria_in_Cells)	111	(Cargo_in_Golgi)	0	(Golgi_in_Cells)	0	0.0720721
7443	BioID2-MAO-Disc4.nd2	4	282	(Cargo_in_Cells)	0	(Cargo_in_Mitochondria)	0	(Mitochondria_in_Cells)	53	(Cargo_in_Golgi)	0	(Golgi_in_Cells)	0	0
7448	BioID2-MAO-Disc4.nd2	4	283	(Cargo_in_Cells)	5	(Cargo_in_Mitochondria)	5	(Mitochondria_in_Cells)	204	(Cargo_in_Golgi)	1	(Golgi_in_Cells)	10	0.0245098
7453	BioID2-MAO-Disc4.nd2	4	284	(Cargo_in_Cells)	122	(Cargo_in_Mitochondria)	14	(Mitochondria_in_Cells)	88	(Cargo_in_Golgi)	22	(Golgi_in_Cells)	22	0.159091
7458	BioID2-MAO-Disc4.nd2	4	285	(Cargo_in_Cells)	1	(Cargo_in_Mitochondria)	1	(Mitochondria_in_Cells)	91	(Cargo_in_Golgi)	0	(Golgi_in_Cells)	0	0.010989
7463	BioID2-MAO-Disc4.nd2	4	286	(Cargo_in_Cells)	0	(Cargo_in_Mitochondria)	0	(Mitochondria_in_Cells)	98	(Cargo_in_Golgi)	0	(Golgi_in_Cells)	0	0
7468	BioID2-MAO-Disc4.nd2	4	287	(Cargo_in_Cells)	173	(Cargo_in_Mitochondria)	91	(Mitochondria_in_Cells)	683	(Cargo_in_Golgi)	0	(Golgi_in_Cells)	0	0.133236
7473	BioID2-MAO-Disc4.nd2	4	288	(Cargo_in_Cells)	135	(Cargo_in_Mitochondria)	19	(Mitochondria_in_Cells)	420	(Cargo_in_Golgi)	35	(Golgi_in_Cells)	47	0.0452381
7478	BioID2-MAO-Disc4.nd2	4	289	(Cargo_in_Cells)	31	(Cargo_in_Mitochondria)	11	(Mitochondria_in_Cells)	101	(Cargo_in_Golgi)	15	(Golgi_in_Cells)	15	0.108911
7483	BioID2-MAO-Disc4.nd2	4	290	(Cargo_in_Cells)	66	(Cargo_in_Mitochondria)	14	(Mitochondria_in_Cells)	280	(Cargo_in_Golgi)	0	(Golgi_in_Cells)	0	0.05
7488	BioID2-MAO-Disc4.nd2	4	291	(Cargo_in_Cells)	65	(Cargo_in_Mitochondria)	25	(Mitochondria_in_Cells)	161	(Cargo_in_Golgi)	0	(Golgi_in_Cells)	0	0.15528
7498	BioID2-MAO-Disc4.nd2	4	293	(Cargo_in_Cells)	71	(Cargo_in_Mitochondria)	4	(Mitochondria_in_Cells)	94	(Cargo_in_Golgi)	0	(Golgi_in_Cells)	0	0.0425532
7503	BioID2-MAO-Disc4.nd2	4	294	(Cargo_in_Cells)	71	(Cargo_in_Mitochondria)	25	(Mitochondria_in_Cells)	238	(Cargo_in_Golgi)	10	(Golgi_in_Cells)	21	0.105042
7508	BioID2-MAO-Disc4.nd2	4	295	(Cargo_in_Cells)	100	(Cargo_in_Mitochondria)	0	(Mitochondria_in_Cells)	377	(Cargo_in_Golgi)	4	(Golgi_in_Cells)	8	0
7513	BioID2-MAO-Disc4.nd2	4	296	(Cargo_in_Cells)	0	(Cargo_in_Mitochondria)	0	(Mitochondria_in_Cells)	103	(Cargo_in_Golgi)	0	(Golgi_in_Cells)	0	0
7518	BioID2-MAO-Disc4.nd2	4	297	(Cargo_in_Cells)	34	(Cargo_in_Mitochondria)	13	(Mitochondria_in_Cells)	125	(Cargo_in_Golgi)	0	(Golgi_in_Cells)	0	0.104
7523	BioID2-MAO-Disc4.nd2	4	298	(Cargo_in_Cells)	27	(Cargo_in_Mitochondria)	2	(Mitochondria_in_Cells)	47	(Cargo_in_Golgi)	7	(Golgi_in_Cells)	8	0.0425532
7528	BioID2-MAO-Disc4.nd2	4	299	(Cargo_in_Cells)	31	(Cargo_in_Mitochondria)	0	(Mitochondria_in_Cells)	2	(Cargo_in_Golgi)	30	(Golgi_in_Cells)	46	0
7533	BioID2-MAO-Disc4.nd2	4	300	(Cargo_in_Cells)	29	(Cargo_in_Mitochondria)	0	(Mitochondria_in_Cells)	456	(Cargo_in_Golgi)	15	(Golgi_in_Cells)	20	0
7538	BioID2-MAO-Disc4.nd2	4	301	(Cargo_in_Cells)	58	(Cargo_in_Mitochondria)	0	(Mitochondria_in_Cells)	175	(Cargo_in_Golgi)	0	(Golgi_in_Cells)	0	0
7543	BioID2-MAO-Disc4.nd2	4	302	(Cargo_in_Cells)	15	(Cargo_in_Mitochondria)	4	(Mitochondria_in_Cells)	50	(Cargo_in_Golgi)	0	(Golgi_in_Cells)	0	0.08
7548	BioID2-MAO-Disc4.nd2	4	303	(Cargo_in_Cells)	15	(Cargo_in_Mitochondria)	0	(Mitochondria_in_Cells)	184	(Cargo_in_Golgi)	0	(Golgi_in_Cells)	0	0
7553	BioID2-MAO-Disc4.nd2	4	304	(Cargo_in_Cells)	0	(Cargo_in_Mitochondria)	0	(Mitochondria_in_Cells)	77	(Cargo_in_Golgi)	0	(Golgi_in_Cells)	0	0
7558	BioID2-MAO-Disc4.nd2	4	305	(Cargo_in_Cells)	0	(Cargo_in_Mitochondria)	0	(Mitochondria_in_Cells)	80	(Cargo_in_Golgi)	0	(Golgi_in_Cells)	0	0
7563	BioID2-MAO-Disc4.nd2	4	306	(Cargo_in_Cells)	17	(Cargo_in_Mitochondria)	2	(Mitochondria_in_Cells)	188	(Cargo_in_Golgi)	14	(Golgi_in_Cells)	25	0.0106383
7568	BioID2-MAO-Disc4.nd2	4	307	(Cargo_in_Cells)	13	(Cargo_in_Mitochondria)	0	(Mitochondria_in_Cells)	574	(Cargo_in_Golgi)	0	(Golgi_in_Cells)	0	0
7573	BioID2-MAO-Disc4.nd2	4	308	(Cargo_in_Cells)	87	(Cargo_in_Mitochondria)	33	(Mitochondria_in_Cells)	229	(Cargo_in_Golgi)	36	(Golgi_in_Cells)	47	0.144105
7578	BioID2-MAO-Disc4.nd2	4	309	(Cargo_in_Cells)	158	(Cargo_in_Mitochondria)	46	(Mitochondria_in_Cells)	889	(Cargo_in_Golgi)	51	(Golgi_in_Cells)	51	0.0517435
7583	BioID2-MAO-Disc4.nd2	4	310	(Cargo_in_Cells)	60	(Cargo_in_Mitochondria)	0	(Mitochondria_in_Cells)	114	(Cargo_in_Golgi)	5	(Golgi_in_Cells)	10	0
7588	BioID2-MAO-Disc4.nd2	4	311	(Cargo_in_Cells)	59	(Cargo_in_Mitochondria)	3	(Mitochondria_in_Cells)	15	(Cargo_in_Golgi)	0	(Golgi_in_Cells)	0	0.2
7593	BioID2-MAO-Disc4.nd2	4	312	(Cargo_in_Cells)	52	(Cargo_in_Mitochondria)	24	(Mitochondria_in_Cells)	755	(Cargo_in_Golgi)	0	(Golgi_in_Cells)	0	0.0317881
7598	BioID2-MAO-Disc4.nd2	4	313	(Cargo_in_Cells)	0	(Cargo_in_Mitochondria)	0	(Mitochondria_in_Cells)	190	(Cargo_in_Golgi)	0	(Golgi_in_Cells)	0	0
7603	BioID2-MAO-Disc4.nd2	4	314	(Cargo_in_Cells)	4	(Cargo_in_Mitochondria)	0	(Mitochondria_in_Cells)	114	(Cargo_in_Golgi)	0	(Golgi_in_Cells)	3	0
7608	BioID2-MAO-Disc4.nd2	4	315	(Cargo_in_Cells)	102	(Cargo_in_Mitochondria)	32	(Mitochondria_in_Cells)	564	(Cargo_in_Golgi)	21	(Golgi_in_Cells)	26	0.0567376
7613	BioID2-MAO-Disc4.nd2	4	316	(Cargo_in_Cells)	57	(Cargo_in_Mitochondria)	19	(Mitochondria_in_Cells)	305	(Cargo_in_Golgi)	0	(Golgi_in_Cells)	0	0.0622951
7618	BioID2-MAO-Disc4.nd2	4	317	(Cargo_in_Cells)	73	(Cargo_in_Mitochondria)	5	(Mitochondria_in_Cells)	83	(Cargo_in_Golgi)	10	(Golgi_in_Cells)	10	0.060241
7628	BioID2-MAO-Disc4.nd2	4	319	(Cargo_in_Cells)	44	(Cargo_in_Mitochondria)	23	(Mitochondria_in_Cells)	238	(Cargo_in_Golgi)	18	(Golgi_in_Cells)	26	0.0966387
7638	BioID2-MAO-Disc4.nd2	4	321	(Cargo_in_Cells)	5	(Cargo_in_Mitochondria)	2	(Mitochondria_in_Cells)	149	(Cargo_in_Golgi)	0	(Golgi_in_Cells)	4	0.0134228
7643	BioID2-MAO-Disc4.nd2	4	322	(Cargo_in_Cells)	6	(Cargo_in_Mitochondria)	0	(Mitochondria_in_Cells)	98	(Cargo_in_Golgi)	0	(Golgi_in_Cells)	0	0
7648	BioID2-MAO-Disc4.nd2	4	323	(Cargo_in_Cells)	61	(Cargo_in_Mitochondria)	30	(Mitochondria_in_Cells)	482	(Cargo_in_Golgi)	28	(Golgi_in_Cells)	57	0.0622407
7653	BioID2-MAO-Disc4.nd2	4	324	(Cargo_in_Cells)	81	(Cargo_in_Mitochondria)	38	(Mitochondria_in_Cells)	204	(Cargo_in_Golgi)	13	(Golgi_in_Cells)	13	0.186275
7658	BioID2-MAO-Disc4.nd2	4	325	(Cargo_in_Cells)	10	(Cargo_in_Mitochondria)	0	(Mitochondria_in_Cells)	196	(Cargo_in_Golgi)	0	(Golgi_in_Cells)	0	0
7663	BioID2-MAO-Disc4.nd2	4	326	(Cargo_in_Cells)	47	(Cargo_in_Mitochondria)	0	(Mitochondria_in_Cells)	73	(Cargo_in_Golgi)	29	(Golgi_in_Cells)	31	0
7668	BioID2-MAO-Disc4.nd2	4	327	(Cargo_in_Cells)	0	(Cargo_in_Mitochondria)	0	(Mitochondria_in_Cells)	355	(Cargo_in_Golgi)	0	(Golgi_in_Cells)	0	0
7673	BioID2-MAO-Disc4.nd2	4	328	(Cargo_in_Cells)	0	(Cargo_in_Mitochondria)	0	(Mitochondria_in_Cells)	200	(Cargo_in_Golgi)	0	(Golgi_in_Cells)	0	0
7678	BioID2-MAO-Disc4.nd2	4	329	(Cargo_in_Cells)	110	(Cargo_in_Mitochondria)	87	(Mitochondria_in_Cells)	880	(Cargo_in_Golgi)	0	(Golgi_in_Cells)	0	0.0988636
7683	BioID2-MAO-Disc4.nd2	4	330	(Cargo_in_Cells)	249	(Cargo_in_Mitochondria)	42	(Mitochondria_in_Cells)	312	(Cargo_in_Golgi)	44	(Golgi_in_Cells)	44	0.134615
7688	BioID2-MAO-Disc4.nd2	4	331	(Cargo_in_Cells)	0	(Cargo_in_Mitochondria)	0	(Mitochondria_in_Cells)	611	(Cargo_in_Golgi)	0	(Golgi_in_Cells)	0	0
7693	BioID2-MAO-Disc4.nd2	4	332	(Cargo_in_Cells)	111	(Cargo_in_Mitochondria)	0	(Mitochondria_in_Cells)	25	(Cargo_in_Golgi)	32	(Golgi_in_Cells)	38	0
7698	BioID2-MAO-Disc4.nd2	4	333	(Cargo_in_Cells)	12	(Cargo_in_Mitochondria)	0	(Mitochondria_in_Cells)	26	(Cargo_in_Golgi)	2	(Golgi_in_Cells)	4	0
7703	BioID2-MAO-Disc4.nd2	4	334	(Cargo_in_Cells)	21	(Cargo_in_Mitochondria)	0	(Mitochondria_in_Cells)	115	(Cargo_in_Golgi)	0	(Golgi_in_Cells)	0	0
7708	BioID2-MAO-Disc4.nd2	4	335	(Cargo_in_Cells)	109	(Cargo_in_Mitochondria)	35	(Mitochondria_in_Cells)	131	(Cargo_in_Golgi)	33	(Golgi_in_Cells)	33	0.267176
7713	BioID2-MAO-Disc4.nd2	4	336	(Cargo_in_Cells)	0	(Cargo_in_Mitochondria)	0	(Mitochondria_in_Cells)	70	(Cargo_in_Golgi)	0	(Golgi_in_Cells)	0	0
7718	BioID2-MAO-Disc4.nd2	4	337	(Cargo_in_Cells)	65	(Cargo_in_Mitochondria)	0	(Mitochondria_in_Cells)	288	(Cargo_in_Golgi)	14	(Golgi_in_Cells)	22	0
7723	BioID2-MAO-Disc4.nd2	4	338	(Cargo_in_Cells)	21	(Cargo_in_Mitochondria)	21	(Mitochondria_in_Cells)	591	(Cargo_in_Golgi)	0	(Golgi_in_Cells)	0	0.035533
7728	BioID2-MAO-Disc4.nd2	4	339	(Cargo_in_Cells)	77	(Cargo_in_Mitochondria)	13	(Mitochondria_in_Cells)	267	(Cargo_in_Golgi)	19	(Golgi_in_Cells)	40	0.0486891
7733	BioID2-MAO-Disc4.nd2	4	340	(Cargo_in_Cells)	0	(Cargo_in_Mitochondria)	0	(Mitochondria_in_Cells)	207	(Cargo_in_Golgi)	0	(Golgi_in_Cells)	0	0
7738	BioID2-MAO-Disc4.nd2	4	341	(Cargo_in_Cells)	0	(Cargo_in_Mitochondria)	0	(Mitochondria_in_Cells)	35	(Cargo_in_Golgi)	0	(Golgi_in_Cells)	0	0
7743	BioID2-MAO-Disc4.nd2	4	342	(Cargo_in_Cells)	0	(Cargo_in_Mitochondria)	0	(Mitochondria_in_Cells)	303	(Cargo_in_Golgi)	0	(Golgi_in_Cells)	0	0
7748	BioID2-MAO-Disc4.nd2	4	343	(Cargo_in_Cells)	286	(Cargo_in_Mitochondria)	78	(Mitochondria_in_Cells)	1279	(Cargo_in_Golgi)	37	(Golgi_in_Cells)	37	0.0609851
7753	BioID2-MAO-Disc4.nd2	4	344	(Cargo_in_Cells)	0	(Cargo_in_Mitochondria)	0	(Mitochondria_in_Cells)	26	(Cargo_in_Golgi)	0	(Golgi_in_Cells)	0	0
7758	BioID2-MAO-Disc4.nd2	4	345	(Cargo_in_Cells)	35	(Cargo_in_Mitochondria)	0	(Mitochondria_in_Cells)	158	(Cargo_in_Golgi)	0	(Golgi_in_Cells)	0	0
7768	BioID2-MAO-Disc4.nd2	4	347	(Cargo_in_Cells)	0	(Cargo_in_Mitochondria)	0	(Mitochondria_in_Cells)	150	(Cargo_in_Golgi)	0	(Golgi_in_Cells)	0	0
7773	BioID2-MAO-Disc4.nd2	4	348	(Cargo_in_Cells)	0	(Cargo_in_Mitochondria)	0	(Mitochondria_in_Cells)	156	(Cargo_in_Golgi)	0	(Golgi_in_Cells)	0	0
7778	BioID2-MAO-Disc4.nd2	4	349	(Cargo_in_Cells)	18	(Cargo_in_Mitochondria)	0	(Mitochondria_in_Cells)	161	(Cargo_in_Golgi)	3	(Golgi_in_Cells)	3	0
7783	BioID2-MAO-Disc4.nd2	4	350	(Cargo_in_Cells)	52	(Cargo_in_Mitochondria)	52	(Mitochondria_in_Cells)	352	(Cargo_in_Golgi)	0	(Golgi_in_Cells)	0	0.147727
7788	BioID2-MAO-Disc4.nd2	4	351	(Cargo_in_Cells)	0	(Cargo_in_Mitochondria)	0	(Mitochondria_in_Cells)	239	(Cargo_in_Golgi)	0	(Golgi_in_Cells)	0	0
7793	BioID2-MAO-Disc4.nd2	4	352	(Cargo_in_Cells)	13	(Cargo_in_Mitochondria)	0	(Mitochondria_in_Cells)	6	(Cargo_in_Golgi)	0	(Golgi_in_Cells)	0	0
7798	BioID2-MAO-Disc4.nd2	4	353	(Cargo_in_Cells)	52	(Cargo_in_Mitochondria)	0	(Mitochondria_in_Cells)	168	(Cargo_in_Golgi)	2	(Golgi_in_Cells)	2	0
7803	BioID2-MAO-Disc4.nd2	4	354	(Cargo_in_Cells)	0	(Cargo_in_Mitochondria)	0	(Mitochondria_in_Cells)	130	(Cargo_in_Golgi)	0	(Golgi_in_Cells)	0	0
7808	BioID2-MAO-Disc4.nd2	4	355	(Cargo_in_Cells)	44	(Cargo_in_Mitochondria)	37	(Mitochondria_in_Cells)	145	(Cargo_in_Golgi)	18	(Golgi_in_Cells)	23	0.255172
7813	BioID2-MAO-Disc4.nd2	4	356	(Cargo_in_Cells)	164	(Cargo_in_Mitochondria)	43	(Mitochondria_in_Cells)	396	(Cargo_in_Golgi)	12	(Golgi_in_Cells)	14	0.108586
7818	BioID2-MAO-Disc4.nd2	4	357	(Cargo_in_Cells)	37	(Cargo_in_Mitochondria)	37	(Mitochondria_in_Cells)	567	(Cargo_in_Golgi)	16	(Golgi_in_Cells)	21	0.0652557
7823	BioID2-MAO-Disc4.nd2	4	358	(Cargo_in_Cells)	6	(Cargo_in_Mitochondria)	0	(Mitochondria_in_Cells)	258	(Cargo_in_Golgi)	4	(Golgi_in_Cells)	7	0
7828	BioID2-MAO-Disc4.nd2	4	359	(Cargo_in_Cells)	47	(Cargo_in_Mitochondria)	22	(Mitochondria_in_Cells)	183	(Cargo_in_Golgi)	0	(Golgi_in_Cells)	0	0.120219
7833	BioID2-MAO-Disc4.nd2	4	360	(Cargo_in_Cells)	46	(Cargo_in_Mitochondria)	0	(Mitochondria_in_Cells)	68	(Cargo_in_Golgi)	0	(Golgi_in_Cells)	0	0
7838	BioID2-MAO-Disc4.nd2	4	361	(Cargo_in_Cells)	23	(Cargo_in_Mitochondria)	12	(Mitochondria_in_Cells)	140	(Cargo_in_Golgi)	0	(Golgi_in_Cells)	0	0.0857143
7843	BioID2-MAO-Disc4.nd2	4	362	(Cargo_in_Cells)	0	(Cargo_in_Mitochondria)	0	(Mitochondria_in_Cells)	99	(Cargo_in_Golgi)	0	(Golgi_in_Cells)	0	0
7848	BioID2-MAO-Disc4.nd2	4	363	(Cargo_in_Cells)	29	(Cargo_in_Mitochondria)	0	(Mitochondria_in_Cells)	18	(Cargo_in_Golgi)	0	(Golgi_in_Cells)	0	0
7853	BioID2-MAO-Disc4.nd2	4	364	(Cargo_in_Cells)	0	(Cargo_in_Mitochondria)	0	(Mitochondria_in_Cells)	362	(Cargo_in_Golgi)	0	(Golgi_in_Cells)	0	0
7858	BioID2-MAO-Disc4.nd2	4	365	(Cargo_in_Cells)	53	(Cargo_in_Mitochondria)	1	(Mitochondria_in_Cells)	61	(Cargo_in_Golgi)	0	(Golgi_in_Cells)	0	0.0163934
7863	BioID2-MAO-Disc4.nd2	4	366	(Cargo_in_Cells)	16	(Cargo_in_Mitochondria)	14	(Mitochondria_in_Cells)	400	(Cargo_in_Golgi)	0	(Golgi_in_Cells)	0	0.035
7868	BioID2-MAO-Disc4.nd2	4	367	(Cargo_in_Cells)	0	(Cargo_in_Mitochondria)	0	(Mitochondria_in_Cells)	243	(Cargo_in_Golgi)	0	(Golgi_in_Cells)	0	0
7873	BioID2-MAO-Disc4.nd2	4	368	(Cargo_in_Cells)	11	(Cargo_in_Mitochondria)	9	(Mitochondria_in_Cells)	230	(Cargo_in_Golgi)	0	(Golgi_in_Cells)	0	0.0391304
7878	BioID2-MAO-Disc4.nd2	4	369	(Cargo_in_Cells)	0	(Cargo_in_Mitochondria)	0	(Mitochondria_in_Cells)	72	(Cargo_in_Golgi)	0	(Golgi_in_Cells)	0	0
7883	BioID2-MAO-Disc4.nd2	4	370	(Cargo_in_Cells)	0	(Cargo_in_Mitochondria)	0	(Mitochondria_in_Cells)	242	(Cargo_in_Golgi)	0	(Golgi_in_Cells)	0	0
7888	BioID2-MAO-Disc4.nd2	4	371	(Cargo_in_Cells)	7	(Cargo_in_Mitochondria)	6	(Mitochondria_in_Cells)	129	(Cargo_in_Golgi)	0	(Golgi_in_Cells)	0	0.0465116
7893	BioID2-MAO-Disc4.nd2	4	372	(Cargo_in_Cells)	0	(Cargo_in_Mitochondria)	0	(Mitochondria_in_Cells)	94	(Cargo_in_Golgi)	0	(Golgi_in_Cells)	0	0
7898	BioID2-MAO-Disc4.nd2	4	373	(Cargo_in_Cells)	44	(Cargo_in_Mitochondria)	27	(Mitochondria_in_Cells)	283	(Cargo_in_Golgi)	15	(Golgi_in_Cells)	29	0.0954064
7903	BioID2-MAO-Disc4.nd2	4	374	(Cargo_in_Cells)	157	(Cargo_in_Mitochondria)	33	(Mitochondria_in_Cells)	398	(Cargo_in_Golgi)	44	(Golgi_in_Cells)	70	0.0829146
7908	BioID2-MAO-Disc4.nd2	4	375	(Cargo_in_Cells)	94	(Cargo_in_Mitochondria)	32	(Mitochondria_in_Cells)	153	(Cargo_in_Golgi)	0	(Golgi_in_Cells)	0	0.20915
7913	BioID2-MAO-Disc4.nd2	4	376	(Cargo_in_Cells)	0	(Cargo_in_Mitochondria)	0	(Mitochondria_in_Cells)	42	(Cargo_in_Golgi)	0	(Golgi_in_Cells)	0	0
7918	BioID2-MAO-Disc4.nd2	4	377	(Cargo_in_Cells)	0	(Cargo_in_Mitochondria)	0	(Mitochondria_in_Cells)	135	(Cargo_in_Golgi)	0	(Golgi_in_Cells)	0	0
7923	BioID2-MAO-Disc4.nd2	4	378	(Cargo_in_Cells)	0	(Cargo_in_Mitochondria)	0	(Mitochondria_in_Cells)	225	(Cargo_in_Golgi)	0	(Golgi_in_Cells)	0	0
7928	BioID2-MAO-Disc4.nd2	4	379	(Cargo_in_Cells)	1	(Cargo_in_Mitochondria)	0	(Mitochondria_in_Cells)	23	(Cargo_in_Golgi)	1	(Golgi_in_Cells)	23	0
7933	BioID2-MAO-Disc4.nd2	4	380	(Cargo_in_Cells)	0	(Cargo_in_Mitochondria)	0	(Mitochondria_in_Cells)	297	(Cargo_in_Golgi)	0	(Golgi_in_Cells)	0	0
7938	BioID2-MAO-Disc4.nd2	4	381	(Cargo_in_Cells)	18	(Cargo_in_Mitochondria)	5	(Mitochondria_in_Cells)	192	(Cargo_in_Golgi)	0	(Golgi_in_Cells)	0	0.0260417
7943	BioID2-MAO-Disc4.nd2	4	382	(Cargo_in_Cells)	0	(Cargo_in_Mitochondria)	0	(Mitochondria_in_Cells)	215	(Cargo_in_Golgi)	0	(Golgi_in_Cells)	0	0
7948	BioID2-MAO-Disc4.nd2	4	383	(Cargo_in_Cells)	0	(Cargo_in_Mitochondria)	0	(Mitochondria_in_Cells)	167	(Cargo_in_Golgi)	0	(Golgi_in_Cells)	0	0
7953	BioID2-MAO-Disc4.nd2	4	384	(Cargo_in_Cells)	0	(Cargo_in_Mitochondria)	0	(Mitochondria_in_Cells)	47	(Cargo_in_Golgi)	0	(Golgi_in_Cells)	0	0
7958	BioID2-MAO-Disc4.nd2	4	385	(Cargo_in_Cells)	0	(Cargo_in_Mitochondria)	0	(Mitochondria_in_Cells)	118	(Cargo_in_Golgi)	0	(Golgi_in_Cells)	0	0
7963	BioID2-MAO-Disc4.nd2	4	386	(Cargo_in_Cells)	153	(Cargo_in_Mitochondria)	11	(Mitochondria_in_Cells)	293	(Cargo_in_Golgi)	69	(Golgi_in_Cells)	82	0.0375427
7968	BioID2-MAO-Disc4.nd2	4	387	(Cargo_in_Cells)	47	(Cargo_in_Mitochondria)	16	(Mitochondria_in_Cells)	196	(Cargo_in_Golgi)	0	(Golgi_in_Cells)	0	0.0816327
7978	BioID2-MAO-Disc4.nd2	4	389	(Cargo_in_Cells)	40	(Cargo_in_Mitochondria)	3	(Mitochondria_in_Cells)	71	(Cargo_in_Golgi)	0	(Golgi_in_Cells)	0	0.0422535
7983	BioID2-MAO-Disc4.nd2	4	390	(Cargo_in_Cells)	0	(Cargo_in_Mitochondria)	0	(Mitochondria_in_Cells)	171	(Cargo_in_Golgi)	0	(Golgi_in_Cells)	0	0
7988	BioID2-MAO-Disc4.nd2	4	391	(Cargo_in_Cells)	0	(Cargo_in_Mitochondria)	0	(Mitochondria_in_Cells)	101	(Cargo_in_Golgi)	0	(Golgi_in_Cells)	0	0
7993	BioID2-MAO-Disc4.nd2	4	392	(Cargo_in_Cells)	24	(Cargo_in_Mitochondria)	0	(Mitochondria_in_Cells)	114	(Cargo_in_Golgi)	6	(Golgi_in_Cells)	14	0
7998	BioID2-MAO-Disc4.nd2	4	393	(Cargo_in_Cells)	117	(Cargo_in_Mitochondria)	91	(Mitochondria_in_Cells)	329	(Cargo_in_Golgi)	25	(Golgi_in_Cells)	40	0.276596
8003	BioID2-MAO-Disc4.nd2	4	394	(Cargo_in_Cells)	81	(Cargo_in_Mitochondria)	40	(Mitochondria_in_Cells)	185	(Cargo_in_Golgi)	13	(Golgi_in_Cells)	38	0.216216
8008	BioID2-MAO-Disc4.nd2	4	395	(Cargo_in_Cells)	36	(Cargo_in_Mitochondria)	0	(Mitochondria_in_Cells)	5	(Cargo_in_Golgi)	0	(Golgi_in_Cells)	0	0
8013	BioID2-MAO-Disc4.nd2	4	396	(Cargo_in_Cells)	1	(Cargo_in_Mitochondria)	0	(Mitochondria_in_Cells)	54	(Cargo_in_Golgi)	0	(Golgi_in_Cells)	0	0
8018	BioID2-MAO-Disc4.nd2	4	397	(Cargo_in_Cells)	39	(Cargo_in_Mitochondria)	0	(Mitochondria_in_Cells)	87	(Cargo_in_Golgi)	0	(Golgi_in_Cells)	0	0
8023	BioID2-MAO-Disc4.nd2	4	398	(Cargo_in_Cells)	30	(Cargo_in_Mitochondria)	8	(Mitochondria_in_Cells)	239	(Cargo_in_Golgi)	0	(Golgi_in_Cells)	0	0.0334728
8028	BioID2-MAO-Disc4.nd2	4	399	(Cargo_in_Cells)	26	(Cargo_in_Mitochondria)	0	(Mitochondria_in_Cells)	54	(Cargo_in_Golgi)	0	(Golgi_in_Cells)	0	0
8033	BioID2-MAO-Disc4.nd2	4	400	(Cargo_in_Cells)	39	(Cargo_in_Mitochondria)	0	(Mitochondria_in_Cells)	58	(Cargo_in_Golgi)	8	(Golgi_in_Cells)	21	0
8038	BioID2-MAO-Disc4.nd2	4	401	(Cargo_in_Cells)	40	(Cargo_in_Mitochondria)	5	(Mitochondria_in_Cells)	161	(Cargo_in_Golgi)	2	(Golgi_in_Cells)	2	0.0310559
8043	BioID2-MAO-Disc4.nd2	4	402	(Cargo_in_Cells)	0	(Cargo_in_Mitochondria)	0	(Mitochondria_in_Cells)	57	(Cargo_in_Golgi)	0	(Golgi_in_Cells)	0	0
8048	BioID2-MAO-Disc4.nd2	4	403	(Cargo_in_Cells)	0	(Cargo_in_Mitochondria)	0	(Mitochondria_in_Cells)	130	(Cargo_in_Golgi)	0	(Golgi_in_Cells)	0	0
8053	BioID2-MAO-Disc4.nd2	4	404	(Cargo_in_Cells)	29	(Cargo_in_Mitochondria)	17	(Mitochondria_in_Cells)	137	(Cargo_in_Golgi)	0	(Golgi_in_Cells)	0	0.124088
8058	BioID2-MAO-Disc4.nd2	4	405	(Cargo_in_Cells)	142	(Cargo_in_Mitochondria)	0	(Mitochondria_in_Cells)	142	(Cargo_in_Golgi)	0	(Golgi_in_Cells)	0	0
8063	BioID2-MAO-Disc4.nd2	4	406	(Cargo_in_Cells)	40	(Cargo_in_Mitochondria)	7	(Mitochondria_in_Cells)	452	(Cargo_in_Golgi)	15	(Golgi_in_Cells)	29	0.0154867
8068	BioID2-MAO-Disc4.nd2	4	407	(Cargo_in_Cells)	0	(Cargo_in_Mitochondria)	0	(Mitochondria_in_Cells)	87	(Cargo_in_Golgi)	0	(Golgi_in_Cells)	0	0
8073	BioID2-MAO-Disc4.nd2	4	408	(Cargo_in_Cells)	62	(Cargo_in_Mitochondria)	39	(Mitochondria_in_Cells)	66	(Cargo_in_Golgi)	9	(Golgi_in_Cells)	10	0.590909
8078	BioID2-MAO-Disc4.nd2	4	409	(Cargo_in_Cells)	42	(Cargo_in_Mitochondria)	0	(Mitochondria_in_Cells)	249	(Cargo_in_Golgi)	4	(Golgi_in_Cells)	10	0
8083	BioID2-MAO-Disc4.nd2	4	410	(Cargo_in_Cells)	10	(Cargo_in_Mitochondria)	10	(Mitochondria_in_Cells)	166	(Cargo_in_Golgi)	0	(Golgi_in_Cells)	0	0.060241
8088	BioID2-MAO-Disc4.nd2	4	411	(Cargo_in_Cells)	0	(Cargo_in_Mitochondria)	0	(Mitochondria_in_Cells)	92	(Cargo_in_Golgi)	0	(Golgi_in_Cells)	0	0
8098	BioID2-MAO-Disc4.nd2	4	413	(Cargo_in_Cells)	0	(Cargo_in_Mitochondria)	0	(Mitochondria_in_Cells)	138	(Cargo_in_Golgi)	0	(Golgi_in_Cells)	0	0
8103	BioID2-MAO-Disc4.nd2	4	414	(Cargo_in_Cells)	14	(Cargo_in_Mitochondria)	1	(Mitochondria_in_Cells)	58	(Cargo_in_Golgi)	4	(Golgi_in_Cells)	5	0.0172414
8108	BioID2-MAO-Disc4.nd2	4	415	(Cargo_in_Cells)	54	(Cargo_in_Mitochondria)	27	(Mitochondria_in_Cells)	286	(Cargo_in_Golgi)	13	(Golgi_in_Cells)	16	0.0944056
8113	BioID2-MAO-Disc4.nd2	4	416	(Cargo_in_Cells)	0	(Cargo_in_Mitochondria)	0	(Mitochondria_in_Cells)	124	(Cargo_in_Golgi)	0	(Golgi_in_Cells)	0	0
8118	BioID2-MAO-Disc4.nd2	4	417	(Cargo_in_Cells)	41	(Cargo_in_Mitochondria)	0	(Mitochondria_in_Cells)	76	(Cargo_in_Golgi)	0	(Golgi_in_Cells)	0	0
8123	BioID2-MAO-Disc4.nd2	4	418	(Cargo_in_Cells)	58	(Cargo_in_Mitochondria)	38	(Mitochondria_in_Cells)	61	(Cargo_in_Golgi)	16	(Golgi_in_Cells)	16	0.622951
8133	BioID2-MAO-Disc5.nd2	5	1	(Cargo_in_Cells)	89	(Cargo_in_Mitochondria)	2	(Mitochondria_in_Cells)	35	(Cargo_in_Golgi)	13	(Golgi_in_Cells)	18	0.0571429	0.0598922
8138	BioID2-MAO-Disc5.nd2	5	2	(Cargo_in_Cells)	21	(Cargo_in_Mitochondria)	16	(Mitochondria_in_Cells)	43	(Cargo_in_Golgi)	4	(Golgi_in_Cells)	19	0.372093
8143	BioID2-MAO-Disc5.nd2	5	3	(Cargo_in_Cells)	0	(Cargo_in_Mitochondria)	0	(Mitochondria_in_Cells)	220	(Cargo_in_Golgi)	0	(Golgi_in_Cells)	0	0
8148	BioID2-MAO-Disc5.nd2	5	4	(Cargo_in_Cells)	120	(Cargo_in_Mitochondria)	102	(Mitochondria_in_Cells)	807	(Cargo_in_Golgi)	70	(Golgi_in_Cells)	73	0.126394
8153	BioID2-MAO-Disc5.nd2	5	5	(Cargo_in_Cells)	83	(Cargo_in_Mitochondria)	34	(Mitochondria_in_Cells)	228	(Cargo_in_Golgi)	12	(Golgi_in_Cells)	22	0.149123
8158	BioID2-MAO-Disc5.nd2	5	6	(Cargo_in_Cells)	15	(Cargo_in_Mitochondria)	0	(Mitochondria_in_Cells)	121	(Cargo_in_Golgi)	2	(Golgi_in_Cells)	2	0
8163	BioID2-MAO-Disc5.nd2	5	7	(Cargo_in_Cells)	39	(Cargo_in_Mitochondria)	0	(Mitochondria_in_Cells)	135	(Cargo_in_Golgi)	0	(Golgi_in_Cells)	0	0
8168	BioID2-MAO-Disc5.nd2	5	8	(Cargo_in_Cells)	0	(Cargo_in_Mitochondria)	0	(Mitochondria_in_Cells)	161	(Cargo_in_Golgi)	0	(Golgi_in_Cells)	0	0
8173	BioID2-MAO-Disc5.nd2	5	9	(Cargo_in_Cells)	6	(Cargo_in_Mitochondria)	1	(Mitochondria_in_Cells)	282	(Cargo_in_Golgi)	0	(Golgi_in_Cells)	0	0.0035461
8178	BioID2-MAO-Disc5.nd2	5	10	(Cargo_in_Cells)	0	(Cargo_in_Mitochondria)	0	(Mitochondria_in_Cells)	18	(Cargo_in_Golgi)	0	(Golgi_in_Cells)	0	0
8183	BioID2-MAO-Disc5.nd2	5	11	(Cargo_in_Cells)	38	(Cargo_in_Mitochondria)	0	(Mitochondria_in_Cells)	62	(Cargo_in_Golgi)	0	(Golgi_in_Cells)	8	0
8188	BioID2-MAO-Disc5.nd2	5	12	(Cargo_in_Cells)	0	(Cargo_in_Mitochondria)	0	(Mitochondria_in_Cells)	85	(Cargo_in_Golgi)	0	(Golgi_in_Cells)	19	0
8193	BioID2-MAO-Disc5.nd2	5	13	(Cargo_in_Cells)	20	(Cargo_in_Mitochondria)	0	(Mitochondria_in_Cells)	127	(Cargo_in_Golgi)	0	(Golgi_in_Cells)	0	0
8198	BioID2-MAO-Disc5.nd2	5	14	(Cargo_in_Cells)	2	(Cargo_in_Mitochondria)	0	(Mitochondria_in_Cells)	27	(Cargo_in_Golgi)	0	(Golgi_in_Cells)	0	0
8203	BioID2-MAO-Disc5.nd2	5	15	(Cargo_in_Cells)	0	(Cargo_in_Mitochondria)	0	(Mitochondria_in_Cells)	16	(Cargo_in_Golgi)	0	(Golgi_in_Cells)	0	0
8208	BioID2-MAO-Disc5.nd2	5	16	(Cargo_in_Cells)	0	(Cargo_in_Mitochondria)	0	(Mitochondria_in_Cells)	52	(Cargo_in_Golgi)	0	(Golgi_in_Cells)	0	0
8213	BioID2-MAO-Disc5.nd2	5	17	(Cargo_in_Cells)	0	(Cargo_in_Mitochondria)	0	(Mitochondria_in_Cells)	129	(Cargo_in_Golgi)	0	(Golgi_in_Cells)	0	0
8218	BioID2-MAO-Disc5.nd2	5	18	(Cargo_in_Cells)	6	(Cargo_in_Mitochondria)	0	(Mitochondria_in_Cells)	370	(Cargo_in_Golgi)	0	(Golgi_in_Cells)	0	0
8223	BioID2-MAO-Disc5.nd2	5	19	(Cargo_in_Cells)	49	(Cargo_in_Mitochondria)	12	(Mitochondria_in_Cells)	391	(Cargo_in_Golgi)	0	(Golgi_in_Cells)	0	0.0306905
8228	BioID2-MAO-Disc5.nd2	5	20	(Cargo_in_Cells)	0	(Cargo_in_Mitochondria)	0	(Mitochondria_in_Cells)	58	(Cargo_in_Golgi)	0	(Golgi_in_Cells)	0	0
8233	BioID2-MAO-Disc5.nd2	5	21	(Cargo_in_Cells)	27	(Cargo_in_Mitochondria)	26	(Mitochondria_in_Cells)	313	(Cargo_in_Golgi)	11	(Golgi_in_Cells)	16	0.0830671
8238	BioID2-MAO-Disc5.nd2	5	22	(Cargo_in_Cells)	5	(Cargo_in_Mitochondria)	3	(Mitochondria_in_Cells)	373	(Cargo_in_Golgi)	3	(Golgi_in_Cells)	16	0.0080429
8243	BioID2-MAO-Disc5.nd2	5	23	(Cargo_in_Cells)	70	(Cargo_in_Mitochondria)	28	(Mitochondria_in_Cells)	358	(Cargo_in_Golgi)	0	(Golgi_in_Cells)	0	0.0782123
8248	BioID2-MAO-Disc5.nd2	5	24	(Cargo_in_Cells)	224	(Cargo_in_Mitochondria)	93	(Mitochondria_in_Cells)	1407	(Cargo_in_Golgi)	53	(Golgi_in_Cells)	92	0.0660981
8253	BioID2-MAO-Disc5.nd2	5	25	(Cargo_in_Cells)	12	(Cargo_in_Mitochondria)	0	(Mitochondria_in_Cells)	200	(Cargo_in_Golgi)	0	(Golgi_in_Cells)	0	0
8258	BioID2-MAO-Disc5.nd2	5	26	(Cargo_in_Cells)	70	(Cargo_in_Mitochondria)	66	(Mitochondria_in_Cells)	683	(Cargo_in_Golgi)	20	(Golgi_in_Cells)	20	0.0966325
8263	BioID2-MAO-Disc5.nd2	5	27	(Cargo_in_Cells)	101	(Cargo_in_Mitochondria)	0	(Mitochondria_in_Cells)	178	(Cargo_in_Golgi)	27	(Golgi_in_Cells)	48	0
8268	BioID2-MAO-Disc5.nd2	5	28	(Cargo_in_Cells)	145	(Cargo_in_Mitochondria)	38	(Mitochondria_in_Cells)	942	(Cargo_in_Golgi)	17	(Golgi_in_Cells)	41	0.0403397
8273	BioID2-MAO-Disc5.nd2	5	29	(Cargo_in_Cells)	0	(Cargo_in_Mitochondria)	0	(Mitochondria_in_Cells)	313	(Cargo_in_Golgi)	0	(Golgi_in_Cells)	0	0
8278	BioID2-MAO-Disc5.nd2	5	30	(Cargo_in_Cells)	158	(Cargo_in_Mitochondria)	10	(Mitochondria_in_Cells)	606	(Cargo_in_Golgi)	9	(Golgi_in_Cells)	9	0.0165017
8288	BioID2-MAO-Disc5.nd2	5	32	(Cargo_in_Cells)	11	(Cargo_in_Mitochondria)	0	(Mitochondria_in_Cells)	21	(Cargo_in_Golgi)	3	(Golgi_in_Cells)	6	0
8293	BioID2-MAO-Disc5.nd2	5	33	(Cargo_in_Cells)	131	(Cargo_in_Mitochondria)	19	(Mitochondria_in_Cells)	146	(Cargo_in_Golgi)	22	(Golgi_in_Cells)	57	0.130137
8298	BioID2-MAO-Disc5.nd2	5	34	(Cargo_in_Cells)	0	(Cargo_in_Mitochondria)	0	(Mitochondria_in_Cells)	260	(Cargo_in_Golgi)	0	(Golgi_in_Cells)	0	0
8303	BioID2-MAO-Disc5.nd2	5	35	(Cargo_in_Cells)	56	(Cargo_in_Mitochondria)	0	(Mitochondria_in_Cells)	241	(Cargo_in_Golgi)	2	(Golgi_in_Cells)	3	0
8308	BioID2-MAO-Disc5.nd2	5	36	(Cargo_in_Cells)	123	(Cargo_in_Mitochondria)	40	(Mitochondria_in_Cells)	246	(Cargo_in_Golgi)	22	(Golgi_in_Cells)	26	0.162602
8313	BioID2-MAO-Disc5.nd2	5	37	(Cargo_in_Cells)	75	(Cargo_in_Mitochondria)	5	(Mitochondria_in_Cells)	143	(Cargo_in_Golgi)	6	(Golgi_in_Cells)	11	0.034965
8318	BioID2-MAO-Disc5.nd2	5	38	(Cargo_in_Cells)	67	(Cargo_in_Mitochondria)	0	(Mitochondria_in_Cells)	459	(Cargo_in_Golgi)	4	(Golgi_in_Cells)	8	0
8323	BioID2-MAO-Disc5.nd2	5	39	(Cargo_in_Cells)	25	(Cargo_in_Mitochondria)	25	(Mitochondria_in_Cells)	242	(Cargo_in_Golgi)	0	(Golgi_in_Cells)	0	0.103306
8328	BioID2-MAO-Disc5.nd2	5	40	(Cargo_in_Cells)	24	(Cargo_in_Mitochondria)	24	(Mitochondria_in_Cells)	436	(Cargo_in_Golgi)	0	(Golgi_in_Cells)	0	0.0550459
8333	BioID2-MAO-Disc5.nd2	5	41	(Cargo_in_Cells)	77	(Cargo_in_Mitochondria)	38	(Mitochondria_in_Cells)	157	(Cargo_in_Golgi)	0	(Golgi_in_Cells)	0	0.242038
8338	BioID2-MAO-Disc5.nd2	5	42	(Cargo_in_Cells)	64	(Cargo_in_Mitochondria)	5	(Mitochondria_in_Cells)	152	(Cargo_in_Golgi)	0	(Golgi_in_Cells)	0	0.0328947
8343	BioID2-MAO-Disc5.nd2	5	43	(Cargo_in_Cells)	29	(Cargo_in_Mitochondria)	14	(Mitochondria_in_Cells)	213	(Cargo_in_Golgi)	4	(Golgi_in_Cells)	28	0.0657277
8348	BioID2-MAO-Disc5.nd2	5	44	(Cargo_in_Cells)	103	(Cargo_in_Mitochondria)	4	(Mitochondria_in_Cells)	280	(Cargo_in_Golgi)	30	(Golgi_in_Cells)	33	0.0142857
8353	BioID2-MAO-Disc5.nd2	5	45	(Cargo_in_Cells)	32	(Cargo_in_Mitochondria)	0	(Mitochondria_in_Cells)	125	(Cargo_in_Golgi)	3	(Golgi_in_Cells)	3	0
8358	BioID2-MAO-Disc5.nd2	5	46	(Cargo_in_Cells)	37	(Cargo_in_Mitochondria)	14	(Mitochondria_in_Cells)	288	(Cargo_in_Golgi)	0	(Golgi_in_Cells)	0	0.0486111
8363	BioID2-MAO-Disc5.nd2	5	47	(Cargo_in_Cells)	16	(Cargo_in_Mitochondria)	12	(Mitochondria_in_Cells)	412	(Cargo_in_Golgi)	0	(Golgi_in_Cells)	0	0.0291262
8368	BioID2-MAO-Disc5.nd2	5	48	(Cargo_in_Cells)	39	(Cargo_in_Mitochondria)	4	(Mitochondria_in_Cells)	115	(Cargo_in_Golgi)	16	(Golgi_in_Cells)	18	0.0347826
8373	BioID2-MAO-Disc5.nd2	5	49	(Cargo_in_Cells)	0	(Cargo_in_Mitochondria)	0	(Mitochondria_in_Cells)	295	(Cargo_in_Golgi)	0	(Golgi_in_Cells)	0	0
8378	BioID2-MAO-Disc5.nd2	5	50	(Cargo_in_Cells)	168	(Cargo_in_Mitochondria)	145	(Mitochondria_in_Cells)	827	(Cargo_in_Golgi)	22	(Golgi_in_Cells)	27	0.175333
8383	BioID2-MAO-Disc5.nd2	5	51	(Cargo_in_Cells)	89	(Cargo_in_Mitochondria)	24	(Mitochondria_in_Cells)	228	(Cargo_in_Golgi)	15	(Golgi_in_Cells)	15	0.105263
8388	BioID2-MAO-Disc5.nd2	5	52	(Cargo_in_Cells)	51	(Cargo_in_Mitochondria)	49	(Mitochondria_in_Cells)	1139	(Cargo_in_Golgi)	9	(Golgi_in_Cells)	11	0.0430202
8393	BioID2-MAO-Disc5.nd2	5	53	(Cargo_in_Cells)	47	(Cargo_in_Mitochondria)	18	(Mitochondria_in_Cells)	370	(Cargo_in_Golgi)	0	(Golgi_in_Cells)	0	0.0486486
8403	BioID2-MAO-Disc5.nd2	5	55	(Cargo_in_Cells)	0	(Cargo_in_Mitochondria)	0	(Mitochondria_in_Cells)	73	(Cargo_in_Golgi)	0	(Golgi_in_Cells)	0	0
8408	BioID2-MAO-Disc5.nd2	5	56	(Cargo_in_Cells)	5	(Cargo_in_Mitochondria)	0	(Mitochondria_in_Cells)	391	(Cargo_in_Golgi)	0	(Golgi_in_Cells)	0	0
8413	BioID2-MAO-Disc5.nd2	5	57	(Cargo_in_Cells)	478	(Cargo_in_Mitochondria)	55	(Mitochondria_in_Cells)	95	(Cargo_in_Golgi)	116	(Golgi_in_Cells)	144	0.578947
8418	BioID2-MAO-Disc5.nd2	5	58	(Cargo_in_Cells)	50	(Cargo_in_Mitochondria)	0	(Mitochondria_in_Cells)	252	(Cargo_in_Golgi)	12	(Golgi_in_Cells)	27	0
8423	BioID2-MAO-Disc5.nd2	5	59	(Cargo_in_Cells)	124	(Cargo_in_Mitochondria)	0	(Mitochondria_in_Cells)	73	(Cargo_in_Golgi)	64	(Golgi_in_Cells)	66	0
8428	BioID2-MAO-Disc5.nd2	5	60	(Cargo_in_Cells)	118	(Cargo_in_Mitochondria)	104	(Mitochondria_in_Cells)	409	(Cargo_in_Golgi)	61	(Golgi_in_Cells)	62	0.254279
8433	BioID2-MAO-Disc5.nd2	5	61	(Cargo_in_Cells)	93	(Cargo_in_Mitochondria)	0	(Mitochondria_in_Cells)	313	(Cargo_in_Golgi)	16	(Golgi_in_Cells)	16	0
8438	BioID2-MAO-Disc5.nd2	5	62	(Cargo_in_Cells)	158	(Cargo_in_Mitochondria)	57	(Mitochondria_in_Cells)	460	(Cargo_in_Golgi)	37	(Golgi_in_Cells)	53	0.123913
8443	BioID2-MAO-Disc5.nd2	5	63	(Cargo_in_Cells)	0	(Cargo_in_Mitochondria)	0	(Mitochondria_in_Cells)	48	(Cargo_in_Golgi)	0	(Golgi_in_Cells)	0	0
8448	BioID2-MAO-Disc5.nd2	5	64	(Cargo_in_Cells)	42	(Cargo_in_Mitochondria)	0	(Mitochondria_in_Cells)	274	(Cargo_in_Golgi)	0	(Golgi_in_Cells)	0	0
8453	BioID2-MAO-Disc5.nd2	5	65	(Cargo_in_Cells)	170	(Cargo_in_Mitochondria)	88	(Mitochondria_in_Cells)	660	(Cargo_in_Golgi)	30	(Golgi_in_Cells)	30	0.133333
8458	BioID2-MAO-Disc5.nd2	5	66	(Cargo_in_Cells)	45	(Cargo_in_Mitochondria)	5	(Mitochondria_in_Cells)	284	(Cargo_in_Golgi)	0	(Golgi_in_Cells)	0	0.0176056
8463	BioID2-MAO-Disc5.nd2	5	67	(Cargo_in_Cells)	2	(Cargo_in_Mitochondria)	0	(Mitochondria_in_Cells)	528	(Cargo_in_Golgi)	0	(Golgi_in_Cells)	0	0
8468	BioID2-MAO-Disc5.nd2	5	68	(Cargo_in_Cells)	128	(Cargo_in_Mitochondria)	72	(Mitochondria_in_Cells)	359	(Cargo_in_Golgi)	3	(Golgi_in_Cells)	3	0.200557
8473	BioID2-MAO-Disc5.nd2	5	69	(Cargo_in_Cells)	160	(Cargo_in_Mitochondria)	53	(Mitochondria_in_Cells)	270	(Cargo_in_Golgi)	40	(Golgi_in_Cells)	52	0.196296
8478	BioID2-MAO-Disc5.nd2	5	70	(Cargo_in_Cells)	0	(Cargo_in_Mitochondria)	0	(Mitochondria_in_Cells)	171	(Cargo_in_Golgi)	0	(Golgi_in_Cells)	0	0
8483	BioID2-MAO-Disc5.nd2	5	71	(Cargo_in_Cells)	0	(Cargo_in_Mitochondria)	0	(Mitochondria_in_Cells)	153	(Cargo_in_Golgi)	0	(Golgi_in_Cells)	0	0
8488	BioID2-MAO-Disc5.nd2	5	72	(Cargo_in_Cells)	46	(Cargo_in_Mitochondria)	13	(Mitochondria_in_Cells)	412	(Cargo_in_Golgi)	1	(Golgi_in_Cells)	1	0.0315534
8493	BioID2-MAO-Disc5.nd2	5	73	(Cargo_in_Cells)	181	(Cargo_in_Mitochondria)	61	(Mitochondria_in_Cells)	1162	(Cargo_in_Golgi)	17	(Golgi_in_Cells)	38	0.0524957
8498	BioID2-MAO-Disc5.nd2	5	74	(Cargo_in_Cells)	33	(Cargo_in_Mitochondria)	13	(Mitochondria_in_Cells)	223	(Cargo_in_Golgi)	3	(Golgi_in_Cells)	3	0.058296
8503	BioID2-MAO-Disc5.nd2	5	75	(Cargo_in_Cells)	67	(Cargo_in_Mitochondria)	44	(Mitochondria_in_Cells)	527	(Cargo_in_Golgi)	1	(Golgi_in_Cells)	17	0.0834915
8513	BioID2-MAO-Disc5.nd2	5	77	(Cargo_in_Cells)	35	(Cargo_in_Mitochondria)	0	(Mitochondria_in_Cells)	167	(Cargo_in_Golgi)	0	(Golgi_in_Cells)	0	0
8518	BioID2-MAO-Disc5.nd2	5	78	(Cargo_in_Cells)	10	(Cargo_in_Mitochondria)	10	(Mitochondria_in_Cells)	669	(Cargo_in_Golgi)	2	(Golgi_in_Cells)	12	0.0149477
8523	BioID2-MAO-Disc5.nd2	5	79	(Cargo_in_Cells)	32	(Cargo_in_Mitochondria)	8	(Mitochondria_in_Cells)	665	(Cargo_in_Golgi)	0	(Golgi_in_Cells)	0	0.0120301
8528	BioID2-MAO-Disc5.nd2	5	80	(Cargo_in_Cells)	68	(Cargo_in_Mitochondria)	0	(Mitochondria_in_Cells)	424	(Cargo_in_Golgi)	28	(Golgi_in_Cells)	28	0
8533	BioID2-MAO-Disc5.nd2	5	81	(Cargo_in_Cells)	11	(Cargo_in_Mitochondria)	9	(Mitochondria_in_Cells)	118	(Cargo_in_Golgi)	6	(Golgi_in_Cells)	17	0.0762712
8538	BioID2-MAO-Disc5.nd2	5	82	(Cargo_in_Cells)	89	(Cargo_in_Mitochondria)	27	(Mitochondria_in_Cells)	386	(Cargo_in_Golgi)	0	(Golgi_in_Cells)	0	0.0699482
8543	BioID2-MAO-Disc5.nd2	5	83	(Cargo_in_Cells)	33	(Cargo_in_Mitochondria)	14	(Mitochondria_in_Cells)	504	(Cargo_in_Golgi)	0	(Golgi_in_Cells)	0	0.0277778
8548	BioID2-MAO-Disc5.nd2	5	84	(Cargo_in_Cells)	80	(Cargo_in_Mitochondria)	6	(Mitochondria_in_Cells)	140	(Cargo_in_Golgi)	19	(Golgi_in_Cells)	23	0.0428571
8553	BioID2-MAO-Disc5.nd2	5	85	(Cargo_in_Cells)	27	(Cargo_in_Mitochondria)	6	(Mitochondria_in_Cells)	395	(Cargo_in_Golgi)	0	(Golgi_in_Cells)	0	0.0151899
8558	BioID2-MAO-Disc5.nd2	5	86	(Cargo_in_Cells)	61	(Cargo_in_Mitochondria)	39	(Mitochondria_in_Cells)	531	(Cargo_in_Golgi)	31	(Golgi_in_Cells)	47	0.0734463
8563	BioID2-MAO-Disc5.nd2	5	87	(Cargo_in_Cells)	109	(Cargo_in_Mitochondria)	42	(Mitochondria_in_Cells)	245	(Cargo_in_Golgi)	20	(Golgi_in_Cells)	33	0.171429
8568	BioID2-MAO-Disc5.nd2	5	88	(Cargo_in_Cells)	59	(Cargo_in_Mitochondria)	21	(Mitochondria_in_Cells)	700	(Cargo_in_Golgi)	8	(Golgi_in_Cells)	8	0.03
8573	BioID2-MAO-Disc5.nd2	5	89	(Cargo_in_Cells)	7	(Cargo_in_Mitochondria)	7	(Mitochondria_in_Cells)	268	(Cargo_in_Golgi)	0	(Golgi_in_Cells)	0	0.0261194
8578	BioID2-MAO-Disc5.nd2	5	90	(Cargo_in_Cells)	32	(Cargo_in_Mitochondria)	15	(Mitochondria_in_Cells)	203	(Cargo_in_Golgi)	0	(Golgi_in_Cells)	0	0.0738916
8583	BioID2-MAO-Disc5.nd2	5	91	(Cargo_in_Cells)	88	(Cargo_in_Mitochondria)	1	(Mitochondria_in_Cells)	855	(Cargo_in_Golgi)	5	(Golgi_in_Cells)	13	0.00116959
8588	BioID2-MAO-Disc5.nd2	5	92	(Cargo_in_Cells)	34	(Cargo_in_Mitochondria)	32	(Mitochondria_in_Cells)	328	(Cargo_in_Golgi)	5	(Golgi_in_Cells)	5	0.097561
8593	BioID2-MAO-Disc5.nd2	5	93	(Cargo_in_Cells)	193	(Cargo_in_Mitochondria)	9	(Mitochondria_in_Cells)	568	(Cargo_in_Golgi)	22	(Golgi_in_Cells)	23	0.0158451
8598	BioID2-MAO-Disc5.nd2	5	94	(Cargo_in_Cells)	41	(Cargo_in_Mitochondria)	7	(Mitochondria_in_Cells)	89	(Cargo_in_Golgi)	21	(Golgi_in_Cells)	60	0.0786517
8603	BioID2-MAO-Disc5.nd2	5	95	(Cargo_in_Cells)	48	(Cargo_in_Mitochondria)	34	(Mitochondria_in_Cells)	503	(Cargo_in_Golgi)	0	(Golgi_in_Cells)	0	0.0675944
8608	BioID2-MAO-Disc5.nd2	5	96	(Cargo_in_Cells)	47	(Cargo_in_Mitochondria)	33	(Mitochondria_in_Cells)	298	(Cargo_in_Golgi)	16	(Golgi_in_Cells)	33	0.110738
8613	BioID2-MAO-Disc5.nd2	5	97	(Cargo_in_Cells)	33	(Cargo_in_Mitochondria)	0	(Mitochondria_in_Cells)	331	(Cargo_in_Golgi)	8	(Golgi_in_Cells)	8	0
8618	BioID2-MAO-Disc5.nd2	5	98	(Cargo_in_Cells)	197	(Cargo_in_Mitochondria)	69	(Mitochondria_in_Cells)	655	(Cargo_in_Golgi)	40	(Golgi_in_Cells)	50	0.105344
8623	BioID2-MAO-Disc5.nd2	5	99	(Cargo_in_Cells)	14	(Cargo_in_Mitochondria)	13	(Mitochondria_in_Cells)	156	(Cargo_in_Golgi)	12	(Golgi_in_Cells)	21	0.0833333
8628	BioID2-MAO-Disc5.nd2	5	100	(Cargo_in_Cells)	25	(Cargo_in_Mitochondria)	25	(Mitochondria_in_Cells)	231	(Cargo_in_Golgi)	2	(Golgi_in_Cells)	2	0.108225
8633	BioID2-MAO-Disc5.nd2	5	101	(Cargo_in_Cells)	100	(Cargo_in_Mitochondria)	40	(Mitochondria_in_Cells)	184	(Cargo_in_Golgi)	12	(Golgi_in_Cells)	19	0.217391
8638	BioID2-MAO-Disc5.nd2	5	102	(Cargo_in_Cells)	27	(Cargo_in_Mitochondria)	0	(Mitochondria_in_Cells)	284	(Cargo_in_Golgi)	0	(Golgi_in_Cells)	0	0
8643	BioID2-MAO-Disc5.nd2	5	103	(Cargo_in_Cells)	110	(Cargo_in_Mitochondria)	53	(Mitochondria_in_Cells)	821	(Cargo_in_Golgi)	49	(Golgi_in_Cells)	58	0.0645554
8648	BioID2-MAO-Disc5.nd2	5	104	(Cargo_in_Cells)	127	(Cargo_in_Mitochondria)	12	(Mitochondria_in_Cells)	295	(Cargo_in_Golgi)	35	(Golgi_in_Cells)	45	0.040678
8653	BioID2-MAO-Disc5.nd2	5	105	(Cargo_in_Cells)	114	(Cargo_in_Mitochondria)	6	(Mitochondria_in_Cells)	47	(Cargo_in_Golgi)	15	(Golgi_in_Cells)	38	0.12766
8658	BioID2-MAO-Disc5.nd2	5	106	(Cargo_in_Cells)	24	(Cargo_in_Mitochondria)	1	(Mitochondria_in_Cells)	255	(Cargo_in_Golgi)	5	(Golgi_in_Cells)	5	0.00392157
8663	BioID2-MAO-Disc5.nd2	5	107	(Cargo_in_Cells)	6	(Cargo_in_Mitochondria)	1	(Mitochondria_in_Cells)	377	(Cargo_in_Golgi)	0	(Golgi_in_Cells)	4	0.00265252
8668	BioID2-MAO-Disc5.nd2	5	108	(Cargo_in_Cells)	182	(Cargo_in_Mitochondria)	54	(Mitochondria_in_Cells)	406	(Cargo_in_Golgi)	59	(Golgi_in_Cells)	59	0.133005
8673	BioID2-MAO-Disc5.nd2	5	109	(Cargo_in_Cells)	45	(Cargo_in_Mitochondria)	12	(Mitochondria_in_Cells)	319	(Cargo_in_Golgi)	0	(Golgi_in_Cells)	0	0.0376176
8678	BioID2-MAO-Disc5.nd2	5	110	(Cargo_in_Cells)	157	(Cargo_in_Mitochondria)	85	(Mitochondria_in_Cells)	1524	(Cargo_in_Golgi)	27	(Golgi_in_Cells)	27	0.0557743
8683	BioID2-MAO-Disc5.nd2	5	111	(Cargo_in_Cells)	78	(Cargo_in_Mitochondria)	45	(Mitochondria_in_Cells)	308	(Cargo_in_Golgi)	44	(Golgi_in_Cells)	48	0.146104
8688	BioID2-MAO-Disc5.nd2	5	112	(Cargo_in_Cells)	178	(Cargo_in_Mitochondria)	172	(Mitochondria_in_Cells)	572	(Cargo_in_Golgi)	54	(Golgi_in_Cells)	54	0.300699
8693	BioID2-MAO-Disc5.nd2	5	113	(Cargo_in_Cells)	157	(Cargo_in_Mitochondria)	52	(Mitochondria_in_Cells)	636	(Cargo_in_Golgi)	51	(Golgi_in_Cells)	51	0.081761
8698	BioID2-MAO-Disc5.nd2	5	114	(Cargo_in_Cells)	96	(Cargo_in_Mitochondria)	75	(Mitochondria_in_Cells)	620	(Cargo_in_Golgi)	22	(Golgi_in_Cells)	22	0.120968
8703	BioID2-MAO-Disc5.nd2	5	115	(Cargo_in_Cells)	177	(Cargo_in_Mitochondria)	75	(Mitochondria_in_Cells)	920	(Cargo_in_Golgi)	50	(Golgi_in_Cells)	73	0.0815217
8708	BioID2-MAO-Disc5.nd2	5	116	(Cargo_in_Cells)	171	(Cargo_in_Mitochondria)	128	(Mitochondria_in_Cells)	782	(Cargo_in_Golgi)	28	(Golgi_in_Cells)	28	0.163683
8713	BioID2-MAO-Disc5.nd2	5	117	(Cargo_in_Cells)	11	(Cargo_in_Mitochondria)	11	(Mitochondria_in_Cells)	331	(Cargo_in_Golgi)	0	(Golgi_in_Cells)	0	0.0332326
8718	BioID2-MAO-Disc5.nd2	5	118	(Cargo_in_Cells)	8	(Cargo_in_Mitochondria)	2	(Mitochondria_in_Cells)	117	(Cargo_in_Golgi)	0	(Golgi_in_Cells)	1	0.017094
8723	BioID2-MAO-Disc5.nd2	5	119	(Cargo_in_Cells)	27	(Cargo_in_Mitochondria)	20	(Mitochondria_in_Cells)	485	(Cargo_in_Golgi)	0	(Golgi_in_Cells)	0	0.0412371
8728	BioID2-MAO-Disc5.nd2	5	120	(Cargo_in_Cells)	12	(Cargo_in_Mitochondria)	12	(Mitochondria_in_Cells)	787	(Cargo_in_Golgi)	0	(Golgi_in_Cells)	0	0.0152478
8733	BioID2-MAO-Disc5.nd2	5	121	(Cargo_in_Cells)	30	(Cargo_in_Mitochondria)	8	(Mitochondria_in_Cells)	224	(Cargo_in_Golgi)	14	(Golgi_in_Cells)	27	0.0357143
8738	BioID2-MAO-Disc5.nd2	5	122	(Cargo_in_Cells)	32	(Cargo_in_Mitochondria)	28	(Mitochondria_in_Cells)	118	(Cargo_in_Golgi)	0	(Golgi_in_Cells)	0	0.237288
8743	BioID2-MAO-Disc5.nd2	5	123	(Cargo_in_Cells)	32	(Cargo_in_Mitochondria)	4	(Mitochondria_in_Cells)	121	(Cargo_in_Golgi)	0	(Golgi_in_Cells)	1	0.0330579
8748	BioID2-MAO-Disc5.nd2	5	124	(Cargo_in_Cells)	151	(Cargo_in_Mitochondria)	10	(Mitochondria_in_Cells)	229	(Cargo_in_Golgi)	44	(Golgi_in_Cells)	57	0.0436681
8753	BioID2-MAO-Disc5.nd2	5	125	(Cargo_in_Cells)	8	(Cargo_in_Mitochondria)	2	(Mitochondria_in_Cells)	735	(Cargo_in_Golgi)	0	(Golgi_in_Cells)	0	0.00272109
8758	BioID2-MAO-Disc5.nd2	5	126	(Cargo_in_Cells)	41	(Cargo_in_Mitochondria)	11	(Mitochondria_in_Cells)	288	(Cargo_in_Golgi)	7	(Golgi_in_Cells)	10	0.0381944
8763	BioID2-MAO-Disc5.nd2	5	127	(Cargo_in_Cells)	32	(Cargo_in_Mitochondria)	17	(Mitochondria_in_Cells)	391	(Cargo_in_Golgi)	0	(Golgi_in_Cells)	0	0.0434783
8768	BioID2-MAO-Disc5.nd2	5	128	(Cargo_in_Cells)	37	(Cargo_in_Mitochondria)	28	(Mitochondria_in_Cells)	238	(Cargo_in_Golgi)	0	(Golgi_in_Cells)	0	0.117647
8773	BioID2-MAO-Disc5.nd2	5	129	(Cargo_in_Cells)	132	(Cargo_in_Mitochondria)	27	(Mitochondria_in_Cells)	575	(Cargo_in_Golgi)	44	(Golgi_in_Cells)	59	0.0469565
8778	BioID2-MAO-Disc5.nd2	5	130	(Cargo_in_Cells)	128	(Cargo_in_Mitochondria)	50	(Mitochondria_in_Cells)	226	(Cargo_in_Golgi)	15	(Golgi_in_Cells)	15	0.221239
8783	BioID2-MAO-Disc5.nd2	5	131	(Cargo_in_Cells)	159	(Cargo_in_Mitochondria)	0	(Mitochondria_in_Cells)	74	(Cargo_in_Golgi)	56	(Golgi_in_Cells)	57	0
8793	BioID2-MAO-Disc5.nd2	5	133	(Cargo_in_Cells)	13	(Cargo_in_Mitochondria)	0	(Mitochondria_in_Cells)	13	(Cargo_in_Golgi)	0	(Golgi_in_Cells)	3	0
8798	BioID2-MAO-Disc5.nd2	5	134	(Cargo_in_Cells)	59	(Cargo_in_Mitochondria)	23	(Mitochondria_in_Cells)	348	(Cargo_in_Golgi)	0	(Golgi_in_Cells)	0	0.066092
8803	BioID2-MAO-Disc5.nd2	5	135	(Cargo_in_Cells)	154	(Cargo_in_Mitochondria)	28	(Mitochondria_in_Cells)	195	(Cargo_in_Golgi)	70	(Golgi_in_Cells)	74	0.14359
8808	BioID2-MAO-Disc5.nd2	5	136	(Cargo_in_Cells)	55	(Cargo_in_Mitochondria)	0	(Mitochondria_in_Cells)	359	(Cargo_in_Golgi)	17	(Golgi_in_Cells)	17	0
8813	BioID2-MAO-Disc5.nd2	5	137	(Cargo_in_Cells)	10	(Cargo_in_Mitochondria)	10	(Mitochondria_in_Cells)	118	(Cargo_in_Golgi)	0	(Golgi_in_Cells)	0	0.0847458
8818	BioID2-MAO-Disc5.nd2	5	138	(Cargo_in_Cells)	95	(Cargo_in_Mitochondria)	32	(Mitochondria_in_Cells)	591	(Cargo_in_Golgi)	0	(Golgi_in_Cells)	0	0.0541455
8828	BioID2-MAO-Disc5.nd2	5	140	(Cargo_in_Cells)	87	(Cargo_in_Mitochondria)	11	(Mitochondria_in_Cells)	530	(Cargo_in_Golgi)	59	(Golgi_in_Cells)	73	0.0207547
8833	BioID2-MAO-Disc5.nd2	5	141	(Cargo_in_Cells)	47	(Cargo_in_Mitochondria)	18	(Mitochondria_in_Cells)	309	(Cargo_in_Golgi)	19	(Golgi_in_Cells)	19	0.0582524
8838	BioID2-MAO-Disc5.nd2	5	142	(Cargo_in_Cells)	107	(Cargo_in_Mitochondria)	34	(Mitochondria_in_Cells)	427	(Cargo_in_Golgi)	0	(Golgi_in_Cells)	0	0.0796253
8843	BioID2-MAO-Disc5.nd2	5	143	(Cargo_in_Cells)	98	(Cargo_in_Mitochondria)	19	(Mitochondria_in_Cells)	185	(Cargo_in_Golgi)	0	(Golgi_in_Cells)	0	0.102703
8848	BioID2-MAO-Disc5.nd2	5	144	(Cargo_in_Cells)	116	(Cargo_in_Mitochondria)	1	(Mitochondria_in_Cells)	171	(Cargo_in_Golgi)	42	(Golgi_in_Cells)	42	0.00584795
8858	BioID2-MAO-Disc5.nd2	5	146	(Cargo_in_Cells)	66	(Cargo_in_Mitochondria)	0	(Mitochondria_in_Cells)	533	(Cargo_in_Golgi)	11	(Golgi_in_Cells)	19	0
8863	BioID2-MAO-Disc5.nd2	5	147	(Cargo_in_Cells)	149	(Cargo_in_Mitochondria)	51	(Mitochondria_in_Cells)	97	(Cargo_in_Golgi)	41	(Golgi_in_Cells)	55	0.525773
8883	BioID2-MAO-Disc5.nd2	5	151	(Cargo_in_Cells)	62	(Cargo_in_Mitochondria)	12	(Mitochondria_in_Cells)	491	(Cargo_in_Golgi)	27	(Golgi_in_Cells)	35	0.0244399
8888	BioID2-MAO-Disc5.nd2	5	152	(Cargo_in_Cells)	111	(Cargo_in_Mitochondria)	18	(Mitochondria_in_Cells)	176	(Cargo_in_Golgi)	22	(Golgi_in_Cells)	22	0.102273
8893	BioID2-MAO-Disc5.nd2	5	153	(Cargo_in_Cells)	71	(Cargo_in_Mitochondria)	2	(Mitochondria_in_Cells)	61	(Cargo_in_Golgi)	0	(Golgi_in_Cells)	0	0.0327869
8898	BioID2-MAO-Disc5.nd2	5	154	(Cargo_in_Cells)	24	(Cargo_in_Mitochondria)	1	(Mitochondria_in_Cells)	55	(Cargo_in_Golgi)	0	(Golgi_in_Cells)	0	0.0181818
8903	BioID2-MAO-Disc5.nd2	5	155	(Cargo_in_Cells)	199	(Cargo_in_Mitochondria)	26	(Mitochondria_in_Cells)	285	(Cargo_in_Golgi)	74	(Golgi_in_Cells)	91	0.0912281
8908	BioID2-MAO-Disc5.nd2	5	156	(Cargo_in_Cells)	195	(Cargo_in_Mitochondria)	72	(Mitochondria_in_Cells)	520	(Cargo_in_Golgi)	37	(Golgi_in_Cells)	39	0.138462
8913	BioID2-MAO-Disc5.nd2	5	157	(Cargo_in_Cells)	115	(Cargo_in_Mitochondria)	6	(Mitochondria_in_Cells)	181	(Cargo_in_Golgi)	27	(Golgi_in_Cells)	41	0.0331492
8918	BioID2-MAO-Disc5.nd2	5	158	(Cargo_in_Cells)	74	(Cargo_in_Mitochondria)	44	(Mitochondria_in_Cells)	997	(Cargo_in_Golgi)	35	(Golgi_in_Cells)	48	0.0441324
8923	BioID2-MAO-Disc5.nd2	5	159	(Cargo_in_Cells)	42	(Cargo_in_Mitochondria)	6	(Mitochondria_in_Cells)	201	(Cargo_in_Golgi)	2	(Golgi_in_Cells)	4	0.0298507
8928	BioID2-MAO-Disc5.nd2	5	160	(Cargo_in_Cells)	119	(Cargo_in_Mitochondria)	41	(Mitochondria_in_Cells)	455	(Cargo_in_Golgi)	31	(Golgi_in_Cells)	34	0.0901099
8933	BioID2-MAO-Disc5.nd2	5	161	(Cargo_in_Cells)	61	(Cargo_in_Mitochondria)	0	(Mitochondria_in_Cells)	76	(Cargo_in_Golgi)	11	(Golgi_in_Cells)	18	0
8938	BioID2-MAO-Disc5.nd2	5	162	(Cargo_in_Cells)	8	(Cargo_in_Mitochondria)	8	(Mitochondria_in_Cells)	423	(Cargo_in_Golgi)	0	(Golgi_in_Cells)	0	0.0189125
8943	BioID2-MAO-Disc5.nd2	5	163	(Cargo_in_Cells)	182	(Cargo_in_Mitochondria)	81	(Mitochondria_in_Cells)	661	(Cargo_in_Golgi)	21	(Golgi_in_Cells)	37	0.122542
8948	BioID2-MAO-Disc5.nd2	5	164	(Cargo_in_Cells)	49	(Cargo_in_Mitochondria)	49	(Mitochondria_in_Cells)	723	(Cargo_in_Golgi)	14	(Golgi_in_Cells)	20	0.0677732
8953	BioID2-MAO-Disc5.nd2	5	165	(Cargo_in_Cells)	0	(Cargo_in_Mitochondria)	0	(Mitochondria_in_Cells)	295	(Cargo_in_Golgi)	0	(Golgi_in_Cells)	0	0
8958	BioID2-MAO-Disc5.nd2	5	166	(Cargo_in_Cells)	0	(Cargo_in_Mitochondria)	0	(Mitochondria_in_Cells)	551	(Cargo_in_Golgi)	0	(Golgi_in_Cells)	0	0
8968	BioID2-MAO-Disc5.nd2	5	168	(Cargo_in_Cells)	118	(Cargo_in_Mitochondria)	6	(Mitochondria_in_Cells)	353	(Cargo_in_Golgi)	20	(Golgi_in_Cells)	35	0.0169972
8973	BioID2-MAO-Disc5.nd2	5	169	(Cargo_in_Cells)	149	(Cargo_in_Mitochondria)	34	(Mitochondria_in_Cells)	104	(Cargo_in_Golgi)	45	(Golgi_in_Cells)	46	0.326923
8978	BioID2-MAO-Disc5.nd2	5	170	(Cargo_in_Cells)	47	(Cargo_in_Mitochondria)	0	(Mitochondria_in_Cells)	383	(Cargo_in_Golgi)	10	(Golgi_in_Cells)	10	0
8983	BioID2-MAO-Disc5.nd2	5	171	(Cargo_in_Cells)	99	(Cargo_in_Mitochondria)	94	(Mitochondria_in_Cells)	522	(Cargo_in_Golgi)	29	(Golgi_in_Cells)	40	0.180077
8988	BioID2-MAO-Disc5.nd2	5	172	(Cargo_in_Cells)	81	(Cargo_in_Mitochondria)	0	(Mitochondria_in_Cells)	572	(Cargo_in_Golgi)	13	(Golgi_in_Cells)	18	0
8993	BioID2-MAO-Disc5.nd2	5	173	(Cargo_in_Cells)	99	(Cargo_in_Mitochondria)	22	(Mitochondria_in_Cells)	229	(Cargo_in_Golgi)	19	(Golgi_in_Cells)	20	0.0960699
8998	BioID2-MAO-Disc5.nd2	5	174	(Cargo_in_Cells)	2	(Cargo_in_Mitochondria)	0	(Mitochondria_in_Cells)	703	(Cargo_in_Golgi)	0	(Golgi_in_Cells)	10	0
9003	BioID2-MAO-Disc5.nd2	5	175	(Cargo_in_Cells)	108	(Cargo_in_Mitochondria)	2	(Mitochondria_in_Cells)	174	(Cargo_in_Golgi)	37	(Golgi_in_Cells)	59	0.0114943
9008	BioID2-MAO-Disc5.nd2	5	176	(Cargo_in_Cells)	25	(Cargo_in_Mitochondria)	20	(Mitochondria_in_Cells)	408	(Cargo_in_Golgi)	0	(Golgi_in_Cells)	0	0.0490196
9013	BioID2-MAO-Disc5.nd2	5	177	(Cargo_in_Cells)	93	(Cargo_in_Mitochondria)	53	(Mitochondria_in_Cells)	542	(Cargo_in_Golgi)	12	(Golgi_in_Cells)	12	0.097786
9018	BioID2-MAO-Disc5.nd2	5	178	(Cargo_in_Cells)	71	(Cargo_in_Mitochondria)	1	(Mitochondria_in_Cells)	51	(Cargo_in_Golgi)	15	(Golgi_in_Cells)	31	0.0196078
9023	BioID2-MAO-Disc5.nd2	5	179	(Cargo_in_Cells)	5	(Cargo_in_Mitochondria)	0	(Mitochondria_in_Cells)	955	(Cargo_in_Golgi)	0	(Golgi_in_Cells)	0	0
9028	BioID2-MAO-Disc5.nd2	5	180	(Cargo_in_Cells)	0	(Cargo_in_Mitochondria)	0	(Mitochondria_in_Cells)	243	(Cargo_in_Golgi)	0	(Golgi_in_Cells)	0	0
9033	BioID2-MAO-Disc5.nd2	5	181	(Cargo_in_Cells)	301	(Cargo_in_Mitochondria)	119	(Mitochondria_in_Cells)	651	(Cargo_in_Golgi)	64	(Golgi_in_Cells)	84	0.182796
9038	BioID2-MAO-Disc5.nd2	5	182	(Cargo_in_Cells)	3	(Cargo_in_Mitochondria)	0	(Mitochondria_in_Cells)	97	(Cargo_in_Golgi)	0	(Golgi_in_Cells)	0	0
9048	BioID2-MAO-Disc5.nd2	5	184	(Cargo_in_Cells)	58	(Cargo_in_Mitochondria)	12	(Mitochondria_in_Cells)	668	(Cargo_in_Golgi)	7	(Golgi_in_Cells)	8	0.0179641
9053	BioID2-MAO-Disc5.nd2	5	185	(Cargo_in_Cells)	121	(Cargo_in_Mitochondria)	25	(Mitochondria_in_Cells)	677	(Cargo_in_Golgi)	36	(Golgi_in_Cells)	39	0.0369276
9058	BioID2-MAO-Disc5.nd2	5	186	(Cargo_in_Cells)	209	(Cargo_in_Mitochondria)	80	(Mitochondria_in_Cells)	325	(Cargo_in_Golgi)	51	(Golgi_in_Cells)	66	0.246154
9063	BioID2-MAO-Disc5.nd2	5	187	(Cargo_in_Cells)	112	(Cargo_in_Mitochondria)	45	(Mitochondria_in_Cells)	305	(Cargo_in_Golgi)	26	(Golgi_in_Cells)	27	0.147541
9078	BioID2-MAO-Disc5.nd2	5	190	(Cargo_in_Cells)	4	(Cargo_in_Mitochondria)	0	(Mitochondria_in_Cells)	82	(Cargo_in_Golgi)	0	(Golgi_in_Cells)	0	0
9083	BioID2-MAO-Disc5.nd2	5	191	(Cargo_in_Cells)	134	(Cargo_in_Mitochondria)	66	(Mitochondria_in_Cells)	979	(Cargo_in_Golgi)	26	(Golgi_in_Cells)	68	0.0674157
9088	BioID2-MAO-Disc5.nd2	5	192	(Cargo_in_Cells)	210	(Cargo_in_Mitochondria)	113	(Mitochondria_in_Cells)	629	(Cargo_in_Golgi)	38	(Golgi_in_Cells)	41	0.17965
9098	BioID2-MAO-Disc5.nd2	5	194	(Cargo_in_Cells)	124	(Cargo_in_Mitochondria)	0	(Mitochondria_in_Cells)	143	(Cargo_in_Golgi)	29	(Golgi_in_Cells)	30	0
9103	BioID2-MAO-Disc5.nd2	5	195	(Cargo_in_Cells)	117	(Cargo_in_Mitochondria)	57	(Mitochondria_in_Cells)	725	(Cargo_in_Golgi)	41	(Golgi_in_Cells)	42	0.0786207
9108	BioID2-MAO-Disc5.nd2	5	196	(Cargo_in_Cells)	57	(Cargo_in_Mitochondria)	0	(Mitochondria_in_Cells)	57	(Cargo_in_Golgi)	19	(Golgi_in_Cells)	29	0
9113	BioID2-MAO-Disc5.nd2	5	197	(Cargo_in_Cells)	0	(Cargo_in_Mitochondria)	0	(Mitochondria_in_Cells)	256	(Cargo_in_Golgi)	0	(Golgi_in_Cells)	0	0
9118	BioID2-MAO-Disc5.nd2	5	198	(Cargo_in_Cells)	15	(Cargo_in_Mitochondria)	15	(Mitochondria_in_Cells)	334	(Cargo_in_Golgi)	10	(Golgi_in_Cells)	15	0.0449102
9123	BioID2-MAO-Disc5.nd2	5	199	(Cargo_in_Cells)	199	(Cargo_in_Mitochondria)	30	(Mitochondria_in_Cells)	527	(Cargo_in_Golgi)	18	(Golgi_in_Cells)	39	0.056926
9128	BioID2-MAO-Disc5.nd2	5	200	(Cargo_in_Cells)	15	(Cargo_in_Mitochondria)	14	(Mitochondria_in_Cells)	1228	(Cargo_in_Golgi)	0	(Golgi_in_Cells)	0	0.0114007
9133	BioID2-MAO-Disc5.nd2	5	201	(Cargo_in_Cells)	49	(Cargo_in_Mitochondria)	0	(Mitochondria_in_Cells)	424	(Cargo_in_Golgi)	18	(Golgi_in_Cells)	20	0
9138	BioID2-MAO-Disc5.nd2	5	202	(Cargo_in_Cells)	42	(Cargo_in_Mitochondria)	34	(Mitochondria_in_Cells)	364	(Cargo_in_Golgi)	0	(Golgi_in_Cells)	0	0.0934066
9143	BioID2-MAO-Disc5.nd2	5	203	(Cargo_in_Cells)	0	(Cargo_in_Mitochondria)	0	(Mitochondria_in_Cells)	121	(Cargo_in_Golgi)	0	(Golgi_in_Cells)	0	0
9148	BioID2-MAO-Disc5.nd2	5	204	(Cargo_in_Cells)	201	(Cargo_in_Mitochondria)	32	(Mitochondria_in_Cells)	762	(Cargo_in_Golgi)	57	(Golgi_in_Cells)	68	0.0419948
9153	BioID2-MAO-Disc5.nd2	5	205	(Cargo_in_Cells)	183	(Cargo_in_Mitochondria)	104	(Mitochondria_in_Cells)	632	(Cargo_in_Golgi)	39	(Golgi_in_Cells)	47	0.164557
9158	BioID2-MAO-Disc5.nd2	5	206	(Cargo_in_Cells)	3	(Cargo_in_Mitochondria)	3	(Mitochondria_in_Cells)	341	(Cargo_in_Golgi)	3	(Golgi_in_Cells)	22	0.00879765
9163	BioID2-MAO-Disc5.nd2	5	207	(Cargo_in_Cells)	0	(Cargo_in_Mitochondria)	0	(Mitochondria_in_Cells)	197	(Cargo_in_Golgi)	0	(Golgi_in_Cells)	0	0
9168	BioID2-MAO-Disc5.nd2	5	208	(Cargo_in_Cells)	73	(Cargo_in_Mitochondria)	46	(Mitochondria_in_Cells)	277	(Cargo_in_Golgi)	0	(Golgi_in_Cells)	0	0.166065
9173	BioID2-MAO-Disc5.nd2	5	209	(Cargo_in_Cells)	183	(Cargo_in_Mitochondria)	114	(Mitochondria_in_Cells)	414	(Cargo_in_Golgi)	73	(Golgi_in_Cells)	99	0.275362
9183	BioID2-MAO-Disc5.nd2	5	211	(Cargo_in_Cells)	12	(Cargo_in_Mitochondria)	2	(Mitochondria_in_Cells)	684	(Cargo_in_Golgi)	0	(Golgi_in_Cells)	0	0.00292398
9193	BioID2-MAO-Disc5.nd2	5	213	(Cargo_in_Cells)	0	(Cargo_in_Mitochondria)	0	(Mitochondria_in_Cells)	456	(Cargo_in_Golgi)	0	(Golgi_in_Cells)	0	0
9198	BioID2-MAO-Disc5.nd2	5	214	(Cargo_in_Cells)	17	(Cargo_in_Mitochondria)	11	(Mitochondria_in_Cells)	197	(Cargo_in_Golgi)	0	(Golgi_in_Cells)	0	0.0558376
9203	BioID2-MAO-Disc5.nd2	5	215	(Cargo_in_Cells)	0	(Cargo_in_Mitochondria)	0	(Mitochondria_in_Cells)	112	(Cargo_in_Golgi)	0	(Golgi_in_Cells)	0	0
9208	BioID2-MAO-Disc5.nd2	5	216	(Cargo_in_Cells)	46	(Cargo_in_Mitochondria)	22	(Mitochondria_in_Cells)	214	(Cargo_in_Golgi)	14	(Golgi_in_Cells)	28	0.102804
9213	BioID2-MAO-Disc5.nd2	5	217	(Cargo_in_Cells)	86	(Cargo_in_Mitochondria)	12	(Mitochondria_in_Cells)	398	(Cargo_in_Golgi)	41	(Golgi_in_Cells)	46	0.0301508
9218	BioID2-MAO-Disc5.nd2	5	218	(Cargo_in_Cells)	231	(Cargo_in_Mitochondria)	166	(Mitochondria_in_Cells)	1449	(Cargo_in_Golgi)	60	(Golgi_in_Cells)	113	0.114562
9223	BioID2-MAO-Disc5.nd2	5	219	(Cargo_in_Cells)	63	(Cargo_in_Mitochondria)	28	(Mitochondria_in_Cells)	643	(Cargo_in_Golgi)	20	(Golgi_in_Cells)	32	0.0435459
9228	BioID2-MAO-Disc5.nd2	5	220	(Cargo_in_Cells)	117	(Cargo_in_Mitochondria)	88	(Mitochondria_in_Cells)	660	(Cargo_in_Golgi)	17	(Golgi_in_Cells)	17	0.133333
9233	BioID2-MAO-Disc5.nd2	5	221	(Cargo_in_Cells)	46	(Cargo_in_Mitochondria)	0	(Mitochondria_in_Cells)	115	(Cargo_in_Golgi)	0	(Golgi_in_Cells)	0	0
9238	BioID2-MAO-Disc5.nd2	5	222	(Cargo_in_Cells)	24	(Cargo_in_Mitochondria)	22	(Mitochondria_in_Cells)	501	(Cargo_in_Golgi)	0	(Golgi_in_Cells)	0	0.0439122
9243	BioID2-MAO-Disc5.nd2	5	223	(Cargo_in_Cells)	85	(Cargo_in_Mitochondria)	67	(Mitochondria_in_Cells)	339	(Cargo_in_Golgi)	22	(Golgi_in_Cells)	33	0.19764
9248	BioID2-MAO-Disc5.nd2	5	224	(Cargo_in_Cells)	82	(Cargo_in_Mitochondria)	48	(Mitochondria_in_Cells)	430	(Cargo_in_Golgi)	0	(Golgi_in_Cells)	0	0.111628
9253	BioID2-MAO-Disc5.nd2	5	225	(Cargo_in_Cells)	50	(Cargo_in_Mitochondria)	50	(Mitochondria_in_Cells)	441	(Cargo_in_Golgi)	29	(Golgi_in_Cells)	60	0.113379
9258	BioID2-MAO-Disc5.nd2	5	226	(Cargo_in_Cells)	0	(Cargo_in_Mitochondria)	0	(Mitochondria_in_Cells)	140	(Cargo_in_Golgi)	0	(Golgi_in_Cells)	0	0
9263	BioID2-MAO-Disc5.nd2	5	227	(Cargo_in_Cells)	107	(Cargo_in_Mitochondria)	28	(Mitochondria_in_Cells)	534	(Cargo_in_Golgi)	21	(Golgi_in_Cells)	23	0.0524345
9268	BioID2-MAO-Disc5.nd2	5	228	(Cargo_in_Cells)	0	(Cargo_in_Mitochondria)	0	(Mitochondria_in_Cells)	171	(Cargo_in_Golgi)	0	(Golgi_in_Cells)	0	0
9273	BioID2-MAO-Disc5.nd2	5	229	(Cargo_in_Cells)	0	(Cargo_in_Mitochondria)	0	(Mitochondria_in_Cells)	164	(Cargo_in_Golgi)	0	(Golgi_in_Cells)	0	0
9278	BioID2-MAO-Disc5.nd2	5	230	(Cargo_in_Cells)	42	(Cargo_in_Mitochondria)	4	(Mitochondria_in_Cells)	257	(Cargo_in_Golgi)	0	(Golgi_in_Cells)	0	0.0155642
9283	BioID2-MAO-Disc5.nd2	5	231	(Cargo_in_Cells)	81	(Cargo_in_Mitochondria)	0	(Mitochondria_in_Cells)	29	(Cargo_in_Golgi)	22	(Golgi_in_Cells)	50	0
9288	BioID2-MAO-Disc5.nd2	5	232	(Cargo_in_Cells)	11	(Cargo_in_Mitochondria)	4	(Mitochondria_in_Cells)	493	(Cargo_in_Golgi)	0	(Golgi_in_Cells)	0	0.00811359
9293	BioID2-MAO-Disc5.nd2	5	233	(Cargo_in_Cells)	6	(Cargo_in_Mitochondria)	0	(Mitochondria_in_Cells)	358	(Cargo_in_Golgi)	0	(Golgi_in_Cells)	0	0
9298	BioID2-MAO-Disc5.nd2	5	234	(Cargo_in_Cells)	0	(Cargo_in_Mitochondria)	0	(Mitochondria_in_Cells)	52	(Cargo_in_Golgi)	0	(Golgi_in_Cells)	0	0
9303	BioID2-MAO-Disc5.nd2	5	235	(Cargo_in_Cells)	0	(Cargo_in_Mitochondria)	0	(Mitochondria_in_Cells)	414	(Cargo_in_Golgi)	0	(Golgi_in_Cells)	16	0
9313	BioID2-MAO-Disc5.nd2	5	237	(Cargo_in_Cells)	98	(Cargo_in_Mitochondria)	7	(Mitochondria_in_Cells)	181	(Cargo_in_Golgi)	28	(Golgi_in_Cells)	41	0.038674
9318	BioID2-MAO-Disc5.nd2	5	238	(Cargo_in_Cells)	47	(Cargo_in_Mitochondria)	40	(Mitochondria_in_Cells)	347	(Cargo_in_Golgi)	4	(Golgi_in_Cells)	5	0.115274
9323	BioID2-MAO-Disc5.nd2	5	239	(Cargo_in_Cells)	66	(Cargo_in_Mitochondria)	37	(Mitochondria_in_Cells)	433	(Cargo_in_Golgi)	21	(Golgi_in_Cells)	30	0.0854503
9328	BioID2-MAO-Disc5.nd2	5	240	(Cargo_in_Cells)	54	(Cargo_in_Mitochondria)	5	(Mitochondria_in_Cells)	62	(Cargo_in_Golgi)	6	(Golgi_in_Cells)	6	0.0806452
9338	BioID2-MAO-Disc5.nd2	5	242	(Cargo_in_Cells)	148	(Cargo_in_Mitochondria)	47	(Mitochondria_in_Cells)	751	(Cargo_in_Golgi)	28	(Golgi_in_Cells)	37	0.0625832
9343	BioID2-MAO-Disc5.nd2	5	243	(Cargo_in_Cells)	1	(Cargo_in_Mitochondria)	0	(Mitochondria_in_Cells)	374	(Cargo_in_Golgi)	0	(Golgi_in_Cells)	0	0
9348	BioID2-MAO-Disc5.nd2	5	244	(Cargo_in_Cells)	57	(Cargo_in_Mitochondria)	20	(Mitochondria_in_Cells)	492	(Cargo_in_Golgi)	1	(Golgi_in_Cells)	9	0.0406504
9353	BioID2-MAO-Disc5.nd2	5	245	(Cargo_in_Cells)	50	(Cargo_in_Mitochondria)	10	(Mitochondria_in_Cells)	422	(Cargo_in_Golgi)	15	(Golgi_in_Cells)	15	0.0236967
9368	BioID2-MAO-Disc5.nd2	5	248	(Cargo_in_Cells)	47	(Cargo_in_Mitochondria)	10	(Mitochondria_in_Cells)	178	(Cargo_in_Golgi)	13	(Golgi_in_Cells)	30	0.0561798
9373	BioID2-MAO-Disc5.nd2	5	249	(Cargo_in_Cells)	38	(Cargo_in_Mitochondria)	7	(Mitochondria_in_Cells)	482	(Cargo_in_Golgi)	0	(Golgi_in_Cells)	0	0.0145228
9378	BioID2-MAO-Disc5.nd2	5	250	(Cargo_in_Cells)	0	(Cargo_in_Mitochondria)	0	(Mitochondria_in_Cells)	381	(Cargo_in_Golgi)	0	(Golgi_in_Cells)	0	0
9383	BioID2-MAO-Disc5.nd2	5	251	(Cargo_in_Cells)	128	(Cargo_in_Mitochondria)	37	(Mitochondria_in_Cells)	1103	(Cargo_in_Golgi)	8	(Golgi_in_Cells)	20	0.0335449
9388	BioID2-MAO-Disc5.nd2	5	252	(Cargo_in_Cells)	41	(Cargo_in_Mitochondria)	5	(Mitochondria_in_Cells)	147	(Cargo_in_Golgi)	0	(Golgi_in_Cells)	0	0.0340136
9393	BioID2-MAO-Disc5.nd2	5	253	(Cargo_in_Cells)	3	(Cargo_in_Mitochondria)	3	(Mitochondria_in_Cells)	279	(Cargo_in_Golgi)	2	(Golgi_in_Cells)	27	0.0107527
9398	BioID2-MAO-Disc5.nd2	5	254	(Cargo_in_Cells)	100	(Cargo_in_Mitochondria)	61	(Mitochondria_in_Cells)	432	(Cargo_in_Golgi)	37	(Golgi_in_Cells)	46	0.141204
9403	BioID2-MAO-Disc5.nd2	5	255	(Cargo_in_Cells)	141	(Cargo_in_Mitochondria)	53	(Mitochondria_in_Cells)	721	(Cargo_in_Golgi)	45	(Golgi_in_Cells)	47	0.073509
9408	BioID2-MAO-Disc5.nd2	5	256	(Cargo_in_Cells)	124	(Cargo_in_Mitochondria)	42	(Mitochondria_in_Cells)	461	(Cargo_in_Golgi)	13	(Golgi_in_Cells)	25	0.0911063
9413	BioID2-MAO-Disc5.nd2	5	257	(Cargo_in_Cells)	76	(Cargo_in_Mitochondria)	19	(Mitochondria_in_Cells)	402	(Cargo_in_Golgi)	17	(Golgi_in_Cells)	17	0.0472637
9418	BioID2-MAO-Disc5.nd2	5	258	(Cargo_in_Cells)	49	(Cargo_in_Mitochondria)	8	(Mitochondria_in_Cells)	293	(Cargo_in_Golgi)	2	(Golgi_in_Cells)	7	0.0273038
9428	BioID2-MAO-Disc5.nd2	5	260	(Cargo_in_Cells)	39	(Cargo_in_Mitochondria)	0	(Mitochondria_in_Cells)	244	(Cargo_in_Golgi)	26	(Golgi_in_Cells)	26	0
9433	BioID2-MAO-Disc5.nd2	5	261	(Cargo_in_Cells)	32	(Cargo_in_Mitochondria)	6	(Mitochondria_in_Cells)	273	(Cargo_in_Golgi)	1	(Golgi_in_Cells)	18	0.021978
9438	BioID2-MAO-Disc5.nd2	5	262	(Cargo_in_Cells)	0	(Cargo_in_Mitochondria)	0	(Mitochondria_in_Cells)	127	(Cargo_in_Golgi)	0	(Golgi_in_Cells)	0	0
9443	BioID2-MAO-Disc5.nd2	5	263	(Cargo_in_Cells)	15	(Cargo_in_Mitochondria)	4	(Mitochondria_in_Cells)	64	(Cargo_in_Golgi)	0	(Golgi_in_Cells)	0	0.0625
9448	BioID2-MAO-Disc5.nd2	5	264	(Cargo_in_Cells)	48	(Cargo_in_Mitochondria)	17	(Mitochondria_in_Cells)	1070	(Cargo_in_Golgi)	15	(Golgi_in_Cells)	22	0.0158879
9453	BioID2-MAO-Disc5.nd2	5	265	(Cargo_in_Cells)	10	(Cargo_in_Mitochondria)	0	(Mitochondria_in_Cells)	185	(Cargo_in_Golgi)	0	(Golgi_in_Cells)	0	0
9458	BioID2-MAO-Disc5.nd2	5	266	(Cargo_in_Cells)	0	(Cargo_in_Mitochondria)	0	(Mitochondria_in_Cells)	121	(Cargo_in_Golgi)	0	(Golgi_in_Cells)	0	0
9468	BioID2-MAO-Disc5.nd2	5	268	(Cargo_in_Cells)	264	(Cargo_in_Mitochondria)	180	(Mitochondria_in_Cells)	1076	(Cargo_in_Golgi)	66	(Golgi_in_Cells)	80	0.167286
9473	BioID2-MAO-Disc5.nd2	5	269	(Cargo_in_Cells)	24	(Cargo_in_Mitochondria)	0	(Mitochondria_in_Cells)	735	(Cargo_in_Golgi)	0	(Golgi_in_Cells)	0	0
9483	BioID2-MAO-Disc5.nd2	5	271	(Cargo_in_Cells)	29	(Cargo_in_Mitochondria)	22	(Mitochondria_in_Cells)	148	(Cargo_in_Golgi)	17	(Golgi_in_Cells)	17	0.148649
9488	BioID2-MAO-Disc5.nd2	5	272	(Cargo_in_Cells)	28	(Cargo_in_Mitochondria)	27	(Mitochondria_in_Cells)	357	(Cargo_in_Golgi)	0	(Golgi_in_Cells)	0	0.0756303
9493	BioID2-MAO-Disc5.nd2	5	273	(Cargo_in_Cells)	8	(Cargo_in_Mitochondria)	3	(Mitochondria_in_Cells)	56	(Cargo_in_Golgi)	0	(Golgi_in_Cells)	0	0.0535714
9498	BioID2-MAO-Disc5.nd2	5	274	(Cargo_in_Cells)	31	(Cargo_in_Mitochondria)	3	(Mitochondria_in_Cells)	117	(Cargo_in_Golgi)	0	(Golgi_in_Cells)	0	0.025641
9508	BioID2-MAO-Disc5.nd2	5	276	(Cargo_in_Cells)	91	(Cargo_in_Mitochondria)	45	(Mitochondria_in_Cells)	258	(Cargo_in_Golgi)	11	(Golgi_in_Cells)	16	0.174419
9513	BioID2-MAO-Disc5.nd2	5	277	(Cargo_in_Cells)	31	(Cargo_in_Mitochondria)	0	(Mitochondria_in_Cells)	85	(Cargo_in_Golgi)	0	(Golgi_in_Cells)	0	0
9518	BioID2-MAO-Disc5.nd2	5	278	(Cargo_in_Cells)	112	(Cargo_in_Mitochondria)	84	(Mitochondria_in_Cells)	437	(Cargo_in_Golgi)	39	(Golgi_in_Cells)	51	0.19222
9523	BioID2-MAO-Disc5.nd2	5	279	(Cargo_in_Cells)	39	(Cargo_in_Mitochondria)	18	(Mitochondria_in_Cells)	463	(Cargo_in_Golgi)	23	(Golgi_in_Cells)	30	0.0388769
9528	BioID2-MAO-Disc5.nd2	5	280	(Cargo_in_Cells)	27	(Cargo_in_Mitochondria)	27	(Mitochondria_in_Cells)	596	(Cargo_in_Golgi)	2	(Golgi_in_Cells)	2	0.045302
9533	BioID2-MAO-Disc5.nd2	5	281	(Cargo_in_Cells)	60	(Cargo_in_Mitochondria)	5	(Mitochondria_in_Cells)	123	(Cargo_in_Golgi)	20	(Golgi_in_Cells)	28	0.0406504
9538	BioID2-MAO-Disc5.nd2	5	282	(Cargo_in_Cells)	0	(Cargo_in_Mitochondria)	0	(Mitochondria_in_Cells)	56	(Cargo_in_Golgi)	0	(Golgi_in_Cells)	0	0
9543	BioID2-MAO-Disc5.nd2	5	283	(Cargo_in_Cells)	77	(Cargo_in_Mitochondria)	41	(Mitochondria_in_Cells)	709	(Cargo_in_Golgi)	0	(Golgi_in_Cells)	0	0.0578279
9548	BioID2-MAO-Disc5.nd2	5	284	(Cargo_in_Cells)	133	(Cargo_in_Mitochondria)	113	(Mitochondria_in_Cells)	482	(Cargo_in_Golgi)	89	(Golgi_in_Cells)	95	0.23444
9553	BioID2-MAO-Disc5.nd2	5	285	(Cargo_in_Cells)	3	(Cargo_in_Mitochondria)	3	(Mitochondria_in_Cells)	61	(Cargo_in_Golgi)	1	(Golgi_in_Cells)	1	0.0491803
9563	BioID2-MAO-Disc5.nd2	5	287	(Cargo_in_Cells)	166	(Cargo_in_Mitochondria)	81	(Mitochondria_in_Cells)	1328	(Cargo_in_Golgi)	48	(Golgi_in_Cells)	68	0.060994
9568	BioID2-MAO-Disc5.nd2	5	288	(Cargo_in_Cells)	37	(Cargo_in_Mitochondria)	16	(Mitochondria_in_Cells)	251	(Cargo_in_Golgi)	13	(Golgi_in_Cells)	13	0.063745
9573	BioID2-MAO-Disc5.nd2	5	289	(Cargo_in_Cells)	192	(Cargo_in_Mitochondria)	137	(Mitochondria_in_Cells)	682	(Cargo_in_Golgi)	28	(Golgi_in_Cells)	33	0.20088
9578	BioID2-MAO-Disc5.nd2	5	290	(Cargo_in_Cells)	94	(Cargo_in_Mitochondria)	56	(Mitochondria_in_Cells)	456	(Cargo_in_Golgi)	19	(Golgi_in_Cells)	19	0.122807
9583	BioID2-MAO-Disc5.nd2	5	291	(Cargo_in_Cells)	0	(Cargo_in_Mitochondria)	0	(Mitochondria_in_Cells)	276	(Cargo_in_Golgi)	0	(Golgi_in_Cells)	0	0
9588	BioID2-MAO-Disc5.nd2	5	292	(Cargo_in_Cells)	15	(Cargo_in_Mitochondria)	1	(Mitochondria_in_Cells)	53	(Cargo_in_Golgi)	0	(Golgi_in_Cells)	0	0.0188679
9593	BioID2-MAO-Disc5.nd2	5	293	(Cargo_in_Cells)	101	(Cargo_in_Mitochondria)	101	(Mitochondria_in_Cells)	840	(Cargo_in_Golgi)	17	(Golgi_in_Cells)	40	0.120238
9598	BioID2-MAO-Disc5.nd2	5	294	(Cargo_in_Cells)	27	(Cargo_in_Mitochondria)	13	(Mitochondria_in_Cells)	286	(Cargo_in_Golgi)	16	(Golgi_in_Cells)	32	0.0454545
9603	BioID2-MAO-Disc5.nd2	5	295	(Cargo_in_Cells)	8	(Cargo_in_Mitochondria)	0	(Mitochondria_in_Cells)	265	(Cargo_in_Golgi)	0	(Golgi_in_Cells)	0	0
9608	BioID2-MAO-Disc5.nd2	5	296	(Cargo_in_Cells)	21	(Cargo_in_Mitochondria)	0	(Mitochondria_in_Cells)	118	(Cargo_in_Golgi)	11	(Golgi_in_Cells)	15	0
9613	BioID2-MAO-Disc5.nd2	5	297	(Cargo_in_Cells)	99	(Cargo_in_Mitochondria)	59	(Mitochondria_in_Cells)	440	(Cargo_in_Golgi)	51	(Golgi_in_Cells)	51	0.134091
9618	BioID2-MAO-Disc5.nd2	5	298	(Cargo_in_Cells)	0	(Cargo_in_Mitochondria)	0	(Mitochondria_in_Cells)	387	(Cargo_in_Golgi)	0	(Golgi_in_Cells)	0	0
9623	BioID2-MAO-Disc5.nd2	5	299	(Cargo_in_Cells)	1	(Cargo_in_Mitochondria)	1	(Mitochondria_in_Cells)	179	(Cargo_in_Golgi)	0	(Golgi_in_Cells)	0	0.00558659
9628	BioID2-MAO-Disc5.nd2	5	300	(Cargo_in_Cells)	59	(Cargo_in_Mitochondria)	5	(Mitochondria_in_Cells)	637	(Cargo_in_Golgi)	0	(Golgi_in_Cells)	0	0.00784929
9638	BioID2-MAO-Disc5.nd2	5	302	(Cargo_in_Cells)	83	(Cargo_in_Mitochondria)	2	(Mitochondria_in_Cells)	188	(Cargo_in_Golgi)	33	(Golgi_in_Cells)	43	0.0106383
9643	BioID2-MAO-Disc5.nd2	5	303	(Cargo_in_Cells)	81	(Cargo_in_Mitochondria)	36	(Mitochondria_in_Cells)	437	(Cargo_in_Golgi)	11	(Golgi_in_Cells)	17	0.0823799
9648	BioID2-MAO-Disc5.nd2	5	304	(Cargo_in_Cells)	20	(Cargo_in_Mitochondria)	0	(Mitochondria_in_Cells)	103	(Cargo_in_Golgi)	0	(Golgi_in_Cells)	0	0
9653	BioID2-MAO-Disc5.nd2	5	305	(Cargo_in_Cells)	0	(Cargo_in_Mitochondria)	0	(Mitochondria_in_Cells)	544	(Cargo_in_Golgi)	0	(Golgi_in_Cells)	0	0
9658	BioID2-MAO-Disc5.nd2	5	306	(Cargo_in_Cells)	0	(Cargo_in_Mitochondria)	0	(Mitochondria_in_Cells)	315	(Cargo_in_Golgi)	0	(Golgi_in_Cells)	0	0
9663	BioID2-MAO-Disc5.nd2	5	307	(Cargo_in_Cells)	71	(Cargo_in_Mitochondria)	0	(Mitochondria_in_Cells)	265	(Cargo_in_Golgi)	4	(Golgi_in_Cells)	10	0
9668	BioID2-MAO-Disc5.nd2	5	308	(Cargo_in_Cells)	126	(Cargo_in_Mitochondria)	39	(Mitochondria_in_Cells)	609	(Cargo_in_Golgi)	14	(Golgi_in_Cells)	15	0.0640394
9673	BioID2-MAO-Disc5.nd2	5	309	(Cargo_in_Cells)	30	(Cargo_in_Mitochondria)	27	(Mitochondria_in_Cells)	681	(Cargo_in_Golgi)	0	(Golgi_in_Cells)	0	0.0396476
9678	BioID2-MAO-Disc5.nd2	5	310	(Cargo_in_Cells)	4	(Cargo_in_Mitochondria)	0	(Mitochondria_in_Cells)	157	(Cargo_in_Golgi)	0	(Golgi_in_Cells)	0	0
9683	BioID2-MAO-Disc5.nd2	5	311	(Cargo_in_Cells)	73	(Cargo_in_Mitochondria)	42	(Mitochondria_in_Cells)	322	(Cargo_in_Golgi)	18	(Golgi_in_Cells)	18	0.130435
9688	BioID2-MAO-Disc5.nd2	5	312	(Cargo_in_Cells)	28	(Cargo_in_Mitochondria)	7	(Mitochondria_in_Cells)	296	(Cargo_in_Golgi)	7	(Golgi_in_Cells)	21	0.0236486
9693	BioID2-MAO-Disc5.nd2	5	313	(Cargo_in_Cells)	12	(Cargo_in_Mitochondria)	4	(Mitochondria_in_Cells)	212	(Cargo_in_Golgi)	0	(Golgi_in_Cells)	0	0.0188679
9698	BioID2-MAO-Disc5.nd2	5	314	(Cargo_in_Cells)	106	(Cargo_in_Mitochondria)	55	(Mitochondria_in_Cells)	718	(Cargo_in_Golgi)	15	(Golgi_in_Cells)	29	0.0766017
9708	BioID2-MAO-Disc5.nd2	5	316	(Cargo_in_Cells)	19	(Cargo_in_Mitochondria)	19	(Mitochondria_in_Cells)	337	(Cargo_in_Golgi)	0	(Golgi_in_Cells)	0	0.0563798
9713	BioID2-MAO-Disc5.nd2	5	317	(Cargo_in_Cells)	14	(Cargo_in_Mitochondria)	13	(Mitochondria_in_Cells)	934	(Cargo_in_Golgi)	0	(Golgi_in_Cells)	0	0.0139186
9723	BioID2-MAO-Disc5.nd2	5	319	(Cargo_in_Cells)	0	(Cargo_in_Mitochondria)	0	(Mitochondria_in_Cells)	48	(Cargo_in_Golgi)	0	(Golgi_in_Cells)	0	0
9728	BioID2-MAO-Disc5.nd2	5	320	(Cargo_in_Cells)	12	(Cargo_in_Mitochondria)	12	(Mitochondria_in_Cells)	345	(Cargo_in_Golgi)	0	(Golgi_in_Cells)	0	0.0347826
9733	BioID2-MAO-Disc5.nd2	5	321	(Cargo_in_Cells)	66	(Cargo_in_Mitochondria)	56	(Mitochondria_in_Cells)	390	(Cargo_in_Golgi)	0	(Golgi_in_Cells)	0	0.14359
9738	BioID2-MAO-Disc5.nd2	5	322	(Cargo_in_Cells)	114	(Cargo_in_Mitochondria)	19	(Mitochondria_in_Cells)	239	(Cargo_in_Golgi)	57	(Golgi_in_Cells)	69	0.0794979
9743	BioID2-MAO-Disc5.nd2	5	323	(Cargo_in_Cells)	0	(Cargo_in_Mitochondria)	0	(Mitochondria_in_Cells)	144	(Cargo_in_Golgi)	0	(Golgi_in_Cells)	0	0
9748	BioID2-MAO-Disc5.nd2	5	324	(Cargo_in_Cells)	114	(Cargo_in_Mitochondria)	24	(Mitochondria_in_Cells)	852	(Cargo_in_Golgi)	50	(Golgi_in_Cells)	52	0.028169
9753	BioID2-MAO-Disc5.nd2	5	325	(Cargo_in_Cells)	49	(Cargo_in_Mitochondria)	0	(Mitochondria_in_Cells)	132	(Cargo_in_Golgi)	0	(Golgi_in_Cells)	0	0
9758	BioID2-MAO-Disc5.nd2	5	326	(Cargo_in_Cells)	25	(Cargo_in_Mitochondria)	11	(Mitochondria_in_Cells)	447	(Cargo_in_Golgi)	0	(Golgi_in_Cells)	0	0.0246085
9763	BioID2-MAO-Disc5.nd2	5	327	(Cargo_in_Cells)	0	(Cargo_in_Mitochondria)	0	(Mitochondria_in_Cells)	86	(Cargo_in_Golgi)	0	(Golgi_in_Cells)	0	0
9768	BioID2-MAO-Disc5.nd2	5	328	(Cargo_in_Cells)	27	(Cargo_in_Mitochondria)	21	(Mitochondria_in_Cells)	189	(Cargo_in_Golgi)	6	(Golgi_in_Cells)	9	0.111111
9773	BioID2-MAO-Disc5.nd2	5	329	(Cargo_in_Cells)	3	(Cargo_in_Mitochondria)	3	(Mitochondria_in_Cells)	111	(Cargo_in_Golgi)	0	(Golgi_in_Cells)	0	0.027027
9778	BioID2-MAO-Disc5.nd2	5	330	(Cargo_in_Cells)	35	(Cargo_in_Mitochondria)	21	(Mitochondria_in_Cells)	214	(Cargo_in_Golgi)	3	(Golgi_in_Cells)	3	0.0981308
9788	BioID2-MAO-Disc5.nd2	5	332	(Cargo_in_Cells)	72	(Cargo_in_Mitochondria)	47	(Mitochondria_in_Cells)	232	(Cargo_in_Golgi)	0	(Golgi_in_Cells)	0	0.202586
9793	BioID2-MAO-Disc5.nd2	5	333	(Cargo_in_Cells)	80	(Cargo_in_Mitochondria)	73	(Mitochondria_in_Cells)	322	(Cargo_in_Golgi)	27	(Golgi_in_Cells)	27	0.226708
9798	BioID2-MAO-Disc5.nd2	5	334	(Cargo_in_Cells)	124	(Cargo_in_Mitochondria)	94	(Mitochondria_in_Cells)	580	(Cargo_in_Golgi)	39	(Golgi_in_Cells)	61	0.162069
9803	BioID2-MAO-Disc5.nd2	5	335	(Cargo_in_Cells)	88	(Cargo_in_Mitochondria)	53	(Mitochondria_in_Cells)	889	(Cargo_in_Golgi)	40	(Golgi_in_Cells)	45	0.0596175
9808	BioID2-MAO-Disc5.nd2	5	336	(Cargo_in_Cells)	49	(Cargo_in_Mitochondria)	3	(Mitochondria_in_Cells)	142	(Cargo_in_Golgi)	0	(Golgi_in_Cells)	0	0.0211268
9813	BioID2-MAO-Disc5.nd2	5	337	(Cargo_in_Cells)	19	(Cargo_in_Mitochondria)	1	(Mitochondria_in_Cells)	282	(Cargo_in_Golgi)	1	(Golgi_in_Cells)	20	0.0035461
9818	BioID2-MAO-Disc5.nd2	5	338	(Cargo_in_Cells)	91	(Cargo_in_Mitochondria)	22	(Mitochondria_in_Cells)	232	(Cargo_in_Golgi)	34	(Golgi_in_Cells)	34	0.0948276
9823	BioID2-MAO-Disc5.nd2	5	339	(Cargo_in_Cells)	0	(Cargo_in_Mitochondria)	0	(Mitochondria_in_Cells)	129	(Cargo_in_Golgi)	0	(Golgi_in_Cells)	0	0
9828	BioID2-MAO-Disc5.nd2	5	340	(Cargo_in_Cells)	0	(Cargo_in_Mitochondria)	0	(Mitochondria_in_Cells)	187	(Cargo_in_Golgi)	0	(Golgi_in_Cells)	0	0
9833	BioID2-MAO-Disc5.nd2	5	341	(Cargo_in_Cells)	0	(Cargo_in_Mitochondria)	0	(Mitochondria_in_Cells)	232	(Cargo_in_Golgi)	0	(Golgi_in_Cells)	0	0
9838	BioID2-MAO-Disc5.nd2	5	342	(Cargo_in_Cells)	81	(Cargo_in_Mitochondria)	0	(Mitochondria_in_Cells)	412	(Cargo_in_Golgi)	43	(Golgi_in_Cells)	44	0
9843	BioID2-MAO-Disc5.nd2	5	343	(Cargo_in_Cells)	0	(Cargo_in_Mitochondria)	0	(Mitochondria_in_Cells)	197	(Cargo_in_Golgi)	0	(Golgi_in_Cells)	0	0
9848	BioID2-MAO-Disc5.nd2	5	344	(Cargo_in_Cells)	87	(Cargo_in_Mitochondria)	31	(Mitochondria_in_Cells)	233	(Cargo_in_Golgi)	5	(Golgi_in_Cells)	5	0.133047
9853	BioID2-MAO-Disc5.nd2	5	345	(Cargo_in_Cells)	0	(Cargo_in_Mitochondria)	0	(Mitochondria_in_Cells)	36	(Cargo_in_Golgi)	0	(Golgi_in_Cells)	0	0
9858	BioID2-MAO-Disc5.nd2	5	346	(Cargo_in_Cells)	13	(Cargo_in_Mitochondria)	11	(Mitochondria_in_Cells)	258	(Cargo_in_Golgi)	0	(Golgi_in_Cells)	0	0.0426357
9863	BioID2-MAO-Disc5.nd2	5	347	(Cargo_in_Cells)	43	(Cargo_in_Mitochondria)	35	(Mitochondria_in_Cells)	292	(Cargo_in_Golgi)	0	(Golgi_in_Cells)	0	0.119863
9868	BioID2-MAO-Disc5.nd2	5	348	(Cargo_in_Cells)	0	(Cargo_in_Mitochondria)	0	(Mitochondria_in_Cells)	313	(Cargo_in_Golgi)	0	(Golgi_in_Cells)	0	0
9873	BioID2-MAO-Disc5.nd2	5	349	(Cargo_in_Cells)	0	(Cargo_in_Mitochondria)	0	(Mitochondria_in_Cells)	119	(Cargo_in_Golgi)	0	(Golgi_in_Cells)	0	0
9878	BioID2-MAO-Disc5.nd2	5	350	(Cargo_in_Cells)	69	(Cargo_in_Mitochondria)	57	(Mitochondria_in_Cells)	342	(Cargo_in_Golgi)	20	(Golgi_in_Cells)	27	0.166667
9883	BioID2-MAO-Disc5.nd2	5	351	(Cargo_in_Cells)	0	(Cargo_in_Mitochondria)	0	(Mitochondria_in_Cells)	348	(Cargo_in_Golgi)	0	(Golgi_in_Cells)	0	0
9893	BioID2-MAO-Disc5.nd2	5	353	(Cargo_in_Cells)	0	(Cargo_in_Mitochondria)	0	(Mitochondria_in_Cells)	75	(Cargo_in_Golgi)	0	(Golgi_in_Cells)	0	0
9898	BioID2-MAO-Disc5.nd2	5	354	(Cargo_in_Cells)	12	(Cargo_in_Mitochondria)	10	(Mitochondria_in_Cells)	532	(Cargo_in_Golgi)	0	(Golgi_in_Cells)	0	0.018797
9903	BioID2-MAO-Disc5.nd2	5	355	(Cargo_in_Cells)	32	(Cargo_in_Mitochondria)	4	(Mitochondria_in_Cells)	13	(Cargo_in_Golgi)	0	(Golgi_in_Cells)	0	0.307692
9908	BioID2-MAO-Disc5.nd2	5	356	(Cargo_in_Cells)	10	(Cargo_in_Mitochondria)	2	(Mitochondria_in_Cells)	231	(Cargo_in_Golgi)	1	(Golgi_in_Cells)	13	0.00865801
9913	BioID2-MAO-Disc5.nd2	5	357	(Cargo_in_Cells)	27	(Cargo_in_Mitochondria)	7	(Mitochondria_in_Cells)	50	(Cargo_in_Golgi)	5	(Golgi_in_Cells)	5	0.14
9918	BioID2-MAO-Disc5.nd2	5	358	(Cargo_in_Cells)	56	(Cargo_in_Mitochondria)	28	(Mitochondria_in_Cells)	304	(Cargo_in_Golgi)	5	(Golgi_in_Cells)	13	0.0921053
9923	BioID2-MAO-Disc5.nd2	5	359	(Cargo_in_Cells)	16	(Cargo_in_Mitochondria)	7	(Mitochondria_in_Cells)	856	(Cargo_in_Golgi)	0	(Golgi_in_Cells)	0	0.00817757
9933	BioID2-MAO-Disc5.nd2	5	361	(Cargo_in_Cells)	108	(Cargo_in_Mitochondria)	38	(Mitochondria_in_Cells)	145	(Cargo_in_Golgi)	39	(Golgi_in_Cells)	47	0.262069
9938	BioID2-MAO-Disc5.nd2	5	362	(Cargo_in_Cells)	0	(Cargo_in_Mitochondria)	0	(Mitochondria_in_Cells)	41	(Cargo_in_Golgi)	0	(Golgi_in_Cells)	0	0
9943	BioID2-MAO-Disc5.nd2	5	363	(Cargo_in_Cells)	17	(Cargo_in_Mitochondria)	1	(Mitochondria_in_Cells)	382	(Cargo_in_Golgi)	0	(Golgi_in_Cells)	0	0.0026178
9948	BioID2-MAO-Disc5.nd2	5	364	(Cargo_in_Cells)	0	(Cargo_in_Mitochondria)	0	(Mitochondria_in_Cells)	307	(Cargo_in_Golgi)	0	(Golgi_in_Cells)	0	0
9953	BioID2-MAO-Disc5.nd2	5	365	(Cargo_in_Cells)	16	(Cargo_in_Mitochondria)	14	(Mitochondria_in_Cells)	56	(Cargo_in_Golgi)	0	(Golgi_in_Cells)	0	0.25
9958	BioID2-MAO-Disc5.nd2	5	366	(Cargo_in_Cells)	0	(Cargo_in_Mitochondria)	0	(Mitochondria_in_Cells)	106	(Cargo_in_Golgi)	0	(Golgi_in_Cells)	0	0
9963	BioID2-MAO-Disc5.nd2	5	367	(Cargo_in_Cells)	18	(Cargo_in_Mitochondria)	9	(Mitochondria_in_Cells)	43	(Cargo_in_Golgi)	10	(Golgi_in_Cells)	17	0.209302
9968	BioID2-MAO-Disc5.nd2	5	368	(Cargo_in_Cells)	0	(Cargo_in_Mitochondria)	0	(Mitochondria_in_Cells)	55	(Cargo_in_Golgi)	0	(Golgi_in_Cells)	0	0
9973	BioID2-MAO-Disc5.nd2	5	369	(Cargo_in_Cells)	0	(Cargo_in_Mitochondria)	0	(Mitochondria_in_Cells)	18	(Cargo_in_Golgi)	0	(Golgi_in_Cells)	0	0
9978	BioID2-MAO-Disc5.nd2	5	370	(Cargo_in_Cells)	4	(Cargo_in_Mitochondria)	4	(Mitochondria_in_Cells)	53	(Cargo_in_Golgi)	0	(Golgi_in_Cells)	0	0.0754717
9983	BioID2-MAO-Disc5.nd2	5	371	(Cargo_in_Cells)	0	(Cargo_in_Mitochondria)	0	(Mitochondria_in_Cells)	58	(Cargo_in_Golgi)	0	(Golgi_in_Cells)	0	0
9988	BioID2-MAO-Disc5.nd2	5	372	(Cargo_in_Cells)	0	(Cargo_in_Mitochondria)	0	(Mitochondria_in_Cells)	8	(Cargo_in_Golgi)	0	(Golgi_in_Cells)	0	0
9998	GMAP-MAO-Disc1.nd2	6	1	(Cargo_in_Cells)	0	(Cargo_in_Mitochondria)	0	(Mitochondria_in_Cells)	10	(Cargo_in_Golgi)	0	(Golgi_in_Cells)	0	0	0.654636
10003	GMAP-MAO-Disc1.nd2	6	2	(Cargo_in_Cells)	165	(Cargo_in_Mitochondria)	112	(Mitochondria_in_Cells)	130	(Cargo_in_Golgi)	47	(Golgi_in_Cells)	85	0.861538
10008	GMAP-MAO-Disc1.nd2	6	3	(Cargo_in_Cells)	73	(Cargo_in_Mitochondria)	73	(Mitochondria_in_Cells)	203	(Cargo_in_Golgi)	15	(Golgi_in_Cells)	16	0.359606
10013	GMAP-MAO-Disc1.nd2	6	4	(Cargo_in_Cells)	130	(Cargo_in_Mitochondria)	54	(Mitochondria_in_Cells)	200	(Cargo_in_Golgi)	26	(Golgi_in_Cells)	26	0.27
10018	GMAP-MAO-Disc1.nd2	6	5	(Cargo_in_Cells)	189	(Cargo_in_Mitochondria)	44	(Mitochondria_in_Cells)	44	(Cargo_in_Golgi)	7	(Golgi_in_Cells)	31	1
10023	GMAP-MAO-Disc1.nd2	6	6	(Cargo_in_Cells)	189	(Cargo_in_Mitochondria)	178	(Mitochondria_in_Cells)	260	(Cargo_in_Golgi)	7	(Golgi_in_Cells)	7	0.684615
10028	GMAP-MAO-Disc1.nd2	6	7	(Cargo_in_Cells)	148	(Cargo_in_Mitochondria)	123	(Mitochondria_in_Cells)	180	(Cargo_in_Golgi)	57	(Golgi_in_Cells)	73	0.683333
10033	GMAP-MAO-Disc1.nd2	6	8	(Cargo_in_Cells)	193	(Cargo_in_Mitochondria)	138	(Mitochondria_in_Cells)	267	(Cargo_in_Golgi)	37	(Golgi_in_Cells)	74	0.516854
10038	GMAP-MAO-Disc1.nd2	6	9	(Cargo_in_Cells)	20	(Cargo_in_Mitochondria)	17	(Mitochondria_in_Cells)	43	(Cargo_in_Golgi)	0	(Golgi_in_Cells)	0	0.395349
10043	GMAP-MAO-Disc1.nd2	6	10	(Cargo_in_Cells)	344	(Cargo_in_Mitochondria)	318	(Mitochondria_in_Cells)	410	(Cargo_in_Golgi)	0	(Golgi_in_Cells)	0	0.77561
10048	GMAP-MAO-Disc1.nd2	6	11	(Cargo_in_Cells)	130	(Cargo_in_Mitochondria)	64	(Mitochondria_in_Cells)	104	(Cargo_in_Golgi)	10	(Golgi_in_Cells)	13	0.615385
10053	GMAP-MAO-Disc1.nd2	6	12	(Cargo_in_Cells)	291	(Cargo_in_Mitochondria)	261	(Mitochondria_in_Cells)	369	(Cargo_in_Golgi)	83	(Golgi_in_Cells)	111	0.707317
10063	GMAP-MAO-Disc1.nd2	6	14	(Cargo_in_Cells)	349	(Cargo_in_Mitochondria)	127	(Mitochondria_in_Cells)	170	(Cargo_in_Golgi)	19	(Golgi_in_Cells)	62	0.747059
10068	GMAP-MAO-Disc1.nd2	6	15	(Cargo_in_Cells)	178	(Cargo_in_Mitochondria)	128	(Mitochondria_in_Cells)	256	(Cargo_in_Golgi)	0	(Golgi_in_Cells)	0	0.5
10073	GMAP-MAO-Disc1.nd2	6	16	(Cargo_in_Cells)	39	(Cargo_in_Mitochondria)	39	(Mitochondria_in_Cells)	83	(Cargo_in_Golgi)	2	(Golgi_in_Cells)	6	0.46988
10078	GMAP-MAO-Disc1.nd2	6	17	(Cargo_in_Cells)	469	(Cargo_in_Mitochondria)	409	(Mitochondria_in_Cells)	1002	(Cargo_in_Golgi)	106	(Golgi_in_Cells)	218	0.408184
10083	GMAP-MAO-Disc1.nd2	6	18	(Cargo_in_Cells)	10	(Cargo_in_Mitochondria)	10	(Mitochondria_in_Cells)	34	(Cargo_in_Golgi)	0	(Golgi_in_Cells)	13	0.294118
10088	GMAP-MAO-Disc1.nd2	6	19	(Cargo_in_Cells)	26	(Cargo_in_Mitochondria)	23	(Mitochondria_in_Cells)	49	(Cargo_in_Golgi)	0	(Golgi_in_Cells)	0	0.469388
10098	GMAP-MAO-Disc1.nd2	6	21	(Cargo_in_Cells)	145	(Cargo_in_Mitochondria)	119	(Mitochondria_in_Cells)	423	(Cargo_in_Golgi)	11	(Golgi_in_Cells)	11	0.281324
10108	GMAP-MAO-Disc1.nd2	6	23	(Cargo_in_Cells)	394	(Cargo_in_Mitochondria)	146	(Mitochondria_in_Cells)	168	(Cargo_in_Golgi)	83	(Golgi_in_Cells)	110	0.869048
10113	GMAP-MAO-Disc1.nd2	6	24	(Cargo_in_Cells)	87	(Cargo_in_Mitochondria)	52	(Mitochondria_in_Cells)	156	(Cargo_in_Golgi)	1	(Golgi_in_Cells)	1	0.333333
10123	GMAP-MAO-Disc1.nd2	6	26	(Cargo_in_Cells)	163	(Cargo_in_Mitochondria)	102	(Mitochondria_in_Cells)	206	(Cargo_in_Golgi)	53	(Golgi_in_Cells)	66	0.495146
10128	GMAP-MAO-Disc1.nd2	6	27	(Cargo_in_Cells)	233	(Cargo_in_Mitochondria)	178	(Mitochondria_in_Cells)	216	(Cargo_in_Golgi)	0	(Golgi_in_Cells)	0	0.824074
10133	GMAP-MAO-Disc1.nd2	6	28	(Cargo_in_Cells)	782	(Cargo_in_Mitochondria)	587	(Mitochondria_in_Cells)	724	(Cargo_in_Golgi)	136	(Golgi_in_Cells)	141	0.810773
10138	GMAP-MAO-Disc1.nd2	6	29	(Cargo_in_Cells)	356	(Cargo_in_Mitochondria)	317	(Mitochondria_in_Cells)	481	(Cargo_in_Golgi)	126	(Golgi_in_Cells)	134	0.659044
10143	GMAP-MAO-Disc1.nd2	6	30	(Cargo_in_Cells)	203	(Cargo_in_Mitochondria)	179	(Mitochondria_in_Cells)	266	(Cargo_in_Golgi)	54	(Golgi_in_Cells)	55	0.672932
10148	GMAP-MAO-Disc1.nd2	6	31	(Cargo_in_Cells)	28	(Cargo_in_Mitochondria)	15	(Mitochondria_in_Cells)	33	(Cargo_in_Golgi)	0	(Golgi_in_Cells)	5	0.454545
10153	GMAP-MAO-Disc1.nd2	6	32	(Cargo_in_Cells)	26	(Cargo_in_Mitochondria)	20	(Mitochondria_in_Cells)	32	(Cargo_in_Golgi)	0	(Golgi_in_Cells)	0	0.625
10158	GMAP-MAO-Disc1.nd2	6	33	(Cargo_in_Cells)	65	(Cargo_in_Mitochondria)	59	(Mitochondria_in_Cells)	105	(Cargo_in_Golgi)	0	(Golgi_in_Cells)	0	0.561905
10173	GMAP-MAO-Disc1.nd2	6	36	(Cargo_in_Cells)	265	(Cargo_in_Mitochondria)	247	(Mitochondria_in_Cells)	395	(Cargo_in_Golgi)	34	(Golgi_in_Cells)	49	0.625316
10178	GMAP-MAO-Disc1.nd2	6	37	(Cargo_in_Cells)	259	(Cargo_in_Mitochondria)	217	(Mitochondria_in_Cells)	353	(Cargo_in_Golgi)	25	(Golgi_in_Cells)	41	0.614731
10188	GMAP-MAO-Disc1.nd2	6	39	(Cargo_in_Cells)	396	(Cargo_in_Mitochondria)	350	(Mitochondria_in_Cells)	445	(Cargo_in_Golgi)	114	(Golgi_in_Cells)	158	0.786517
10193	GMAP-MAO-Disc1.nd2	6	40	(Cargo_in_Cells)	702	(Cargo_in_Mitochondria)	661	(Mitochondria_in_Cells)	757	(Cargo_in_Golgi)	89	(Golgi_in_Cells)	94	0.873184
10198	GMAP-MAO-Disc1.nd2	6	41	(Cargo_in_Cells)	210	(Cargo_in_Mitochondria)	165	(Mitochondria_in_Cells)	263	(Cargo_in_Golgi)	31	(Golgi_in_Cells)	42	0.627376
10213	GMAP-MAO-Disc1.nd2	6	44	(Cargo_in_Cells)	151	(Cargo_in_Mitochondria)	61	(Mitochondria_in_Cells)	116	(Cargo_in_Golgi)	42	(Golgi_in_Cells)	58	0.525862
10218	GMAP-MAO-Disc1.nd2	6	45	(Cargo_in_Cells)	94	(Cargo_in_Mitochondria)	55	(Mitochondria_in_Cells)	134	(Cargo_in_Golgi)	9	(Golgi_in_Cells)	14	0.410448
10223	GMAP-MAO-Disc1.nd2	6	46	(Cargo_in_Cells)	206	(Cargo_in_Mitochondria)	192	(Mitochondria_in_Cells)	293	(Cargo_in_Golgi)	83	(Golgi_in_Cells)	99	0.65529
10228	GMAP-MAO-Disc1.nd2	6	47	(Cargo_in_Cells)	52	(Cargo_in_Mitochondria)	31	(Mitochondria_in_Cells)	51	(Cargo_in_Golgi)	0	(Golgi_in_Cells)	0	0.607843
10233	GMAP-MAO-Disc1.nd2	6	48	(Cargo_in_Cells)	103	(Cargo_in_Mitochondria)	88	(Mitochondria_in_Cells)	172	(Cargo_in_Golgi)	27	(Golgi_in_Cells)	37	0.511628
10238	GMAP-MAO-Disc1.nd2	6	49	(Cargo_in_Cells)	158	(Cargo_in_Mitochondria)	119	(Mitochondria_in_Cells)	217	(Cargo_in_Golgi)	33	(Golgi_in_Cells)	52	0.548387
10243	GMAP-MAO-Disc1.nd2	6	50	(Cargo_in_Cells)	3	(Cargo_in_Mitochondria)	1	(Mitochondria_in_Cells)	27	(Cargo_in_Golgi)	0	(Golgi_in_Cells)	0	0.037037
10248	GMAP-MAO-Disc1.nd2	6	51	(Cargo_in_Cells)	201	(Cargo_in_Mitochondria)	173	(Mitochondria_in_Cells)	328	(Cargo_in_Golgi)	33	(Golgi_in_Cells)	33	0.527439
10253	GMAP-MAO-Disc1.nd2	6	52	(Cargo_in_Cells)	132	(Cargo_in_Mitochondria)	95	(Mitochondria_in_Cells)	253	(Cargo_in_Golgi)	0	(Golgi_in_Cells)	0	0.375494
10258	GMAP-MAO-Disc1.nd2	6	53	(Cargo_in_Cells)	159	(Cargo_in_Mitochondria)	126	(Mitochondria_in_Cells)	240	(Cargo_in_Golgi)	57	(Golgi_in_Cells)	59	0.525
10263	GMAP-MAO-Disc1.nd2	6	54	(Cargo_in_Cells)	144	(Cargo_in_Mitochondria)	142	(Mitochondria_in_Cells)	287	(Cargo_in_Golgi)	46	(Golgi_in_Cells)	64	0.494774
10268	GMAP-MAO-Disc1.nd2	6	55	(Cargo_in_Cells)	122	(Cargo_in_Mitochondria)	100	(Mitochondria_in_Cells)	140	(Cargo_in_Golgi)	2	(Golgi_in_Cells)	2	0.714286
10273	GMAP-MAO-Disc1.nd2	6	56	(Cargo_in_Cells)	102	(Cargo_in_Mitochondria)	94	(Mitochondria_in_Cells)	173	(Cargo_in_Golgi)	1	(Golgi_in_Cells)	1	0.543353
10283	GMAP-MAO-Disc1.nd2	6	58	(Cargo_in_Cells)	236	(Cargo_in_Mitochondria)	213	(Mitochondria_in_Cells)	377	(Cargo_in_Golgi)	67	(Golgi_in_Cells)	70	0.564987
10288	GMAP-MAO-Disc1.nd2	6	59	(Cargo_in_Cells)	95	(Cargo_in_Mitochondria)	88	(Mitochondria_in_Cells)	189	(Cargo_in_Golgi)	31	(Golgi_in_Cells)	32	0.465608
10293	GMAP-MAO-Disc1.nd2	6	60	(Cargo_in_Cells)	78	(Cargo_in_Mitochondria)	21	(Mitochondria_in_Cells)	36	(Cargo_in_Golgi)	39	(Golgi_in_Cells)	54	0.583333
10298	GMAP-MAO-Disc1.nd2	6	61	(Cargo_in_Cells)	209	(Cargo_in_Mitochondria)	37	(Mitochondria_in_Cells)	41	(Cargo_in_Golgi)	35	(Golgi_in_Cells)	49	0.902439
10303	GMAP-MAO-Disc1.nd2	6	62	(Cargo_in_Cells)	257	(Cargo_in_Mitochondria)	180	(Mitochondria_in_Cells)	297	(Cargo_in_Golgi)	32	(Golgi_in_Cells)	33	0.606061
[truncated: 4,269 more rows]

## Sheet: Figure 3B WD Golgin84
Item	Source	FieldID	RoiID	BinaryID	BinaryArea [px²]	BinaryID	BinaryArea [px²]	BinaryID	BinaryArea [px²]	BinaryID	BinaryArea [px²]	BinaryID	BinaryArea [px²]	CM/MT	Average CM/MT
[truncated: 4,394 more rows]

[truncated: 6 more sheets: Figure 3C WD Glg1, Figure 5A fertility, Fig 7B SG Golgin84 in GMAP mut., Figure S1B SG BioID2, Figure S2C SG Pgant9, Figure S3C WD Pgant9]
