# Supplementary material for: In vivo characterization of Drosophila golgins reveals redundancy and plasticity of vesicle capture at the Golgi apparatus
Source: Curr Biol. 2022 Nov 7;32(21):4549–4564.e6. doi: 10.1016/j.cub.2022.08.054 (PMC9849145; doi:10.1016/j.cub.2022.08.054)
Supplement: Data S2. Full data for the profiles of markers across Golgi stacks, related to Figures 6, 7, S1, S4, S5, and S7 [file mmc3.xlsx]

## Sheet: Figure 6 A-E GM130 GCC88
3rd instar larval salivary glands
line profiles
GM130 (cis) and GCC88 (trans)
WT OrR control
Distance_(µm)	GM130										GCC88
	1	2	3	4	5	6	7	8	9	10	1	2	3	4	5	6	7	8	9	10
0	36	14.656	19	22	19	53	20	32	14	18.094	39	30.188	19	23	30	44	35	30	30	26.375
0.06589	45.917	17.522	27	25.479	22.154	60.911	22.586	42.594	16.266	18.769	44.26	28.562	16.192	25.858	30.328	43.568	40.899	26.038	28.2727	26.346
0.13179	59.799	22.646	45.077	32.266	26.231	69.456	27.574	60.389	19.128	19.154	45.609	30.438	19	24.3077	31.396	48.5444	44.68	26.941	26.1206	27.385
0.19768	77.432	31.305	76	45.16	34.769	80.935	35.734	86.88	23.973	20.928	45.077	33.082	20.538	26.4852	35.791	55.0947	46.509	29.316	27.3818	29.87
0.26358	97.136	47.194	117.538	65.58	48.923	96.698	47.941	118.391	33.744	27.511	43.112	35.151	22.692	26.3195	38.373	54.3728	43.586	30.16	33.5177	33.954
0.32947	119.231	72.554	159.654	93.811	68.969	121.331	67.994	150.204	51.493	42.048	42.071	37.577	22.615	25.7396	40.598	52.8284	40.385	33.233	38.5577	40.594
0.39536	143.124	111.29	190	130.473	92.172	153.728	98.047	175.058	75.874	67.951	47.059	44.105	26	27.0769	45.148	54.2367	36.438	38.676	40.4312	42.364
0.46126	166.509	155.495	197.962	167.402	114.79	189.343	137.077	189.766	102.081	106.476	52.213	51.082	30.538	26.4379	47.707	59.5858	35.426	43.181	43.1163	45.885
0.52715	181.716	192.577	187.462	193.905	128.036	219.698	177.45	190.68	124.379	155.192	55.45	58.393	38.385	26.5562	46.982	66.3077	40.544	53.604	47.2249	50.241
0.59305	184.645	209.078	166.077	199.592	130.985	231.444	206.686	180.234	139.995	200.717	59.692	67.277	41.308	31.9645	48.577	69.6509	46.521	65.224	49.0634	56.478
0.65894	179.302	202.68	143.154	182.018	119.929	226.609	218.876	157.423	145.554	230.354	66.799	79.021	52.692	37.1006	53.722	66.3018	48.124	71.827	48.9013	60.654
0.72484	172.858	176.25	119.269	147.414	100.456	203.148	210.538	130.01	140.958	231.029	76.574	98.893	54.731	39.8047	63.5	68.4675	55.361	89.28	50.8499	54.211
0.79073	164.728	138.913	96.769	107.101	79.556	167.604	181.769	102.772	129.281	206.183	94.213	121.357	65.769	40.1538	78.444	72.071	70.391	106.837	56.8535	47.738
0.85662	157	100.453	76.5	70	62	131	142	76.562	110.891	164.07	104	134.656	78	42	101	69	85	122.125	60.4062	50.383
0.92252	139.669	69.959	59.077	46.793	50.201	97.509	103.544	55.707	92.046	120.266	117.87	141.604	98.846	57.7574	123.97	71.1302	102.284	136.822	66.6734	63.429
0.98841	116.544	48.418	47.385	31.68	42.478	68.503	71.828	40.599	74.586	83.5	134.68	136.976	116.462	75.1893	133.077	76.426	124.284	155.052	80.5147	83.517
1.05431	89.225	34.154	39.308	23.391	38.036	45.497	49.32	30.219	61.846	57.788	152.503	128.367	121.538	93.3964	125.361	77.7633	144.385	175.822	94.6095	106.903
1.1202	63.467	26.472	34.038	18.373	34.615	29.527	35.207	23.187	54.015	42.374	170.101	104.917	135.423	108.911	106.077	68.2959	147.402	194.748	102.934	124.626
1.18609	42.243	22.135	30	16.432	31.077	20.444	27.657	19.57	48.019	32.692	186.32	79.859	142	115.462	87.195	61.3787	144.355	194.231	105.179	128.793
1.25199	27.71	19.452	28.731	15.627	28.108	16.45	25.793	17.213	42.798	26.284	191.296	59.889	163.423	104.817	73.031	51.5621	131.734	175.74	103.589	118.664
1.31788	20.018	17.763	29	15.373	25.396	15.396	26.704	15.846	38.308	22.202	193.065	49.984	154.077	88.5385	62.811	41.5266	108.799	142.435	93.6731	100.763
1.38378	16.385	16.739	31	14.586	23.143	16.722	29.136	15.051	33.923	20.062	174.728	44.189	135.115	74.9704	53.521	33.7515	83.533	115.317	81.7067	84.317
1.44967	14.538	16.028	34.846	13.231	20.68	19.089	33.669	15	29.515	18.664	137.556	33.01	104.846	64.2781	46.485	28.0473	67.325	87.291	60.7078	69.882
1.51556	14	16.257	39.885	11.923	18.769	21.385	39.621	14.216	25.643	17.452	94.172	26.107	84.038	51.4142	39.203	23.3077	54.58	66.3	49.9196	59.808
1.58146	14	17.24	45.846	11	16.923	21.769	47.538	13.97	23.923	17	62.018	21.779	74.462	37.7811	33.775	21.6568	44.959	48.811	43.929	52.986
1.64735	14.462	18.502	50.923	10.953	16	21.231	54.26	13.529	23.087	17.341	44.13	23.753	62.192	29.1243	31.902	22.0769	39.107	39.158	44.0333	49.519
1.71325	15	20.75	54	10	16	19	55	13.5	22.75	18	37	23	58	23	30	21	33	39	43.25	51
GMAP;;golgin-84
Distance_(µm)	GM130										GCC88
	1	2	3	4	5	6	7	8	9	10	1	2	3	4	5	6	7	8	9	10
0	24.25	25	33	66	35.75	17.5	22	31.25	35.5	49.5	13.25	23.917	24	22.667	18.812	19	23	18.875	20.5	28.5
0.06589	31.308	34.585	37.3343	90.365	46.26	19.548	27.523	32.482	41.208	68.331	15.654	22.796	22.1228	28.521	15.476	18.509	23.0605	19.2212	19.918	30.908
0.13179	44.519	51.865	47.7411	118.815	60.621	20.172	36.485	39.044	51.539	89.151	18.712	28.032	24.4231	33.493	17.604	16.825	24.8797	23.1667	20.058	35.669
0.19768	66.692	80.697	61.6435	145.103	79.397	21.705	48.834	52.487	64.953	113.657	23.308	31.074	26.9704	36.836	20.495	15.641	25.8073	26.6568	23.654	39.803
0.26358	97.058	117.884	79.5473	162.828	101.115	25.544	68.409	71.725	80.475	136.796	28.327	33.827	29.574	37.278	25.173	17.506	28.575	28.7236	28.205	42.436
0.32947	133.385	159.85	99.1731	170.11	124.307	34.403	92.673	95.527	97.086	156.32	32.885	34.318	28.4438	34.618	27.261	25.962	33.3801	36.1169	31.597	45.785
0.39536	168.019	190.529	114.433	165.503	148.693	50.757	119.077	121.16	114	167.488	34.923	35.144	27.6198	31.53	31.77	35.648	37.3521	44.5	32.077	49.66
0.46126	190.769	205.763	124.009	152.495	167.872	72.404	142.752	140.812	126.396	171.046	34.692	36.283	32.216	30.255	35.699	49.932	40.4575	53.5871	32.234	48.981
0.52715	195.769	206.757	126.373	133.393	178.808	96.154	161.674	149.147	132.251	161.235	32.308	41.55	43.2456	34.633	42.216	66.127	43.1617	57.1734	34.346	45.462
0.59305	184.885	196.856	124.862	113.994	177.89	117.281	171.538	141.921	131.121	144.404	31.5	51.637	43.3965	44.922	44.205	85.515	49.0226	57.7193	38.54	40.815
0.65894	166.442	180.823	118.895	96.104	170.334	127.509	173.427	124.416	121.776	121.16	34.5	66.135	40.8994	58.195	45.598	106.612	54.8116	58.5276	42.767	43.08
0.72484	149	157.585	112.892	82.768	157.543	124.808	164.986	100.577	108.615	96.607	42	81.14	41.0725	75.235	52.211	136.792	66.9095	64.5098	48.077	51.107
0.79073	132.904	129.521	104.615	74.316	138.529	110.396	154.166	78.938	88.308	75.642	51.135	91.023	58.5858	98.848	69.096	178.027	80.1982	71.7093	56.71	65.142
0.85662	113	99.914	97.75	70	113.625	88.375	141	64.076	71.611	59.125	64.5	108.737	83	133.875	92.375	211.625	96.2083	77.1389	69.806	78.125
0.92252	90.577	76.409	89.9689	69.825	87.506	65.601	122.532	53.244	57.609	48.672	87.154	134.101	99.4778	172.186	114.967	227.195	107.585	84.3222	95.944	90.163
0.98841	70.038	60.791	83.2604	71.367	64.56	49.878	100.301	45.4	48.129	41.821	118.115	159.535	107.75	198.331	127.633	221.261	113.02	93.8269	122.722	101.436
1.05431	55.654	49.722	75.6154	75.142	48.185	41.71	79.084	38.705	41.652	36.58	148.731	171.298	112.704	201.55	136.992	207.009	109.92	100.987	143.592	114.346
1.1202	47.346	41.726	68.4837	83.778	38.465	40.136	61.472	34.292	37.103	33.238	178.231	158.489	115.293	184.832	136.931	178.277	101.06	100.886	166.481	118.962
1.18609	42.5	34.465	64.2692	94.869	32.269	42.101	50.994	31.377	33.257	30.284	197.596	126.704	112.54	160.799	128.743	143.55	89.3787	95.8284	190.902	129.328
1.25199	40.731	29.245	59.4453	102.722	27.774	44.942	44.523	30.318	30.41	29.181	194.077	100.375	105.158	135.536	107.177	120.889	84.2801	77.1197	196.35	129.202
1.31788	40.673	26.288	57.426	103.773	24.837	47.852	40.186	29.284	28	30.59	167.827	76.676	95.8757	115.028	85.063	108.269	73.3432	62.9114	171.551	117.274
1.38378	42.731	24.285	53.1035	97.558	23.751	50.25	37.346	29.928	27.013	31.701	129.038	54.137	78.0503	99.541	72.879	93.828	64.7885	48.4545	140.065	97.149
1.44967	45.577	21.645	48.5769	85.929	22.788	50.027	35.308	29.839	26.538	31.763	97.731	40.446	60.2544	87.822	66.778	78.503	65.3156	39.8389	103.406	83.101
1.51556	48.192	20.423	42.2012	68.019	21.466	47.269	33.34	28.854	25.996	31.547	74.923	38.13	46.6317	82.528	63.36	62.956	59.4418	34.6885	80.027	72.098
1.58146	51.173	20.152	36.4053	50.73	19.966	42.018	32.577	28.442	25.346	30.925	57.692	37.355	35.6746	72.13	61.418	50.281	47.2663	32.233	61.538	56.537
1.64735	52.962	19.329	32.7692	37.3	19.168	36.943	31.872	28.247	25.697	29.673	46.923	32.999	28.6346	60.893	59.784	41.819	36.2643	30.8086	45.872	42.93
1.71325	52.5	18.5	30.25	29.5	19	32	32.5	27.667	26.722	28	37.25	25.312	24.5	44	54	37.5	30.5	29.8889	37.944	36
TMF;;golgin-84
Distance_(µm)	GM130										GCC88
	1	2	3	4	5	6	7	8	9	10	1	2	3	4	5	6	7	8	9	10
0	18.222	25	24.444	14.25	22	14.5	16	36.5	10.75	35	15.1111	16.5	21.5556	17.25	17.5	9.75	13	14	17.25	12
0.06589	27.837	31.981	26.312	17.439	25.841	14.407	27	32	10.899	48.872	16.2304	17.295	22.4277	16.547	16.2061	10	14.0385	15.4038	16.4519	11.9658
0.13179	44.441	42.385	30.414	23.27	35.375	15.692	42.115	30.538	11.394	65.41	16.1864	18.769	21.9527	16.488	18.6825	10.9808	16	14.8462	16.0965	16.265
0.19768	72.496	56.756	39.827	33.026	49.612	19.245	66.346	32.558	12.683	83.808	18.9605	20	24.1706	17.808	22.8961	12.0887	17	13.7692	16.361	17.7308
0.26358	109.026	76.513	56.371	46.759	69.323	27.138	95.769	43	15.953	97.714	20.7051	20.808	29.4103	20.213	28.0037	13.0015	18.1538	13.4231	16.3107	17.0171
0.32947	147.266	99.923	81.349	63.879	94.233	41.105	126.442	59.596	24.534	109.774	22.3203	24.846	32.8373	19.606	26.3633	15.0371	18.5769	16.4038	18	16.2906
0.39536	178.058	122.179	115.123	80.314	116.285	63.073	143.962	82.385	40.093	117.731	23.9418	28.308	36.2821	21.574	30.0331	19.1117	21.8077	20.7692	19.1699	17.9231
0.46126	196.891	142.59	150.249	96.712	131.689	91.045	148.885	106.365	62.356	123.765	25.6026	30.353	39.0582	22.046	34.6526	22.9327	26.9423	22.0962	24.7935	25.3675
0.52715	202.453	159.308	184.497	110.231	135.194	119.796	139.077	126.038	88.914	125.376	28.0237	34.077	44.645	22.669	37.0192	26.1479	33.7692	26.6923	25.5651	30.0812
0.59305	194.759	165.827	213.074	121.146	122.571	143.971	121	136.308	111.958	124.269	27.3654	37.269	46.4711	26.152	37.33	29.624	44.8654	31.3462	30.9722	33.7692
0.65894	176.223	164.692	230.264	127.818	102.181	158.615	97.423	136.231	127.087	117.791	27.3872	42.359	44.7127	31.114	41.0915	35.1305	53.5769	35.0769	31.2694	41.2821
0.72484	152.714	152.75	228.55	128.713	80.628	159.925	73.154	125.442	134.251	107.06	32.733	51.192	47.5089	40.374	48.0039	43.8736	65	37.2885	33.7027	48.1838
0.79073	129.234	133.782	207.315	121.376	62.621	146.206	53.308	107.615	130.642	92.654	42.0072	56.372	51.9093	50.348	50.8968	53.7367	71.7692	40.5385	33.4186	52.8462
0.85662	105.181	110.75	172.444	107.764	48.125	122.523	37.75	86.75	118.148	74.333	53.7569	71.917	57.8333	64.688	52.3906	64.8672	77.75	48.25	31.4453	56.7222
0.92252	81.426	88.462	133.645	86.968	38.207	95.328	27.731	67.385	101.287	56.53	66.3846	97	60.3787	81.523	55.3711	73.2077	77.8077	50	31.4401	57.0598
0.98841	60.192	69.179	96.85	62.775	32.258	70.55	21.712	52.846	79.451	41.462	78.2115	126.641	63.5168	100.772	56.7347	75.352	79.2885	52	38.5481	57
1.05431	43.851	53.744	67.379	43.31	28.116	51.038	18	38.577	57.685	29.62	88.7124	149.513	73.1243	118.053	57.2086	74.1464	72.6923	51.6154	44.6686	59.2692
1.1202	33.643	43.365	47.58	29.179	27.71	37.519	17	29.346	39.726	20.915	93.733	155.365	90.5917	133.655	70.2277	72.7417	71.2885	49.8269	50.8317	59.2949
1.18609	28.179	35.744	34.5	20.911	28.567	29.115	16	23.154	27.03	15.462	84.6082	145.795	108.809	140.071	87.3108	71.6705	71.4231	55.0769	53.3857	53.8077
1.25199	25.231	30.321	27.264	16.135	32.497	23.447	15	20.135	19.175	13.077	66.8654	130.09	111.731	131.46	106.695	67.7022	73.0192	53.7308	55.623	45.5342
1.31788	23.962	27.308	22.704	12.95	37.204	19.173	14	19.885	14.067	12.209	47.0562	111.5	102.183	110.65	115.219	62.3565	72.9231	56.1923	52.4142	40.047
1.38378	23.628	26.712	19.756	11.834	41.571	16.769	13	19	11.058	11.885	36.2436	99.66	80.7705	87.599	110.398	56.7527	65.0385	44.6154	40.7969	37.1154
1.44967	23.974	26.385	18.407	10.95	42.816	15.674	12	18	9.183	12.474	28.0066	92.769	61.7883	71.072	100.223	47.7115	55.3846	33.9231	28.4691	35.1923
1.51556	23.557	24.654	17.311	10.968	40.432	15.067	11	17.942	8.202	12.261	24.3269	86.442	49.6183	57.198	88.4293	36.8553	46.6538	28.9423	20.3549	32.2009
1.58146	23.897	23.692	16.436	10.115	34.143	14.592	11	17.962	8.231	11.308	18.2018	72.256	41.9487	45.154	68.0118	27.8994	38.3077	28.9615	18.1775	28.6538
1.64735	22.222	21.609	15.487	9.906	26.649	13.565	10.519	17.962	8.899	10.547	20.8458	60.75	37.1292	38.412	52.0192	24.824	34.9231	27.9423	18.4471	22.7265
1.71325	21	21	16	9.333	19.281	12.375	10	17	8.75	9.333	17.5	56	37	35.556	36.2188	22.4688	25.5	22	17.75	18.7222
TMF,GMAP
Distance_(µm)	GM130										GCC88
	1	2	3	4	5	6	7	8	9	10	1	2	3	4	5	6	7	8	9	10
0	19.556	12.306	10	22	24.875	20.833	13.844	20	11	22.8333	13.3333	17.639	13.5	12	11	44.5	11.906	20.875	19	12.1667
0.06589	27.186	13.628	10	34.7903	35.386	24.135	17.008	19.392	12.14	25.2791	14.859	16.821	13.9814	13.784	11.883	58.558	11.779	20.6947	14.587	11.5444
0.13179	41.266	15.544	10	52.6095	50.115	27.864	23.899	20.308	14.817	30.5781	15.1775	15.423	12.1026	16.398	15.385	74.841	14.13	22.4615	12.076	14.1678
0.19768	60.889	18.469	11.096	75.4379	72.552	31.298	35.86	24.798	21.592	37.9349	16.3171	15.018	11.9157	21.26	17.037	94.987	16.871	23.137	12.953	16.3965
0.26358	87.639	22.975	14.803	96.5641	98.125	33.32	54.026	35.913	33.072	46.6642	18.9726	15.547	13.8846	27.129	18.51	117.263	18.154	23.0288	14.534	17.818
0.32947	117.439	31.263	24.796	111.722	124.465	36.733	72.74	54.541	51.556	56.2876	21.5843	17.093	15.4387	35.034	20.879	137.167	19.923	26.0601	18.1	18.3629
0.39536	143.412	43.602	43.633	115.799	142.654	42.239	87.115	81.481	75.933	67.2155	24.9869	19.448	16.9053	48.355	27.481	153.69	24.691	29.7115	25.533	19.7747
0.46126	162.037	62.019	71.654	109.911	149.98	48.115	98.164	111.776	100.27	78.1489	30.1654	21.801	19.5194	64.994	33.636	157.179	30.384	33.226	34.606	23.6667
0.52715	170.358	85.155	103.916	96.8277	143.264	51.453	110.239	138.183	117.68	87.2411	36.0104	28.383	23.24	84.716	39.995	152.196	32.913	39.9327	48.947	28.4752
0.59305	168.872	108.664	132.095	84.4852	125.95	57.844	126.038	153.053	120.449	93.6114	45.3395	33.945	25.9675	115.03	44.341	141.564	36.029	50.8798	81.131	33.1963
0.65894	155.41	127.375	147.364	70.8297	106	72.074	140.471	152.769	109.195	97.9763	55.5575	37.152	25.9343	133.131	50.385	125.873	40.453	62.3077	122.916	37.3077
0.72484	137.993	139.552	150.147	61.8909	87.659	92.808	147.664	138.428	90.291	101.703	64.4878	40.885	25.9359	146.398	67.151	107.346	50.733	70.4183	169.183	44.4563
0.79073	115.105	142.738	137.601	56.142	73.327	112.652	141.439	115.115	71.057	103.747	74.8897	47.359	27.9024	151.852	91.462	88.419	64.24	77.9615	205.2	55.6608
0.85662	92.062	136.75	117.472	51.1111	61.797	124.188	122.531	91.094	54.562	102.5	87.4722	56.444	36.5833	143.889	122.531	73.812	83.109	84.6562	216.164	67
0.92252	71.041	124.749	95.515	47.5273	51.904	125.745	98.085	71.558	41.598	93.7027	93.4615	70.654	54.664	132.414	151.442	62.476	101.479	86.9615	211.311	79.0153
0.98841	54.464	106.014	76.271	44.1538	47.311	119.398	74.485	59.69	33.445	77.785	95.5613	91.502	75.4719	117.012	168.227	54.666	113.481	93.4111	190.156	89.7436
1.05431	42.554	82.548	62.08	40.5641	43	114.58	54.277	51.202	28.349	59.0054	91.7339	114.106	89.8958	102.048	163.832	49.399	107.114	102.644	159.42	96.4379
1.1202	33.581	61.374	52.408	37.2564	39.054	100.67	43.019	44.62	25.272	42.8205	84.3946	122.774	91.4482	92.922	144.099	45.652	99.462	113.452	127.542	99.3287
1.18609	28.121	44.941	44.905	34.3136	36	84.989	35.428	40.308	22.92	32.7086	74.8968	117.309	83.1775	82.988	119.769	43.324	86.664	107.769	100.496	94.5607
1.25199	25.437	34.115	38.789	32.7107	33	69.693	30.211	37.538	21.599	27.1963	63.5398	95.872	68.6024	75.441	92.577	40.096	75.538	101.005	84.601	87.425
1.31788	24.077	26.038	33.577	31.2893	29.476	57.466	26.4	34.452	22.519	24.4494	50.8003	72.645	52.2433	71.235	69.091	35.583	65.747	86.8558	63.784	77.1667
1.38378	23.411	21.603	29.615	30.6923	26	49.197	23.449	32.644	24.12	23.7623	39.0313	50.295	40.8624	64.704	51.57	30.487	52.519	68.8149	44.339	61.0158
1.44967	24.585	18.577	26.692	29.8205	22.635	43.74	21.249	30.365	24.452	26.3028	32.4313	37.233	34.9382	59.462	37.538	26.077	39.446	51.2115	33.769	42.6617
1.51556	23.522	16.769	24.179	29.1538	19.702	37.881	20.163	28.587	23.601	30.497	28.9231	31.135	33.4086	53.866	28.874	21.846	32.73	35.9904	24.454	30.6571
1.58146	21.885	16.013	22.615	28.7692	16.976	28.067	20	26.433	21.846	37.6686	23.951	28.756	31.5769	47.237	20.428	18.615	29.469	27.9423	19.112	25.892
1.64735	20.448	16	22	27.9119	15.835	20.77	20.529	23.966	19.173	47.4172	22.2171	28.308	29.4551	41.838	15.067	16.404	26.587	23.0745	16.418	24.5069
1.71325	19	16	22.333	29.4444	16	17.5	21.375	21.5	16.938	60.6944	20	28	28.2222	39.333	13	14.167	24.375	20	14.219	26.1944
TMF,GMAP;;golgin-84
Distance_(µm)	GM130										GCC88
	1	2	3	4	5	6	7	8	9	10	1	2	3	4	5	6	7	8	9	10
0	33.833	30	25	18	19.891	37	18.6667	24	29.333	25	33.333	30	30	32	29.75	55	24	22	39.3333	41.5
0.06589	48.321	35.254	25.754	21.583	26.058	44.373	25.675	21.5473	36.787	27.038	37.943	37.095	27.538	33.87	34.802	49.6775	24.828	20.605	31.0897	40.3269
0.13179	69.95	41.354	28.882	28.1396	36.689	54.213	36.6775	21.2663	49.308	28.692	45.05	37.282	26.308	37.48	36.4734	45.426	26.852	19.03	25.4615	36.4615
0.19768	96.731	50.264	35.484	38.3862	54.559	67.556	51.4073	23.3107	68.684	31.077	54.872	38.253	32.962	41.913	35.0254	45.503	27.232	22.942	26.3301	34.0769
0.26358	125.047	60.808	45.494	52.4623	79.327	84.349	65.3333	29.7692	91.603	36.962	63.894	39.542	37.737	43.732	35.25	44.1598	26.692	30.462	31.2308	33.2308
0.32947	148.036	76.224	58.145	70.6851	108.92	101.885	78.2308	38.6923	114	48.385	74.74	48.417	40.737	43.865	39.671	46.6124	29.312	36.24	37.0865	36
0.39536	162.025	90.734	75.84	88.9166	136.921	119.195	87.5769	47.2633	129.564	67.115	85.205	55.059	43.083	52.038	50.5296	45.7692	39.033	38.692	38.5641	37.9231
0.46126	164.875	107.257	96.251	102.6	156.625	135.549	91.4877	56.0385	135.369	92.327	85.987	65.52	43.666	52.004	57.3695	48.0828	42.229	39.621	40.5545	38.4808
0.52715	156.18	117.602	118.071	110.692	165.375	153.485	91.3314	65.6154	133.923	120.038	78.382	74.856	47.953	50.858	53.5847	50.1243	40.612	41.87	40.1923	38.1538
0.59305	138.536	123.234	131.201	112.769	161.293	169.583	89.7944	75.7234	128.13	142.962	67.166	74.908	59.359	51.933	45.9236	48.0888	38.09	42.469	42.5529	41.4423
0.65894	115.18	119.333	129.911	109.423	147.651	182.281	88.5227	84.3402	120.859	157	61.331	71.383	69.917	57.557	39.8225	48.9467	34.359	42.678	51.1667	51.6923
0.72484	95.322	108.481	112.546	99.522	128.99	188.913	84.8876	88.3698	110.212	161.769	55.651	65.577	73.651	65.473	39.5678	50.7899	37.462	39.383	66.7212	61.75
0.79073	78.597	90.219	85.828	81.8654	109.102	190.639	77.786	89.7219	100.513	159.269	57.236	71.388	85.772	97.936	39.4231	55.3787	41.33	38	80.9103	68.4231
0.85662	66.5	69.451	60	63.8203	89.52	187.5	69.1667	90	89.5	150.75	64.833	80.438	108.75	132.539	40.4141	50.5	47.5	38	92.75	73.5
0.92252	57.42	51.144	42.071	49.1335	70.485	177.497	60.1302	88.7071	80.154	137.115	84.145	99.731	122.793	147.4	44.6812	55.2071	59.098	46.411	110.5	85.1923
0.98841	50.563	38.712	31.095	37.8413	53.731	155.383	51.2323	85.0015	69.696	118.712	92.662	125.976	130.417	151.906	51.4081	64.9038	74.962	66.818	121.042	100.635
1.05431	43.808	31.45	24.944	30.9349	40.672	127.941	43.4024	78.5562	59.564	95.577	107.789	146.837	135.003	157.858	60.759	74.4615	92.192	93.781	123.18	111.615
1.1202	39.453	26.147	21.783	26.7309	31.217	98.935	38.179	69.0192	49.577	71.673	115.127	161.037	123.939	166.121	73.988	82.9837	100.624	126.546	113.615	112.442
1.18609	39.041	22.808	20.308	26.6544	25.308	75.432	34.4596	58.2456	40.436	50.654	130.634	156.882	111.793	171.141	90.5621	98.2219	119.752	154.21	106.218	106.846
1.25199	42.056	20.564	19.519	26.8256	22.404	59.164	31.3466	49.2559	33.567	34.769	133.998	143.555	96.817	166.607	101.866	103.293	133.202	158.957	97.1186	96.6731
1.31788	49.18	20.258	18.423	27.02	21.019	50.071	28.5769	40.3965	28.192	24.346	130.03	120.861	75.24	145.863	106.963	91.2071	130.024	136.817	85.6923	84.5385
1.38378	59.163	21.788	17.072	26.0505	21.265	44.485	25.5217	34.3033	24.934	18.288	121.016	101.652	57.149	114.196	104.44	77.0355	105.359	115.487	70.4455	74.25
1.44967	69.299	23.659	17.456	24.6538	22.19	42.083	22.6272	29.642	22.744	15.077	109.648	88.795	44.651	87.911	95.159	63.9704	79.653	110.124	58.3462	65.1923
1.51556	75.435	26.332	18.732	21.5673	22.788	42.413	20.8462	26.8254	20.558	13	101.311	81.527	42.886	66.261	78.3108	59.0385	65.117	112.53	47.4952	57.7115
1.58146	76.616	28.308	20.843	18.9231	22.673	42.432	19.6154	25.5207	18.936	11.5	96.134	80.018	44.083	62.657	58.594	55.5266	54.996	110.509	42.9359	47.6538
1.64735	73.275	28.695	23.596	16.8762	21.587	40.673	18.8077	25.3269	18.25	11	90.57	75.571	41.24	60.994	50.3597	54.5237	51.29	100.959	42.6859	41.3269
1.71325	66.5	27.833	25	16	20	38	17.5	26	18.5	11	85.5	70.944	40	60.25	48	51	48	82.5	42.5	36

## Sheet: Fig 7 C GFP-TMF Golgin-84 L3 SG
Data S2. Full data for profiles of markers across Golgi stacks. Related to Figures 6, 7, S1, S4, S5, and S7.
Line profiles of GFP::TMF in GMAP mutants
Figure 7C
GFP::TMF and Golgin-84
in L3 salivary glands
GFP::TMF stock as control
	GFP::TMF																																	Golgin-84
Distance (µm)	1	2	3	4	5	6	7	8	9	10	11	12	13	14	15	16	17	18	19	20	21	22	23	24	25	26	27	28	29	30			Distance (µm)	1	2	3	4	5	6	7	8	9	10	11	12	13	14	15	16
0	10.125	16.25	28.167	7.25	6.444	14.25	13	6.0833	11.3889	7.1667	8	10.167	10.194	9.5833	10.1111	8.831	10.129	15.333	9.167	17.583	10.191	9.157	10.945	21.631	13.288	10.9531	10.6667	18	12.5	20.5833			0	21.625	16.972	24.778	12.5	15	28.833	19.5	7.9167	18.778	9.333	12.8333	13.444	18.167	15.25	14.6389	17.066
0.06589	10.938	15.875	23.405	7.153	7.089	15.964	14.885	6.2466	12.9435	8.0087	8.0042	9.014	8.053	8.7065	11.0844	12.058	8.805	17.177	9.496	18.631	11.66	9.451	10.312	25.244	14.687	11.4348	9.2287	18.5883	14.5189	17.8841			0.06589	28.708	23.545	34.006	14.881	21.314	32.782	21.056	9.3773	23.543	10.688	16.2416	18.684	25.686	18.39	20.6547	25.315
0.13179	10.521	15.532	22.33	7.861	9.743	18.167	19.568	6.9688	15.0031	8.8507	7.2639	9.717	9.297	8.6159	14.1927	16.909	8.112	21.877	11.039	20.574	13.901	9.624	11.144	29.772	16.101	14.3456	10.6621	20.8913	18.0625	19.0412			0.13179	39.365	35.093	50.123	19.5	31.854	41.467	25.691	12.4465	29.944	13.344	21.3986	28.607	36.116	22.2464	30.2072	39.96
0.19768	8.995	14.066	24.799	10.042	14.359	22.055	28.646	7.9928	18.5938	10.6308	7.3961	12.599	14.645	9.2528	18.8778	22.532	8.993	28.021	11.555	23.615	17.683	12.059	13.624	35.469	19.073	20.4791	12.6953	22.8913	22.2598	23.9639			0.19768	54.598	52.99	72.42	27.854	47.28	55.61	35.097	18.8815	40.281	20.803	28.0419	45.388	52.483	28.2677	47.3821	62.998
0.26358	9.427	15.042	32.412	12.389	22.333	30.017	42.599	10.1962	25.5802	14.9507	9.0467	18.729	19.887	9.511	25.2826	32.643	14.168	40.475	12.964	28.481	25.679	15.139	19.858	40.878	26.062	29.4867	14.8477	25.0747	28.8125	28.5568			0.26358	71.394	76.501	98.413	41.074	68.593	73.5	51.09	28.3925	52.994	33.659	35.2589	66.246	70.009	36.4708	71.4275	90.359
0.32947	11.427	22.887	50.547	15.589	33.095	42.03	61.139	12.8054	35.9865	21.7587	11.0878	29.34	25.261	9.6144	34.5033	42.441	25.066	59.145	12.53	34.706	34.183	22.323	28.282	49.735	36.616	40.3398	19.0756	29.5162	36.1074	34.1014			0.32947	94.498	103.189	124.871	57.397	97.158	95.232	72.789	40.3789	69.574	49.517	41.7118	88.819	96.379	46.4493	93.222	119.757
0.39536	16.801	37.795	73.934	20.167	45.604	60.284	82.222	17.4609	49.125	30.6348	14.6667	43.838	30.399	11.3406	48.5881	59.485	39.979	85.667	13.926	45.5	45.84	32.549	40.785	58.982	50.025	52.5556	23.8357	35.0234	44.8359	39.9783			0.39536	116.818	125.936	143.215	78.417	126.792	117.455	96.444	52.942	93.208	66.48	49.3177	109.202	121.912	56.5725	106.913	136.461
0.46126	29.046	57.025	102.069	29.9	61.778	85.181	100.056	25.3679	63.8208	41.1719	19.7979	57.926	40.914	15.1232	66.7174	78.245	58.031	116.139	19.394	59.028	62.32	43.592	55.064	71.314	70.242	64.9006	28.0555	40.913	51.2507	48.0274			0.46126	142.036	137.442	151.756	102.403	157.351	135.5	116.413	67.5741	115.9	82.422	53.8021	122.138	146.049	67.7462	108.478	140.947
0.52715	45.515	79.926	136.535	45.213	84.25	111.841	110.037	35.8841	78.0772	52.7361	28.071	72.59	52.476	23.8776	82.1426	95.689	77.62	136.812	30.069	71.583	86.542	58.957	70.792	83.007	89.523	80.9942	33.948	48.087	61.25	56.442			0.52715	157.843	137.892	150.642	124.028	177.694	146.232	125.151	82.1416	134.278	97.093	56.716	129.298	162.931	75.934	100.912	132.592
0.59305	64.277	105.13	164.415	64.344	107.951	133.558	109	48.2029	91.2917	63.1625	39.9036	85.651	69.879	38.9457	91.0279	110.681	96.629	140.076	47.63	83.802	106.868	79.377	85.698	101.908	111.386	97.2439	41.5173	63.5275	68.1816	64.6014			0.59305	167.115	125.188	137.099	135.875	196.759	143.62	119.375	96.0087	148.17	109.179	56.1582	126.797	174.857	79.9421	85.6449	113.925
0.65894	85.353	126.056	173.48	88.796	131.206	145.032	98.864	61.3623	101.568	73.3748	54.4934	96.83	89.575	49.0061	90.9348	114.667	111.095	127.975	73.414	92.102	120.381	104.3	99.66	113.038	130.091	99.2813	49.9924	82.1217	72.9323	67.0254			0.65894	166.596	104.442	124.869	134.509	203.278	128.3	105.63	103.505	148.556	115.819	55.6462	119.251	173.455	73.8551	69.8549	89.66
0.72484	106.76	140.017	158.233	115.398	152.26	145.654	82.427	72.9134	107.453	82.0503	63.9984	105.736	105.46	54.6965	86.357	102.654	109.829	96.205	99.751	100.622	122.874	125.45	109.561	122.571	138.965	88.284	57.2892	86.5695	77.1029	65.7964			0.72484	155.814	81.814	114.109	121.447	206.222	105.693	87.1	105.058	140.974	117.044	49.8664	113.02	160.15	63.5806	58.3612	67.319
0.79073	127.337	145.25	134.666	138.5	163.222	131.386	64.778	83.44	107.708	88.7144	67.1667	111.344	115.364	53.6522	76.04	83.129	105.88	64.75	121.872	107.333	113.052	139.214	113.654	119.404	127.724	80.719	67.2131	81.5539	83.25	60.6438			0.79073	132.638	62.312	105.226	102.167	190.889	79.936	67.611	102.097	121.75	115.973	42.1597	104.215	137.362	50.7391	53.0225	48.777
0.85662	138.312	133.075	109.51	145.301	173.437	106.655	48.015	89.6322	103.801	90.7066	67.0312	114.497	116.876	50.2296	63.181	59.964	92.302	42.056	120.209	111.652	100.717	136.843	115.609	112.201	109.347	62.7405	66.9688	66.4815	90.9772	54.2863			0.85662	104.463	49.265	97.514	83.069	163.516	58.98	47.503	91.6784	98.029	107.488	33.9949	95.735	109.326	41.7882	50.1811	35.893
0.92252	132.857	115.359	86.873	129.046	178.236	83.223	35.765	91.4928	96.784	87.4576	63.2189	114.221	112.342	42.2555	54.5397	41.373	79.291	31.654	104.448	104.963	80.155	125.11	109.604	95.435	90.157	46.788	63.8422	47.8726	100.052	44.828			0.92252	77.558	39.625	80.861	66.426	128.785	43.425	33.198	77.401	81.077	94.363	25.8282	87.335	81.165	35.0019	47.7681	25.17
0.98841	117.739	97.646	79.634	103.427	168.755	64.828	28	88.0156	84.6875	79.1875	60.9486	111.055	101.764	33.0626	48.058	30.172	64.087	27.042	75.464	82.438	57.223	113.42	94.226	75.456	76.823	35.6739	55.529	34.7707	103.939	34.9754			0.98841	57.771	32.203	60.961	52.396	99.599	33.081	24.583	65.029	65.818	74.245	19.8151	80.543	56.185	30.4048	44.0435	21.369
1.05431	99.225	79.123	80.395	76.62	141.602	52.057	23.111	80.7029	68.9259	68.287	54.2716	106.892	84.793	28.4222	42.4217	24.261	49.092	22.682	51.273	60.546	38.974	94.798	74.946	55.421	63.192	28.5506	45.8199	25.3989	95.5833	27.6272			1.05431	41.5	25.901	40.796	39.38	76.935	26.877	19.738	52.2303	53.981	56.728	15.6358	72.413	37.942	25.8986	37.7652	18.889
1.1202	74.763	62.463	77.117	56.828	112.066	43.682	20.056	71.6502	53.0943	57.9097	46.2516	100.667	67.475	24.6986	36.2235	19.893	35.607	18.518	34.805	41.37	27.67	76.585	55.914	39.292	51.817	22.8696	38.4216	17.8599	79.6185	23.8541			1.1202	30.4	20.696	24.369	30.417	58.812	21.986	15.083	39.498	45.007	42.148	13.4306	59.758	24.605	23.4597	30.4017	17.563
1.18609	52.866	48.282	62.96	40.75	86.167	38.17	17	59.4531	40.625	46.1886	38.6042	91.884	54.701	21.7461	30.1045	16.693	25.288	14.222	26.135	27.75	19.535	56.982	41.639	28.204	45.55	18.4413	29.029	13.9605	63.8516	21.3568			1.18609	22.794	15.845	15.816	24	44.333	20.71	13	28.9693	35.333	29.406	12.8333	47.803	17.903	19.5217	24.3391	16.596
1.25199	37.338	37.872	48.034	33.235	61.748	34.965	15.052	45.413	31.4504	34.5997	31.56	75.126	48.693	17.5034	24.6304	13.615	19.573	11.26	21.149	19.859	14.824	38.927	31.541	20.576	43.018	15.3188	21.0365	13.1622	49.0241	20.4499			1.25199	18.245	11.852	11.702	19.522	30.211	19.334	14.115	22.2101	28.345	20.889	13.1458	38.232	13.641	16.4674	20.2088	15.463
1.31788	26.356	32.751	32.262	25.389	45.444	34	13.793	32.6232	24.2284	24.1997	23.1856	53.668	45.986	14.9275	20.5217	11.261	16.534	10.04	19.781	16.278	13.061	24.861	24.078	16.365	42.626	12.1685	15.8445	12.2164	36.4896	19.6064			1.31788	15.043	8.556	9.306	17.315	19.889	19.963	14.278	18.9687	23.506	15.745	12.5795	30.884	10.993	13.6753	17.3464	13.927
1.38378	19.487	28.902	19.716	18.49	34.295	32.087	12.132	23.7103	19.1094	19.8669	17.4165	36.493	40.101	13.1281	18.8768	9.972	18.379	10.75	18.919	13.583	11.352	19.226	19.968	14.507	40.361	11.3478	12.5299	10.9837	26.2012	17.4855			1.38378	12.989	7.264	7.206	16.833	13.731	19.928	15.868	17.9422	20.568	13.341	11.6456	25.087	9.082	12.0084	15.3062	13
1.44967	15.6	23.221	14.99	14.528	24.227	28.79	10.617	17.9495	15.6651	15.9931	13.475	23.963	33.817	11.7681	18.6428	9.815	19.583	10.889	17.559	12.259	10.579	19	17.95	12.243	37.197	10.1991	10.2174	10.0652	18.0833	17.3261			1.44967	11.995	7.027	6.493	18.222	10.183	19.29	16	18.5507	17.665	12.309	10.3722	19.199	7.418	10.7681	13.6931	12.896
1.51556	14	18.021	11.894	12.347	16.392	24.167	9.444	14.3611	14.1389	13.3226	12.4283	17.167	26.611	10.2917	16.8333	9.034	21.562	10.167	15.107	11.417	9.592	19.659	18.404	10.975	32.445	9.8125	10.5	10.0312	13.4043	17.1111			1.51556	11	7.007	5.463	20.811	9.375	18.333	15.402	18.3333	15.292	12.135	8.9993	15.333	7.861	9.7917	12.9167	11.667
		16.194	8.75	10.667	11.333		9.167		12.8333	11.6562	15.1667					9	23.438	9.5	14.625	11.25			19.586	10.809	30.938				11.5						6.694	5.844	21.75	9.917		14.472		13.25	12.688	9					12
GMAP, GFP::TMF
	GFP::TMF																																	Golgin-84
Distance (µm)	1	2	3	4	5	6	7	8	9	10	11	12	13	14	15	16	17	18	19	20	21	22	23	24	25	26	27	28	29	30			Distance (µm)	1	2	3	4	5	6	7	8	9	10	11	12	13	14	15	16
0	11.75	19.0556	17.8889	13	17.5833	13.6667	13.5	20.1944	19	13.8333	9.8611	14.333	13	9.75	11.4167	28.9375	9.0556	8	7.8333	10.6667	20.2222	8.583	9.917	8.0833	15.25	18.5833	8.5	10.083	10.5	18.594			0	20.625	14	23.0278	24.5	17.417	14.75	24	28.7778	25.1667	21.8333	23	14.6944	33.5278	13.5625	15.9167	33.125
0.06589	12.6519	16.8374	16.1481	13	17.1337	12.6492	15.375	19.3074	19.3315	15.8425	9.6117	14.601	12.336	10.6541	13.1562	27.2093	10.2222	8	8.9028	13.6944	19.9537	9.093	10.501	8.8548	13.8561	22.5601	8.265	10.148	11.25	19.911			0.06589	24.3696	15.4348	23	28.387	20.864	16.6998	31.7812	30.6268	26.8696	24.1929	24.9306	18.2326	37.0556	15.0456	19.0347	36.1364
0.13179	13.8715	15.5652	14.7222	13.3062	16.987	11.9867	18.5625	18.0208	19.9022	17.9705	10.5	16.292	12.88	12.1389	12.8112	27.5423	12.794	8.5432	11.4375	16.8272	20.6111	8.931	10.951	10.587	11.6111	27.5362	10.36	10.935	12.6836	20.156			0.13179	29.5019	18.552	24.4167	33.7609	26.87	20.7257	43.75	35.8171	33.2174	28.1157	28.9028	24.7292	42.0652	18.934	23.5972	38.6139
0.19768	16.7717	14.6303	14.1667	14.0101	18.5306	11.4455	20.0625	16.0182	23.9277	19.8726	12.342	18.052	16.019	14.1484	11.9762	26.8169	17.3733	8.7014	14.4392	20.7083	19.75	8.25	12.521	14.4299	11.7337	32.0288	13.469	12.833	15.1667	23.328			0.19768	39.6207	25.7155	27.8333	39.3315	37.495	27.5132	55.4688	46.5703	42.1233	33.792	34.3576	34.7917	52.587	24.4336	29.2292	40.1494
0.26358	19.8207	15.2791	15.0741	17.8516	21.8611	13.5299	22.0625	17.7755	28.7639	22.5098	14.3704	26.5	20.442	14.1007	11.0382	25.2422	22.4444	8.7901	17.1481	26.7963	18.7593	9.619	16.238	22.3345	14.1848	38.1756	18.069	15.407	19.1975	30.175			0.26358	56.4055	37.8118	33.8148	45.3809	52.84	39.3984	70.25	62.2894	54.0404	41.0725	41.0741	48.4861	67.4215	32.8021	37.2969	41.7552
0.32947	24.7826	19.9028	16.9444	20.0589	23.9983	16.5851	30.1875	21.6722	34.1187	26.3995	17.8854	37.021	27.217	14.1541	13.4039	25.1867	27.2587	10.9591	23.8403	35.0224	19.9167	13.716	22.379	34.5977	20.7865	45.529	24.562	18.741	23.1944	43.721			0.32947	75.2174	56.3158	41.8889	52.0843	72.484	55.4047	82.625	80.8696	66.5815	51.4402	51.3715	62.0312	86.6739	43.1767	48.5347	44.5973
0.39536	30.6678	24.4373	21.0556	27.965	25.7969	25.5215	43.3125	27.875	40.9287	32.6146	23.5417	58.194	38.007	16.25	16.4492	26.9688	34.9375	15.3333	32.9653	43.5	24.6667	18.441	31.889	50.4116	30.0929	56.4217	32.729	25	29	60.917			0.39536	92.9022	74.3783	52.6944	60.3696	91.289	73.3389	91.7812	100.5	80.5499	64.447	64.5417	75.2153	101.763	53.9375	61.0625	48.4375
0.46126	40.7798	33.434	26.7037	32.9565	31.0475	36.6163	57.0625	33.5844	47.1112	42.195	29.0567	78.507	53.821	22.9748	20.3368	28.5145	43.9583	22.5887	42.1806	53.169	32.0787	24.064	46.073	67.6103	42.3587	71.0748	46.349	33.815	37.9923	85.862			0.46126	106.554	90.7764	64.5185	68.1298	105.858	88.2295	98.8438	114.171	91.7685	80.9318	79.8345	80.1319	111.324	65.326	70.234	53.5802
0.52715	49.0707	42.7117	34.1944	39.3998	35.3889	46.7135	67.875	41.9769	61.5406	55.2906	35.0833	102.333	75.402	31.4444	27.6181	33.4583	53.4444	30.8333	54.0556	65.0772	48.0278	30.556	62.969	84.5903	55.88	87.4928	60.617	47.843	48.3426	112.08			0.52715	109.693	99.2632	73.9444	78.2216	108.222	94.5434	102	120.696	98.7486	91.9542	90.1667	78.5	113.272	76.9306	74.3958	58.5833
0.59305	57.4974	52.5001	42.2778	45.2703	39.7702	55.9445	81.0938	50.2622	75.704	70.6742	42.4931	111.635	101.539	41.8164	36.8438	41.0479	63.9635	39	61.1458	74.9167	63.0972	42.824	80.375	96.0865	69.3938	103.505	78.531	59.667	56.7083	141.317			0.59305	100.348	101.451	83.3889	85.0207	100.941	97.912	101.625	121.147	97.0359	93.6975	99.7083	68.7083	111.599	86.0664	75.6133	62.5469
0.65894	64.3388	61.3539	53.4259	51.5307	43.8811	67.0903	81.9375	64.0571	83.4809	84.3043	54.0648	114.069	121.743	54.3611	45.1849	49.7695	70.2569	47.642	68.4468	84.1096	80.1111	54.697	99.691	101.857	81.1196	116.572	96.368	73.917	64.7469	169.98			0.65894	82.4837	96.7461	91.4352	90.663	89.705	94.0726	97.7812	112.286	88.048	85.3703	107.361	60.0347	106.331	94.7708	74.0273	68.0534
0.72484	69.2283	70.6088	62.8889	61.6796	50.7839	75.9766	82	77.6948	91.4224	91.5956	68.158	106.823	130.696	71.2665	52.3228	59.9757	74.0278	54.9776	75.6285	87.3873	91.9722	74.898	114.61	103.963	85.8265	117.785	117.941	90.37	73.7037	183.369			0.72484	64.8517	85.2137	93.1111	93.4239	72.812	87.5172	87.625	99.1058	79.08	75.0685	108.49	52.3229	96.7391	99.1519	69.1237	73.5972
0.79073	70.4185	79.9804	71	76.155	54.7292	83.8919	76.5625	84.5556	103.225	93.4247	82.5556	98.542	135.019	86.625	55.7292	73.8984	76.1111	59	78.1111	86	99.9167	92.917	122.917	98.676	82.0468	107.015	132.219	107.75	77.7778	188.879			0.79073	51.2989	75.7856	91.75	92.0841	60.25	77.3073	76.9375	87.4653	71.7433	63.6333	101	43.7361	87.0423	99.3125	61.0052	80.2266
0.85662	66.5449	86.3633	77.6111	87.0429	54.3396	86.424	72.1875	91.1181	111.116	90.2303	93.2604	87.681	135.973	93.7665	55.2303	88.3018	77.7535	57.1944	79.4861	77.2191	98.2546	106.174	121.017	87.5408	70.1371	100.303	136.889	114.056	73.9738	182.767			0.85662	41.6867	67.868	86.7222	94.4728	52.391	64.7007	67.7812	71.7895	65.2211	51.2613	84.2639	34.0417	79.1739	93.0334	50.5024	87.182
0.92252	58.375	89.0756	76.5833	93.6333	52.4557	82.4189	71.0938	94.6273	110.948	82.9289	95.0694	72.792	122.424	93.2431	54.0638	94.793	70.7731	49.0617	74.6389	62.8287	83.3889	111.308	109.778	70.0159	56.495	88.2319	132.025	110.204	65.892	152.394			0.92252	36.837	61.4367	82.0833	88.7094	45.344	52.6493	61.625	58.108	57.0603	40.4549	65.5278	26	71.8587	82.75	41.5013	90.2018
0.98841	48.7205	85.9232	80.3333	99.867	49.1074	73.3899	69.2188	92.3359	106.343	72.5343	91.3333	53.181	100.628	86.3711	45.6045	100.823	59.7188	37.3472	69.6181	48.7917	64.8056	105.472	93.965	55.787	47.3134	76.1003	120.617	103	56.4167	119.594			0.98841	34.0178	52.5973	77.3889	83.4485	38.293	42.3884	57.375	47.875	49.403	31.1105	49.4844	19.875	64.4324	70.2812	31.3232	88.2314
1.05431	43.379	83.0421	84.3426	98.6181	45.5139	62.6806	67	92.2716	98.1868	61.8667	81.0093	35.722	78.318	81.0347	36.8889	102.75	48.9444	30.1667	60.713	36.429	42.3519	85.912	74.435	45.7826	40.4655	65.7029	113.423	95.417	44.4907	88.396			1.05431	31.1447	45.9512	72.0741	77.733	32.153	34.1875	55	38.321	43.3277	23.2899	39.2963	15.6667	56.0652	57.9167	22.6667	81.3333
1.1202	40.3121	75.3335	83.6111	95.5418	41.6636	54.0804	60.5625	89.675	86.3657	52.7899	69.1441	22.948	60.457	74.8064	27.5562	93.6408	39.7639	25.6466	47.717	29.0694	29.1111	67.538	58.525	37.2768	34.6759	58.4275	101.216	86.63	34.7654	62.27			1.1202	27.4627	39.959	62.2222	72.7137	25.938	28.7969	53.4688	32.3444	36.3465	18.6467	35.7188	14.0521	47.913	47.3602	17.4142	73.8167
1.18609	39.9733	62.0353	77.3611	93.6427	39.7005	45.8587	54.3125	82.7639	74.9805	43.1696	55.5833	16.181	46.05	62.0625	22.0208	79.6719	33.1528	23	34.4792	26.6667	21.2778	51.654	54.333	29.2319	31.3781	53.2609	80.094	76.417	25.9583	41.999			1.18609	23.495	35.3871	51.8333	64.3478	20.542	22.7314	49.2188	28.9444	29.5351	16.6196	33.8264	12.3819	41.0942	36.9062	15.8568	59.8535
1.25199	36.9695	48.2834	67.3519	88.1776	31.3459	35.4851	48.75	77.3337	61.7123	33.5503	44.1806	12.559	40.109	46.3707	18.742	57.9403	27.7951	19.25	23.945	24.6389	17.3889	37.509	51.056	22.962	30.8472	47.1105	58.481	61.556	17.304	30.49			1.25199	20.7391	34.2238	43.7407	54.8394	15.838	20.3681	43.8125	28.2588	24.3083	15.4801	33.3889	11.2292	35.256	28.6549	14.6904	43.3569
1.31788	34.7343	36.5638	56.0278	80.1682	27.0278	28.9345	43.375	64.6358	47.7609	25.6616	37.7778	10.458	35.337	31.2604	18.5365	41.3724	25.7593	19.6975	18.8889	23.8333	15.6944	28.855	47.077	19.558	32.1087	39.9348	39.639	49.417	11.963	21.816			1.31788	19.6129	35.5666	37.0833	45.6371	12.021	19.1944	39.3125	27.3742	20.8611	14.5217	34.7778	10.375	32.5	23.9757	13.6441	30.7891
1.38378	29.9367	30.7519	48.6667	70.5376	19.7917	27.8985	39.9062	52.5391	32.7044	21.1253	30.842	9.149	32.437	23.6484	18.2292	28.0713	25.2969	20.1181	17.2049	24.2292	14.5833	22.938	37.875	17.1306	31.9565	34.3694	30.087	39.833	10.3889	18.726			1.38378	19.3488	39.2428	32.6667	39.0548	9.823	18.1327	35.125	27.158	18.743	15.9516	35.783	10.7743	30.8454	21.7109	13.2292	23.1919
1.44967	26.147	27.8175	42.1296	58.6796	16.5729	24.5805	36.8438	42.713	21.8401	18.85	24.0602	8.951	28.979	19.9444	17.1806	19.7279	23.3889	22.5556	15.6944	25.8627	14.2037	19.194	30.235	15.0507	31.9891	29.9123	24.279	31.62	9.2778	14.938			1.44967	19.7011	41.0897	29.8889	35.9135	7.632	15.4514	30.6875	26.8295	16.4855	19.4203	36.3056	11	29.2911	22.5694	12.9744	19.3639
1.51556	23	25.375	37.7222	46.0312	16.25	20.9711	34.375	35.1176	17.25	18.625	18.9635	8.885	24	18.6354	15.3403	15.3156	19.1111	22.8742	13.4722	24.7608	13.7222	18.623	24.083	13.25	32.0469	25.6389	21.49	24.704	8.8472	12.26			1.51556	21.9375	40.6875	25.8333	34.2188	8.344	13.4335	25.4688	24.7118	15.1875	23.6562	35.8194	10.4271	26.5	24.3542	12.7278	17.0083
			33.75		17.9375	18.3906	28.625	30.5			15.5	9.5		17.25	13.5	13	15.1667	22.3611	10.6667	23.1667	13.0833	18.125	18.361				20.681	20.25	8.5833	10.875						24.1111		8.188	12.4531	21	23.25			34	10.2778		23	13.0625	16.125
[truncated: 14 more columns]

## Sheet: Figure S1 A GFP-TMF
3rd instar larval salivary glands
line profiles
GMAP_GFP::TMF_Golgin-84
Figure S1A_top panel
Distance_(µm)	GMAP										GFP::TMF										Golgin-84
	1	2	3	4	5	6	7	8	9	10	1	2	3	4	5	6	7	8	9	10	1	2	3	4	5	6	7	8	9	10
0	26.3429	44.153	30.8855	22.9823	50.3459	34.8766	34.8004	33.5648	30.666	24.9312	9.682	11.276	13.1227	11.735	23.5704	13.0215	14.5785	11.5294	12.1649	10.9258	19.788	33.029	24.408	13.903	35.572	17.0034	17.8399	21.1797	26.8178	13.326
0.06589	31.6844	52.489	41.092	31.1907	68.3218	47.0558	38.4306	40.4625	37.8693	32.7802	9.202	14.817	14.0643	14.0316	29.0297	15.1023	16.2204	10.4918	12.7317	11.6127	27.596	41.948	30.9581	17.3243	53.974	19.7622	18.4356	27.4624	29.7254	15.722
0.13179	39.6629	67.255	51.6449	39.3321	84.6984	59.6351	44.2645	46.4756	46.4762	44.2633	11.511	20.028	14.8977	16.4342	34.7287	19.4263	16.7552	13.7981	13.8797	13.9629	41.299	55.15	41.7522	23.7514	80.791	26.7833	20.309	31.7408	32.0952	20.633
0.19768	49.5276	88.956	61.2897	43.4073	96.1784	73.8344	48.3213	48.951	56.2012	59.7106	19.291	31.104	16.5386	19.0579	43.2636	25.752	17.4559	16.8199	15.9908	16.0711	62.52	72.163	55.2713	37.6746	108.1	34.5736	24.8511	35.7543	37.5204	25.625
0.26358	61.5316	111.925	65.8414	48.1543	99.8436	85.3967	53.4437	51.7015	67.1696	78.1929	27.766	51.047	19.3191	18.9146	57.4833	34.5745	20.2373	18.8226	20.4236	19.4069	91.871	92.7	67.31	51.6983	131.32	42.2628	33.2134	38.4488	49.1493	30.638
0.32947	72.1719	129.663	69.3305	55.7729	101.376	93.8643	60.3444	54.7921	79.6769	88.6448	36.354	78.073	26.7682	16.3301	62.4989	42.0273	24.6499	18.7829	28.3784	23.3921	124.882	113.938	73.6256	62.8739	138.187	50.4653	46.4089	41.217	65.2917	36.08
0.39536	76.357	141.171	73.2881	62.3118	100.679	97.7593	67.9039	60.4614	90.671	95.8763	47.638	111.752	40.3779	14.8628	66.2606	46.1098	28.8001	20.6147	36.6004	26.3189	152.745	133.397	73.7982	68.0529	126.035	62.8969	61.2534	45.3546	82.1772	44.008
0.46126	77.4458	145.323	81.1911	69.0384	96.91	93.9582	71.0928	62.4013	95.9356	104.555	61.31	141.716	66.6825	14.9807	74.1285	48.4425	33.7826	24.9764	44.3055	34.0643	166.767	147.394	75.562	65.8902	108.303	79.8704	70.2948	52.6227	94.4218	56.878
0.52715	79.8563	139.198	83.8594	77.0654	94.238	86.2495	71.1771	62.8407	96.9771	112.732	81.215	160.616	89.941	18.6141	86.9195	50.6911	41.1294	28.9744	49.121	43.7594	158.181	155.454	75.9322	63.2876	96.222	92.549	71.1336	69.153	98.7878	73.488
0.59305	82.6343	125.721	85.7028	81.4222	92.0665	81.9061	73.3194	63.0278	92.9929	117.398	97.007	167.4	103.733	28.5808	102.34	55.6113	49.737	34.8335	49.8216	63.284	137.872	156.898	72.6994	63.0412	88.49	104.154	67.4004	88.7568	95.9887	90.62
0.65894	83.6418	102.779	84.3774	81.3989	76.3376	77.9041	74.0621	65.7233	85.7622	110.902	115.769	162.337	103.203	52.7529	104.831	63.8908	58.2983	41.7225	48.8757	76.0069	108.989	151.964	67.2142	65.6106	86.053	105.609	62.1858	102.225	88.2204	107.048
0.72484	79.7228	80.857	77.5482	79.2949	64.0938	76.6213	68.9084	64.6918	80.5522	101.355	129.126	144.899	98.2348	69.2231	101.021	72.4492	64.6889	48.1265	46.1766	86.1691	83.288	140.691	57.5967	67.1522	74.27	91.0668	57.851	108.929	80.2856	117.397
0.79073	68.6268	66.397	66.7075	76.7872	54.8265	71.3946	58.2832	61.5785	72.6175	87.053	126.376	121.85	90.3899	76.271	87.0928	76.8198	69.1262	55.028	47.4494	87.0261	59.388	116.456	51.03	64.3265	60.657	69.497	53.759	100.859	66.6679	109.796
0.85662	57.625	57.579	53.2081	68.3246	45.4291	65.4428	47.8644	57.8109	66.404	69.7641	101.815	101.235	83.4242	76.2886	73.9623	71.6291	64.7859	54.9863	47.4417	77.6631	44.053	89.732	45.412	53.0828	49.128	47.3414	47.8551	80.2858	50.7813	92.404
0.92252	45.0631	50.987	42.5722	55.6033	35.3614	54.705	37.7918	53.1487	52.4591	53.4322	72.97	82.682	67.3867	70.0316	63.8831	58.6397	51.927	50.9659	41.9056	62.7321	30.041	68.996	38.5263	38.3947	40.93	30.9928	38.4961	56.2355	37.7531	69.152
0.98841	39.4445	41.135	35.006	39.9965	30.7844	44.4375	28.9899	44.5758	43.6701	42.1027	46.776	67.148	47.5657	57.3024	43.8567	41.8938	36.3436	45.1335	35.2671	45.5313	22.87	54.103	30.5733	27.3673	35.771	22.4851	28.3189	37.6938	28.1224	50.948
1.05431	34.2025	35.143	26.9537	31.826	25.9629	35.3264	23.2243	35.3319	35.0247	34.0464	28.689	51.936	28.1557	41.1237	29.5708	28.326	24.3112	36.9543	26.434	33.4757	16.646	42.162	24.0444	21.8213	33.458	20.2586	22.8323	27.5833	24.407	39.823
1.1202	30.5061	29.554	21.6815	30.1568	23.5992	29.2899	21.5497	30.2504	31.2902	29.8262	18.419	42.571	18.1208	28.2591	19.3141	18.3163	18.8525	28.8589	25.2952	26.1911	12.481	32.236	18.0635	21.9741	28.976	20	21.4497	23.403	23.8885	31.117
1.18609	28.1627	26.892	19.0043	31.5614	22.5111	25.1584	21.993	26.169	26.6494	26.7158	12.694	31.14	13.7958	18.4879	14.0664	13	16.9507	23.1173	27.1076	20.9712	10.709	25.062	13.4499	21.168	23.82	20.1956	20.4618	21.7079	25.9174	23.503
3rd instar larval salivary glands
line profiles
GM130_GFP::TMF_Golgin-245
Figure S1A_second row
Distance_(µm)	GM130										GFP::TMF										Golgin-245
	1	2	3	4	5	6	7	8	9	10	1	2	3	4	5	6	7	8	9	10	1	2	3	4	5	6	7	8	9	10
0	20.534	21.1144	11.423	18.9496	21.828	32.259	37.274	36.1391	22.8209	27.0936	23.7633	24.208	19.357	21.5713	20.979	18.4661	22.4396	21	29.1066	28.3652	24.857	31.192	26.4354	22.4826	27.36	26.0938	32.4472	30.885	42.2141	36.0241
0.06589	28.167	22.5457	10.904	23.2129	34.238	43.1436	52.11	48.5795	23.127	32.0816	26.4505	25.808	19.597	23.0076	26.657	17.4041	23.7857	22.1142	28.8791	34.1111	28.128	30.926	28.0917	24.0741	31.953	30.1262	34.1974	31.2234	42.7137	40.2538
0.13179	41.16	22.9357	15.214	29.5543	51.535	57.6143	74.921	54.8006	28.807	39.4645	28.9574	23.6	21.71	27.4032	33.686	18.6367	26.7195	27.7818	30.0446	39.2329	31.425	31.245	30.9067	28.3848	37.829	32.9204	36.5896	33.4647	44.1257	44.0465
0.19768	65.061	27.7449	23.727	35.0958	72.508	75.4454	98.543	60.6907	36.3915	49.0262	32.1164	25.053	25.99	30.6599	40.294	19.8915	31.3226	30.7133	34.7834	42.0392	34.507	29.852	35.9011	32.8639	42.888	35.5935	38.1458	34.7355	44.0406	49.7288
0.26358	89.34	35.7884	34.694	40.4268	100.877	89.5293	117.619	67.7946	48.1424	58.7059	35.9126	26.255	33.219	33.0976	47.025	26.4229	40.9207	34.9477	36.785	47.0585	39.468	31.529	42.6189	36.7217	49.968	36.2232	39.664	37.4984	46.1379	55.2283
0.32947	118.561	47.967	51.275	49.7202	123.527	101.233	118.45	73.4983	55.1899	70.2984	39.8884	28.831	39.511	35.3075	58.83	34.8064	50.527	39.4403	39.4235	57.2811	44.833	34.134	49.707	39.8856	58.669	38.3667	43.2015	40.8374	49.7791	60.7891
0.39536	137.846	61.3779	73.091	65.0515	138.134	99.4845	111.278	77.0188	58.4757	78.0257	45.2434	34.421	51.955	40.6354	77.003	45.2545	56.148	47.8242	47.0273	66.7393	50.93	37.228	56.5624	42.9565	64.186	42.9011	46.8599	44.505	53.145	67.2287
0.46126	141.825	75.1066	99.856	84.065	144.814	90.462	96.9	73.5099	58.4101	80.3632	52.0843	47.256	67.465	54.8341	94.157	59.5382	59.475	59.1036	58.7076	74.4074	58.313	43.682	64.1893	47.7793	73.002	48.6288	52.8744	46.2311	57.8943	76.2131
0.52715	110.507	86.1622	121.043	96.6062	141.914	78.0351	82.178	67.2728	51.6665	79.9965	65.7806	67.201	89.662	62.6242	112.265	74.3994	59.786	67.3029	72.2524	83.4374	70.752	48.515	74.2254	52.6427	81.756	55.3662	58.8872	48.0187	62.0381	85.8816
0.59305	71.45	89.8918	130.213	100.818	123.936	57.5854	67.397	61.3388	42.4116	76.2238	76.0605	87.9	108.132	74.2581	129.292	90.0799	59.1765	70.6968	79.9631	91.86	81.923	57.006	82.0415	62.1891	89.51	58.9866	60.4237	51.7728	65.3606	95.5087
0.65894	43.944	87.5143	128.157	97.1071	103.948	40.3503	49.696	52.9621	36.0762	66.0887	77.0868	109.047	119.577	85.8345	136.639	100.008	58.238	69.672	81.6793	91.4384	91.428	66.081	92.3756	70.564	95.881	61.6323	63.4848	56.0075	72.8784	101.879
0.72484	31.932	78.4075	113.821	89.9403	86.707	25.0031	36.098	43.7515	31.1729	49.9642	79.8199	120.462	121.987	94.0195	131.189	104.239	55.784	73.4492	81.7903	84.336	98.332	82.337	100.027	80.4674	101.07	63.5989	65.8529	60.6558	75.0053	104.816
0.79073	27.925	68.7542	90.168	77.7191	72.147	16.792	27.294	33.0422	25.6874	34.5318	79.4045	135.264	113.666	97.5975	122.694	108.002	50.3757	81.304	79.0248	74.0152	105.922	99.074	107.822	88.5302	107.84	66.3942	63.3409	63.8505	75.5476	98.8684
0.85662	24.15	55.6657	64.421	66.1074	58.578	11.3839	20.541	25.3631	22.6507	28.2715	78.1586	140.748	104.05	83.297	112.575	105.833	45.5174	88.767	74.0555	59.6377	115.906	116.774	113.987	92.086	112.646	67.7082	63.3129	64.1037	76.5822	94.6272
0.92252	20.53	40.4455	42.136	53.6783	48.543	10.2885	16.157	19.1294	21.0011	27.0908	76.2704	126.197	89.071	67.9521	101.125	97.817	41.108	87.3757	64.3787	50.9848	124.414	132.174	118.313	93.4034	121.589	68.7184	64.4237	66.9986	76.4353	89.5702
0.98841	18.859	34.4223	26.417	42.3863	41.894	10.3493	15.314	15.4506	17.899	23.4553	73.2394	114.702	69.966	57.7577	95.018	83.5344	35.0814	77.8756	60.2208	44.356	136.433	140.526	110.659	91.3143	128.308	70.6888	69.2811	65.8487	76.2406	82.4762
1.05431	14.662	26.8325	16.972	32.1781	39	12.42	14.458	14.9508	14.8721	17.1393	71.706	108.268	52.884	46.8913	85.712	69.0874	30.8052	65.6109	49.1164	43.9424	139.13	151.494	100.864	85.3448	122.969	73.0866	71.9807	70.4098	70.0012	79.0232
1.1202	15.887	20.3603	11.002	24.197	33.397	12.9186	16.073	12.4909	13.8386	13.6781	68.4342	97.781	39.928	40.5811	84	57.828	33.8613	58.9798	42.8157	40.862	131.931	148.717	89.3494	77.0548	116.616	69.4924	73.3431	72.3453	67.1804	73.1982
1.18609	18.767	15.5708	10.835	19.116	30.146	14.2517	16.552	11.7646	13.6494	13.775	62.2939	89.857	37.715	35.482	79.733	51.003	34.1662	53.1265	37.9267	33.7205	123.072	137.968	72.0423	66.9785	107.58	65.2783	75.3576	74.5361	66.2594	67.528
1.25199	19.625	13.1405	9	14.8782	27.824	13.9359	17.97	11.9997	14.8632	12.7484	55.2601	81.98	33.061	32.0466	73.106	45.047	33.6276	45.833	35.9673	32.6415	107.792	119.707	62.0419	54.8333	95.248	56.6313	71.0468	74.2638	63.7931	59.7155
1.31788	19.843	11.3517	8.926	11.7483	26.49	11.1229	17.604	11.6842	15.845	13.6502	50.0066	69.069	31.461	26.234	63.706	40.2968	29.8091	41.1458	35.518	32.4598	93.507	99.925	52.6492	45.6478	79.869	50.5536	65.2006	75.0141	61.1524	55.6023
1.38378	21.261	10.9108	7.687	10.9287	23.783	9.6223	17.415	9.6969	16.9954	13.3437	46.8714	55.955	26.575	26.0209	53.407	33.5808	28.4309	40.2614	32.2458	37.5485	79.056	81.707	42.3667	37.517	68.174	45.8835	56.2299	73.8511	56.5542	51.3037
1.44967	20.965	11.1224	7.963	13.22	18.288	8.733	17.143	8.0007	16.0404	12.5116	42.2891	45.293	24.452	25.6343	48.137	28.2225	28.0982	41.8783	28.2029	37.0232	69.814	65.353	35.9167	35.5853	59.931	41.8304	50.4112	68.8611	54.7932	47.9752
1.51556	20.535	11.5775	6.988	15.688	13.812	9.8773	16.895	8.5782	17.6891	12.9789	39.1846	33.748	20.962	26.5247	39.983	22.7273	27.9728	41.7276	25.2254	32.611	67.103	53.915	28.9592	33.0551	50.292	36.0403	46.2074	61.0563	49.5664	47.2755
adult male ejaculatory duct
line profiles
GMAP_GFP::TMF_Golgin-84
Figure S1A_third row
Distance_(µm)	GMAP										GFP::TMF										Golgin-84
	1	2	3	4	5	6	7	8	9	10	1	2	3	4	5	6	7	8	9	10	1	2	3	4	5	6	7	8	9	10
0	25.941	26.7987	32.4004	22.9396	33.6981	23.3558	23.4912	30.7984	20.649	16.795	7.7554	7.661	10.4335	11.6368	14.4226	14.926	9.6117	12	12.373	9.891	14.1183	9.7716	10.6605	13	20.4808	14.9413	9.2014	11.9517	11.8576	9.985
0.06589	28.174	29.1018	37.008	30.5322	33.5785	25.1583	27.5674	40.1207	20.9951	16.7123	8	9.6608	12.2559	11.9954	14.7964	12.833	9.9049	12	13.289	11.337	12.0839	10.9638	11.2627	13.8228	21.3984	15.7284	9.4306	13.5123	13.2112	10
0.13179	34.894	34.0117	43.9813	33.2153	37.1254	28.5757	28.7243	47.4275	24.7551	24.7736	9.6489	10.6137	11.2097	11.7963	15.5169	11.836	10.9569	11.3415	12.04	9.249	12.6124	11.8881	12.043	13.924	23.8692	17.2948	10.839	15.1431	13.8014	10.034
0.19768	43.817	44.4377	53.6265	36.8371	43.0675	36.3831	35.9441	57.7793	29.5382	30.728	10.8685	11.9506	11.5027	13.0262	17.1934	12.515	13.7761	10.9254	10.041	11.572	13.2781	14.7354	13.0941	15.6529	26.7616	18.9492	12.603	17.9841	14.7897	11.01
0.26358	62.652	56.4513	66.7385	43.0009	54.2411	43.3924	38.4588	72.3115	32.8229	34.8928	12.1144	13.0595	13.502	14.6643	19.3552	13.064	16.1972	11.0785	11.383	12.927	14.6607	18.4257	15.7642	18.9996	30.8471	22.2342	17.2658	23.2071	15.6989	14.873
0.32947	86.634	68.2973	79.14	49.387	69.7811	53.1584	42.6673	79.4768	36.4474	44.3171	12.6095	14.4748	14.4859	14.6251	19.9205	17.361	15.3554	14.6237	14.274	13.719	17.7909	26.394	20.7802	23.428	37.4017	26.3506	24.692	30.7324	17.5863	22.587
0.39536	107.88	71.8157	86.4019	56.3024	86.4987	63.2469	50.6259	83.6901	41.6087	50.1362	13.1055	17.6826	15.3294	16.5926	21.3263	20.443	16.4123	19.8421	16.067	14.254	22.3284	35.109	26.0714	30.068	48.0392	30.5262	36.0743	37.9819	21.6097	36.391
0.46126	125.389	81.0573	84.1952	63.2146	98.7993	72.9375	59.2774	82.4078	54.6871	61.8276	14.96	19.3808	17.4608	20.6542	25.2058	20.832	20.9458	24.7815	18.717	20.146	28.8306	49.2853	30.3345	39.4563	60.4095	36.2011	52.2577	45.146	28.2746	55.422
0.52715	127.473	87.3249	79.2227	69.061	101.065	75.1166	62.233	84.8149	62.3726	67.4076	17.7613	21.9779	19.1397	25.6306	33.1237	22.784	22.9135	27.7328	23.65	29.662	39.6038	64.1751	34.8666	51.8575	73.839	44.6501	68.045	50.6874	35.7193	76.552
0.59305	127.662	90.08	75.2893	71.2483	93.7133	77.0852	62.1031	86.4195	73.8444	78.6455	20.2235	25.6461	18.5045	29.2941	43.5248	24.618	22.9304	32.7195	27.3	46.363	52.8671	77.1607	41.7714	63.3912	87.7542	54.1286	81.0676	55.3994	46.5743	94.463
0.65894	123.5	83.7162	72.2583	68.9186	79.3271	80.6771	56.2304	86.9296	82.6399	78.2825	23.1113	31.2323	18.2391	33.9851	59.341	28.713	26.2341	34.6398	29.712	69.006	68.2683	86.0933	52.9248	71.6348	97.0473	64.9331	85.0627	58.8199	59.4718	107.073
0.72484	118.095	71.9363	67.1447	64.5962	63.3491	78.7242	52.9525	79.1304	92.1623	73.1587	29.663	45.2488	20.2568	42.1177	77.9898	44.788	34.0527	35.4675	34.099	98.233	81.4565	86.2281	66.9264	77.8325	99.5409	75.7419	85.0724	61.8476	76.2491	112.545
0.79073	104.421	65.0806	59.4944	57.7606	53.71	76.5671	54.2383	72.1406	98.776	64.7261	45.1932	60.1376	28.2998	53.3169	91.8275	71.398	42.5577	35.0849	41.33	122.845	89.1905	83.6013	78.5126	81.0704	96.7113	87.0651	79.042	63.5056	92.68	109.904
0.85662	88.773	57.7265	49.7943	53.4955	50.6294	70.6243	51.1892	64.2487	102.195	60.6811	64.0315	70.2484	36.3889	65.3223	91.6253	109.468	48.4746	37.3602	56.497	142.672	89.9289	80.3913	81.1433	79.6755	90.4082	92.5784	71.1947	65.7193	102.102	102.274
0.92252	71.512	49.0795	42.8342	46.2421	50.9372	61.7351	40.5258	57.0255	91.325	57.4132	79.0848	74.9754	43.618	77.9842	81.525	142.849	53.2522	42.4943	93.135	147.608	84.2761	75.5926	72.2651	70.5762	79.2231	92.2619	60.2016	67.1288	99.6011	93.313
0.98841	58.019	42.4266	35.7339	43.5272	48.2716	55.5588	35.1181	52.0326	73.4301	49.5829	94.3421	75.5998	53.8021	87.3434	67.3647	156.99	57.179	47.3115	124.019	133.353	75.6143	67.8998	59.8232	57.5275	64.1663	85.5358	51.3105	66.6832	86.3692	82.977
1.05431	45.408	39.2228	30.2375	36.9709	43.9383	53.0594	30.6622	43.5698	58.7082	42.1153	103.995	71.0274	60.7284	91.2281	56.2951	147.999	64.0818	53.7261	136.619	109.18	65.2718	58.923	46.3833	44.672	49.0627	68.8304	44.763	58.643	67.5085	72.188
1.1202	37.692	35.6938	27.1901	35.5994	38.619	52.9621	26.9107	35.4085	48.0996	37.9245	102.518	71.1091	63.6433	77.1598	49.129	127.014	64.2369	58.0561	131.312	84.319	56.9254	50.8426	34.9449	36.0002	37.2705	52.7687	38.401	48.5915	49.1247	60.526
1.18609	32.222	33.7274	23.2088	32.1804	34.2426	50.7044	24.2455	28.8699	37.6161	36.7027	87.7038	66.706	63.6097	62.1781	45.2926	104.593	57.7847	62.7679	123.3	64.028	47.2811	46.2494	29.2872	30.4535	29.8804	41.6701	32.159	39.7499	36.5583	49.875
1.25199	28.442	29.9331	23.2182	29.5541	30.864	46.5878	22.8935	24.1974	31.9768	34.9629	68.2477	58.5581	58.1383	54.1067	44.0139	83.067	50.207	65.1936	118.077	51.64	37.3085	42.7117	26.5382	24.9718	24.5644	35.3306	25.8166	33.1044	27.321	40.133
1.31788	25.779	26.4809	22.7311	27.7227	28.4322	47.8416	24.2002	21.8638	32.3582	33.3951	51.6939	51.9306	44.3143	52.0979	42.8968	66.828	43.5499	61.1835	101.607	46.097	30.978	38.8753	23.2281	21.1489	20.9205	29.8597	20.4642	25.5621	21.8028	31.08
1.38378	24.883	22.6492	23.7525	28.5986	26.6016	45.5729	26.499	19.9909	35.6466	31.0292	41.4468	46.3664	33.4403	45.9327	37.5189	54.927	37.0302	51.7121	82.423	39.477	25.5385	33.3421	20.8749	20.0815	17.2032	26.7892	17.4749	21.7757	18.3347	23.686
1.44967	23.544	23.5442	23.4289	29.5946	25.2948	43.3096	25.3806	18.9339	39.7786	27.6621	31.9	40.3582	27.5527	37.8099	32.8873	42.858	31.3564	42.0101	59.835	28.483	21.7864	27.3501	19.2233	18.8327	14.5895	23.3106	17.8253	20.0164	16.4205	18.334
1.51556	23.252	24.2292	23.9728	29.8618	24.253	37.6637	23.3763	18.4956	48.0605	26.5775	26.4667	31.002	24.1953	32.8048	28.9385	37.023	24.3101	34.3103	42.114	19.576	18.4383	23.3556	17.9018	16.3718	13.2887	22.1516	19.0141	20.6292	16.0433	16.131
1.58146	22.717	26.2415	25.9469	30.6633	24.1651	33.0101	22.61	18.0111	57.8649	24.3497	22.2227	25.4133	19.0234	30.5051	27.9147	29.192	19.3122	29.2188	29.345	17.633	16.483	19.5018	17.5846	14.4745	13	21.5853	19.5651	22.1414	17.3944	14.873
adult male ejaculatory duct
line profiles
GFP::TMF_Golgin-245_Syntaxin-16
Figure S1A_bottom row
Distance_(µm)	Syntaxin 16										GFP::TMF										Golgin-245
	1	2	3	4	5	6	7	8	9	10	1	2	3	4	5	6	7	8	9	10	1	2	3	4	5	6	7	8	9	10
0	33.127	25	20	9	33.5	20	56.75	33.5	11.5	19	22.2728	17.5	11.5	7	29	44	43.5	31	11.5	20	47.4642	45	34	29	57.5	35	67	51	47	45
0.06589	37.39	25.1287	20.0621	10.2885	33.3077	16.068	54.597	40.365	14.466	24.399	29.1471	22.624	12.2633	8.1346	36.081	51.9615	60.455	37.058	14.4638	26.127	50.808	45.6515	35.3462	28.1701	61.1686	36.607	69.365	50.25	49.7138	47.334
0.13179	34.83	28.0212	20.3077	10.9112	36.6982	16.343	49.82	49.25	16.2308	26.932	35.2868	26.836	16.1538	8.0118	47.592	56.5621	79.642	46.462	18.787	33.044	53.8316	43.7464	37.3462	28.3077	61.1834	37.982	70.435	50.596	52.1154	49.654
0.19768	36.229	30.6317	16.9615	14.284	43.6065	19.809	47.725	53.058	17.9822	30.565	44.3756	30.152	22.7308	10.392	64.935	57.3047	102.75	57.654	23.3639	42.981	55.8637	42.3476	39.7692	28.4615	59.7796	39.575	69.902	51.75	52.5769	52.327
0.26358	34.897	32.1795	17.2308	15.8935	44.0266	21.775	43.678	50.385	25	38.509	53.5467	36.779	32.6538	11.8757	82.074	59.8994	117	71.5	28.8462	49.308	59.0638	42.2548	43.5385	28.9704	58.8905	40.615	68.028	53.885	53.7663	53.769
0.32947	36.921	34.6216	19.1864	19.6154	46.1849	22.846	44.385	47.981	29.4467	47.627	66.404	46.218	43.7071	14.0163	101.57	69.0636	123.688	90.962	34.9061	59.121	64.1468	43.4679	48.3994	31.2944	57	41.735	67.705	56.808	55.9061	56.95
0.39536	42.136	34.5385	21.3343	21.6331	44.4734	22.473	45.716	49.404	26.3683	57.654	85.1516	63.423	59.497	16.7308	114.331	82.3728	118.846	107.019	47.0385	74.559	73.2513	43.1657	55.7308	35.3846	56.8462	42.077	70.885	63.423	58.0547	62.929
0.46126	51.218	33.3937	23.7929	23.9305	41.3462	25.577	46.848	50.923	23.3269	69.596	97.3946	91.604	75.571	27.1849	126.871	92.7189	114.635	115.25	62.7567	94.79	85.5735	43.3884	64.4615	40.6139	56.4867	43.115	76.018	75.615	59.3462	72.314
0.52715	67.387	31.8264	31.6746	26.1243	42	31.604	52.21	53.808	20.7337	82.68	104.745	118.681	95.6391	41	133.595	93.8994	112.781	108.077	80.8787	126.905	99.6061	44.6729	74.3846	49.7337	60.2189	44.846	83.522	96.115	60.0385	81.899
0.59305	94.266	33.1095	38.1805	29.5976	45.3136	47.077	64.238	61.712	25.8587	93.007	109.161	126.843	106.166	61.6109	131.521	91.3861	110.446	93.538	96.9593	145.152	111.764	46.9112	85.4172	60.5104	67.7855	47.604	94.483	123	61.0259	94.154
0.65894	119.926	40.3236	50.926	37.8314	47.6035	68.432	79.811	80.212	35.2411	101.861	104.396	126.053	110.417	83.787	115.941	81.7515	104.713	80.173	103.927	143.163	122.424	52.1538	96.7692	71.3077	77.9822	53.828	111.189	152.692	63.713	107.491
0.72484	137.452	53.8462	69.429	44.1376	50.6524	89.383	111.822	95.673	46.2877	105.583	94.1421	113.107	106.426	97.5281	98.848	67.2663	99.24	67.019	100.657	124.068	127.68	57.5128	105.692	79.9157	87.8062	63.996	133.169	181.327	69.8824	119.422
0.79073	145.884	66.8521	87.858	53.8047	55.3639	108.888	135.155	110.846	52.9231	116.485	83.6372	105.645	96.3195	99.1302	76.429	56.2249	87.33	53.192	97.9645	104.385	127.277	63.1479	112.254	83.1183	98.8195	81.485	157.286	205	80.3964	132.089
0.85662	146.708	75.1667	101	58	61	120.75	142.125	134.25	56.875	129.25	68.7362	95.278	82.5	83.75	60.5	44.25	71	45.25	88.75	84.25	124.593	73.0833	114	82.5	113	100.25	176	213.25	91.75	145.25
0.92252	138.296	74.8723	107.506	55.0444	66.5917	129.905	124.997	153.904	66.9704	129.58	60.5814	86.598	74.2692	61.1302	51.538	35.0947	54.376	40.058	75.1686	69.956	122.197	85.6328	114.601	80.1568	121.296	116.266	183.624	205.808	102.808	154.604
0.98841	120.089	70.7027	97.4675	52.3151	67.3062	136.38	94.333	171.346	78.4371	119.972	54.5853	77.192	62.0414	45.2574	42.738	30.2308	40.186	33.923	68.2922	58.547	122.945	99.1908	115.402	75.8388	123.867	122.581	177.229	191.538	111.942	160.05
1.05431	97.693	59.9629	87.8166	55.716	67.8846	134.84	69.818	180.231	83.3609	97.609	48.4412	64.78	47.7337	38.213	34.038	25.1361	30.246	27.231	61.8846	49.769	120.875	111.128	115.405	73.0769	117.778	121.112	157.401	174.346	119.556	157.556
1.1202	81.817	54.8831	69.0089	62.2944	66.6568	132.46	48.757	191.538	75.4822	70.957	43.7361	54.615	36.5858	35.5177	25.956	20.5	21.135	24.558	56.1982	46.407	114.583	116.255	113.231	71.0104	105.808	111.114	131.58	156.154	124.031	145.086
1.18609	73.3	50.1331	52.071	69.1154	68.0355	122.302	35.417	200	61.0059	54.464	37.4687	46.115	30.9852	31.6568	22.219	18.0237	16.775	21.731	46.9467	43.095	102.674	112.581	104.26	70.5385	91.2071	95	105.589	139.712	121.624	121.831
1.25199	67.97	43.1093	41.5976	71.6509	72.0754	105.447	24.865	200.423	46.9793	40.734	34.5468	40.654	24.1864	25.7825	21.317	16.1021	13.904	20.769	38.5259	36.212	90.0073	103.439	88.2041	68.3565	75.6021	76.627	84.635	127.25	109.885	94.105
1.31788	62.517	32.8563	30.1598	68.2426	64.3254	84.757	18.895	191.885	41.0385	28.698	32.117	33.744	19.8965	20.0296	17.547	15.2367	11.692	20.577	31.6923	30.876	78.1897	86.4589	71.5562	64.568	62.8905	60.704	66.71	120.692	94.5769	67.669
1.38378	65.007	25.5296	21.8077	58.3388	50.9778	57.726	18.693	168.231	41.301	22.704	24.7798	28.75	16.7278	15.8462	16.858	13.9186	10.275	21.115	26.9061	23.209	67.6087	67.8905	57.0444	58.8269	53.4186	47.107	53.635	116.231	79.6834	46.902
1.44967	69.441	20.274	19.6923	49.5089	38.5266	38.195	18.287	146.846	35.5163	20.698	20.3912	23.445	13.7692	13.4527	15.609	12.5385	9.817	21.442	22.7692	17.426	59.2398	51.4213	45.713	53.4704	46.2663	36.521	44.376	110.635	66.5932	35.34
1.51556	58.34	20.275	18.8669	43.4497	35.2337	26.732	13.716	126.712	32.1916	18.788	17.5763	18.018	11.9438	12.4763	15.001	11.0399	9.889	20.038	19.3092	14.877	51.452	39.2295	37.503	47.5577	40.7219	28.811	39.248	101.654	56.4815	28.818
1.58146	44.602	21.4793	16.4793	38.432	32.6154	21.479	13.007	101.385	30.1716	19.077	15.2454	15.808	11.8639	12.2071	13.979	9.6509	10.923	18.615	18.1154	14.74	46.0258	32.6686	31.8047	41.2426	36.4615	23.402	34.962	91.077	49.5	24.586
1.64735	36.328	24.4977	16.8136	31.9009	28.9038	19.29	14.449	81.481	25.8506	19.784	12.7708	13.868	12.8225	13.2115	14.485	8.8077	10.346	15.808	18.8077	13.142	40.1113	29.6561	29.0858	35.6317	33.1346	19.74	32.544	80.904	46	22.05
1.71325	32.029	27.9167	16.5	26.5	24	14	15.5	71	26	21.5	10.6172	11.944	12.5	13.5	17	8	9.5	14.25	19.25	11.5	34.515	28.5	29	31.5	31	18	30.5	72.75	43	21

## Sheet: Fig S4 A-C GM130 GCC88
3rd instar larval salivary glands
line profiles
GM130 (cis) and GCC88 (trans)
TMF
Distance_(µm)	GM130										GCC88
	1	2	3	4	5	6	7	8	9	10	1	2	3	4	5	6	7	8	9	10
0	27.5	21	43	33	34	25	33.5	22	17.75	46	19	24	19	24	34	16	23.25	16	13.75	49.5
0.06589	29.712	21.549	50.587	38.094	39.972	32.047	37.92	26.019	22.829	35.76	18.808	21.501	19.661	26.151	32.009	17.462	23	18.962	13.64	41.9718
0.13179	32.349	23.525	63.145	45.689	50.075	42.148	43.781	34	30.774	33.99	17.467	19.038	21.838	30.999	30.191	17.686	23.391	19.885	13.192	34.2012
0.19768	38.241	29.516	78.26	59.951	70.701	58.775	53.408	49.058	43.092	37.365	18.513	20.292	23.822	33.274	28.762	19.811	25.75	18.769	12.573	29.2803
0.26358	49.251	41.549	96.346	79.28	102.724	82.426	69.056	72.923	63.665	42.25	20.524	21.306	25.5	36	26.051	23.314	27.547	15.846	12.416	26.7692
0.32947	71.293	62.249	114.578	101.82	141.917	112.888	92.071	103.808	99.029	50.753	22.799	20.567	27.577	36.994	23.072	26.911	27.808	17.904	14.994	26.1929
0.39536	103.941	88.292	132.925	125.346	175.161	143.858	121.207	134.538	156.683	68.29	23.355	23.381	29.971	39.773	21.525	28.923	28.207	22.115	15.269	26.6923
0.46126	141.635	117.196	148.944	148.126	191.334	171.799	152.163	156.462	211.816	94.257	24.034	24.703	33.685	43.217	22.742	33.781	28.394	26	18.072	28.8718
0.52715	175.207	142.805	157.962	166.314	184.846	191.515	182.741	161.538	248.714	122.007	28.68	24.148	40.558	53.175	23.873	41.74	29.234	30.692	23.351	29.8846
0.59305	196.497	163.944	156.55	174.728	159.822	194.675	202.83	149.173	254.418	140.107	41.482	26.098	48.53	60.918	24.409	52.148	29.173	32.481	29.692	31.3095
0.65894	199.497	173.828	145.496	171.304	126.131	183.065	204.811	125.962	244.084	140.097	68.55	29.947	58.109	69.483	25.093	69.893	35.515	36.808	36.936	33.2742
0.72484	183.957	172.261	127.1	156.545	94.591	154.757	189.264	104.481	206.94	121.075	107.399	36.509	75.506	78.238	27.033	96.491	44.921	44	46.465	41.7055
0.79073	155.672	155.595	105.178	131.942	71.368	116.657	160.423	86.615	151.41	93.791	153.107	43.717	99.558	93.118	31.709	129.491	59.343	60	60.472	58.5385
0.85662	123.25	129.25	86.605	103.375	55.242	80	129.438	73	98.083	69.604	190.25	50.312	121.816	101.406	37.625	161	72.812	82	81.833	77.125
0.92252	98.657	103.063	70.26	77.934	47.159	55.254	101.101	58.808	63.223	53.479	210.308	58.222	135.571	103.315	54.197	173.775	87.041	109.808	109.882	95.5878
0.98841	80.944	80.836	57.197	60.14	43.281	40.751	76.848	49.577	43.596	41.876	213.491	68.144	128.735	106.79	74.234	157.763	104.552	140.865	140.547	104.143
1.05431	71.033	65.018	48.077	48.722	42.077	33.621	59.925	41.308	33.423	34.577	199.287	80.417	109.077	116.166	103.385	131.16	120.294	151.385	158.668	105.18
1.1202	62.666	53.501	41.584	40.823	39.731	31.065	47.961	36.327	27.084	31.049	185.919	109.341	92.272	122.621	124.481	107.13	127.423	145.654	160.482	96.957
1.18609	55.769	45.495	36.787	34.592	38.125	30.107	40.556	32	22.038	29.935	173.627	155.862	76.621	116.047	142.086	95.154	122.29	125	143.959	80.0296
1.25199	50.185	38.969	32.841	30.841	36.183	30.231	36.962	29	19.173	30.431	150.231	194.835	60.985	96.91	138.006	83.201	108.568	106.365	114.758	63.6265
1.31788	44.642	34.885	30.5	28.712	34.853	30.308	34.769	26	18.526	30.709	114.58	198.325	45.279	76.018	121.693	72.746	98.368	83.615	86.535	52.0069
1.38378	40.077	31.577	30.74	28.875	32.284	30.231	33.724	23.596	18.827	30.031	76.877	168.001	35.746	58.685	100.436	64.751	77.474	61.808	68.243	39.6383
1.44967	35.769	27.654	31	30.25	31.106	29.935	31.231	22	18.676	29.061	47.598	118.758	29.88	42.869	77.876	59.243	58.964	50.577	55.852	35.1282
1.51556	32.286	25.115	30.438	32.183	29.238	28.497	30.395	22	18.109	27.555	32.049	68.803	26.787	29.598	51.988	52.893	40.652	44.231	44.567	33.0635
1.58146	30.003	23.944	30.096	34.249	28.855	27.538	28.936	22	17.462	25.962	25.074	36.973	22.615	21.97	34.846	45.107	35.142	39.615	35.368	29.8462
1.64735	29.22	23.125	30.096	34.748	28.673	26.799	27.151	21.519	16.846	23.814	23.846	23.385	20.574	17.923	26.841	39.077	30.949	32.558	27.349	27.0897
1.71325	29	21.75	29.547	33.125	28.5	26	26	20	16.667	23	22	17.125	20.703	16.5	27.531	35	28	28	20.889	25.6667
GMAP
Distance_(µm)	GM130										GCC88
	1	2	3	4	5	6	7	8	9	10	1	2	3	4	5	6	7	8	9	10
0	28	24.25	33	25	11	13.5	20.75	28	22.25	36.25	22	16.5	28	13	16	15	22.75	22.5	21.5	18.375
0.06589	41.125	30.319	43.846	21.5601	12.2881	15	25.568	41.885	29.899	51.957	21.306	15.837	28	13.7212	16.732	17.5	23.2692	21	20.154	20.263
0.13179	57.559	43.154	56.538	19.5	16.6154	18.5	37.207	60.154	43.115	72.675	21.692	17.654	28.497	16.875	19.038	19	24.1095	21.3609	18.654	24.183
0.19768	75.455	63.246	73.935	19.9952	22.5895	24.5	59.13	82.231	60.947	95.836	25.288	18.862	34.6598	16.8942	21.743	21	28.52	24.9419	18.303	27.26
0.26358	94.914	88.973	94.272	23.3077	30.7515	33.5	86.198	107.396	83.615	113.269	26.089	20.553	40.4615	16.1538	26.225	23	32.3018	29.3462	18.962	31.223
0.32947	108.96	114.703	121.098	29.0168	42.7607	47.5	112.301	127.058	108.538	124.888	26.268	25.449	42.0385	19.8894	31.942	23.5	36.2973	28.9031	23.678	35.774
0.39536	117.098	134.276	148.781	37.8942	59.6538	66.5	130.021	139.411	131.567	128.598	27.775	30.787	46.2189	24.4519	33.346	23.5	41.1864	28.4083	26.135	37.302
0.46126	120.363	142.025	168.938	50.387	77.0203	86.5	134.896	143.038	147.596	130.556	30.795	35.834	48.6686	27.8413	29.962	22	39.3018	30.8077	29.139	42.297
0.52715	118.479	136.538	174.124	66.0769	92.3018	100.5	132.46	139.163	156.365	131.243	29.935	40.42	53.6331	27.6923	29.379	22	43.4053	33.2012	33.096	52.047
0.59305	109.887	119.908	163.223	82.9615	101.541	104	124.11	130.425	153.293	130.603	33.691	43.98	55.1538	30.9183	29.423	24.5	41.2825	34.0588	37.207	64.182
0.65894	97.249	96.314	144.231	98.6346	102.496	97.5	110.379	121.849	140.74	127.769	41.87	48.013	62	42.0096	37.612	28.5	36.9823	34.2515	41.933	78.88
0.72484	81.962	72.88	121.945	108.036	96.8328	84	93.249	113.068	123.409	125.024	46.562	54.376	68.9615	43.0793	52.084	33.5	36.0954	32.9198	48.851	90.62
0.79073	67.447	53.995	100.325	109.077	84.1361	67.5	79.169	103.562	104.038	120.827	55.044	68.828	79.213	39.3077	72.432	39.5	36.9911	32.3462	60.808	96.923
0.85662	55.062	40.188	83.5	102.406	70	53	70.625	91.312	84.938	112.625	73.375	90.719	90.75	38.4375	97.062	46	41.625	36.4375	79.375	106.5
0.92252	44.601	31.163	70.941	90.8269	57.432	43	67.604	74.447	69.817	100.512	99.423	113.539	96.1953	41.8558	122.632	52.5	53.7574	45.932	104.067	132.817
0.98841	36.542	26.261	60.741	77.1466	48.0769	36	67.981	58.834	59.202	83.707	130.575	135.786	97.4719	52.613	140.672	57	69.9179	58.9331	137.755	176.188
1.05431	30.521	23	52.349	63.6154	41.3254	30.5	66.846	46.541	52.019	64.456	172.275	151.654	93.3373	64.3846	147.462	60.5	90.6879	74.3876	172.327	210.246
1.1202	26.365	20.694	45.731	55.4375	36.4423	26.5	66.577	36.807	45.562	50.107	195.96	151.569	89.3846	77.3101	149.534	68	103.558	76.6945	198.918	237.839
1.18609	23.192	19.539	39.586	47.2692	33.0814	23.5	65.488	30	39.875	39.435	210.287	139.51	84.4852	86.7788	142.328	74.5	105.325	70.142	210.365	233.062
1.25199	21.192	18.553	33.2	40.0361	29.1923	20.5	59.206	25.088	35.423	32.353	216.011	121.522	71.8846	93.8486	131.775	72	93.0518	65.7478	223.957	213.065
1.31788	19.814	17.231	26.615	32.3462	26	17.5	52.5	21.731	32.077	27.843	213.976	105.312	58.2663	97.8846	103.402	61	79.1479	62.3965	216.615	188.178
1.38378	19.039	16.069	21.231	25.3413	23.3946	15.5	43.175	18.692	29.481	24.667	188.561	85.897	42.8698	93.2067	75.308	46.5	60.9297	50.8854	194.654	158.175
1.44967	19.186	16	17.538	19.5192	20.8595	14	35.044	17.308	26.279	20.769	169.636	66.39	35.3846	77.7692	56.207	36	46.4675	42.5385	153.26	117.607
1.51556	19.827	15.715	14.862	15.7596	18.3044	13	28.787	15.962	24.144	18.548	139.371	50.612	26.6213	59.6082	43.836	28.5	35.304	36.3199	108.341	84.301
1.58146	21.115	15.346	13.462	13.9231	15.8639	12	23.905	15.518	23.5	17.832	101.802	38.618	22.3373	38.3077	32.497	23.5	25.321	34.213	72.192	59.295
1.64735	23.394	15.204	12.231	12.9976	14.3846	10.5	20.808	16.712	24.207	17.042	76.035	29.45	19.0207	29.9543	24.768	20.5	22.6368	32.0007	58.058	48.278
1.71325	28.5	14.812	11	13.75	13.5	9.5	19	16	26	17	59	24.812	19	30	19	17	18.5	30	55.25	39
golgin-84
Distance_(µm)	GM130										GCC88
	1	2	3	4	5	6	7	8	9	10	1	2	3	4	5	6	7	8	9	10
0	30.61	18.375	25.417	15.2812	22.333	11.844	21.583	18.6667	13.6667	18.028	13.8281	10.958	29.8333	11.4062	17.5	13.3125	39	10.6667	17	14.4167
0.06589	49.755	17.692	27.647	17.4956	25.895	15.102	23.692	18.1267	17.5417	23.369	16.8886	11.95	30.2622	10.0773	18.731	14.6134	33.022	12.7596	17.1558	16.5375
0.13179	76.611	18.377	29.987	24.2396	36.077	21.457	27.141	17.2019	22.2313	33.051	19.8466	11.955	30.4813	12.1243	18.222	14.9507	28.812	14.0228	16.3151	17.0695
0.19768	108.569	23.32	32.359	33.7997	54.713	32.193	34.964	17.8429	27.9575	49.811	22.8629	13.329	30	14.6058	18.201	14.5214	29.767	14.1463	14.0592	17.526
0.26358	136.564	31.833	36.836	47.5176	82.265	51.537	48.604	19.0128	34.4359	73.7	23.6364	12.456	29.2319	16.0288	19.097	16.9971	30.179	13.6058	14.5894	14.646
0.32947	155.257	47.791	44.934	66.9231	116.437	78.883	69.227	20.9279	42.8269	98.599	25.4828	15.007	26.339	17.7564	21.75	19.481	31.641	13.5306	17.3052	23.2268
0.39536	165.07	70.774	57.286	85.5836	151.87	109.88	95.385	24.5353	55.1091	119.244	28.6009	14.967	26.6548	22.7751	25.29	22.6346	32.492	15.5577	19.2756	35.0189
0.46126	166.682	96.254	75.448	101.02	176.731	136.235	117.634	30.0721	68.3942	128.71	32.8618	16.577	25.9807	31.7044	25.538	24.8921	35.443	16.6312	19.3013	45.3373
0.52715	159.327	119.921	96.892	110.519	188.946	153.793	129.526	38.9231	81.2722	130.509	37.4847	20.282	24.0715	40.5092	26.579	27.3234	47.267	17.6923	20.1908	41.9162
0.59305	143.87	133.291	117.017	111.264	184.008	151.987	125.609	49.862	90.6764	124.704	39.6994	23.495	24.7288	42.3174	30.746	33.3671	64.095	17.939	21.9743	35.4323
0.65894	122.602	134.804	131.379	107.704	160.821	142.106	110.936	58.478	93.1859	112.626	42.8988	35.464	25.7932	44.6627	39.115	38.215	84.109	18.9034	27.2179	29.8535
0.72484	102.473	122.431	137.976	101.841	130.011	123.782	89.682	64.0424	90.3773	95.784	44.5537	55.394	31.2182	47.4104	49.682	46.2146	100.312	20.4817	36.3561	30.1765
0.79073	83.666	99.629	132.918	97.2542	95.933	97.977	66.916	64.5401	79.0776	80.31	46.9585	91.194	38.1977	61.0766	62.586	61.9177	119.522	24.7308	48.259	29.9719
0.85662	68.557	75.25	115.194	91.5781	69.667	74.284	49	59.0794	63.1181	66.833	51.3843	132.875	49.3889	75.3516	79.833	79.7057	128.556	32.4375	54.4653	32.5
0.92252	55.234	54.115	89.599	82.1538	51.345	52.664	36.382	49.5998	48.1938	58.91	59.5951	162.186	63.2219	92.1072	91.805	89.7939	132.02	38.9327	59.0054	36.999
0.98841	42.674	40.485	66.256	68.3651	37.879	35.525	28.846	38.5286	37.2367	51.995	68.7998	170.391	84.071	109.426	102.623	90.4574	125.314	47.4358	60.734	46.5256
1.05431	31.817	32.23	47.906	53.2082	27.576	23.71	24.113	30.141	29.9525	46.302	77.6697	159.283	99.9214	107.33	112.41	83.8077	118.472	59.1154	59.5822	59.075
1.1202	25.093	30.301	34.834	37.2646	20.659	17.273	22.282	23.0977	23.4604	40.428	93.5403	136.331	102.029	103.466	120.186	74.4231	109.984	66.6301	60.4187	68.2525
1.18609	20.977	32.033	28.36	27.7959	16.654	15.047	21.003	18.2624	20.0741	35.474	103.491	109.084	91.8531	96.8817	121.525	58.0917	89.292	65.8714	55.9231	74.4785
1.25199	19.129	33.375	26	21.4879	14.705	15.141	20.359	15.1314	18.4761	31.073	107.226	76.798	82.5575	88.7588	115.641	45.0321	66.863	55.4016	47.5754	70.9418
1.31788	17.655	33.858	23.969	17.0342	14.311	16.715	20.218	13.3798	19.1558	27.203	96.6447	53.226	69.6706	72.3654	101.804	25.4847	53.839	43.7644	32.5148	62.7101
1.38378	17.172	32.356	22.807	14.4567	14.833	16.188	20.907	12.5112	19.4583	25.372	89.3183	35.129	55.9179	56.71	95.02	19.169	41.862	37.5659	23.2059	53.1371
1.44967	16.267	29.712	22.02	13	14.474	16.16	21.661	11.625	18.7566	24.397	76.0239	25.715	47.3462	41.2308	69.996	16.7628	31.679	32.5793	16.7314	45.0049
1.51556	15.25	26.721	20.507	13	14.015	16.103	21.846	11.8125	18.0577	22.308	63.1834	18.112	37.36	31.9231	51.484	12.9735	24.433	30.3942	16.582	38.4231
1.58146	13.584	23.91	19.051	13.2003	12.876	17.229	21.328	12.8205	17.4744	19.154	45.095	13.569	34.8452	28.2149	34.745	11.5279	19.28	28.7692	16.0294	32.6026
1.64735	11.599	22.913	16.487	13.9087	11.721	21.047	20.026	14.745	16.6462	15.698	30.8253	13.044	35.5842	27.2299	26.184	11.2388	18.125	27.5959	14.9399	26.6765
1.71325	9.609	22	14.833	16	10.833	26.583	18.5	17.875	15.6667	13.667	21.7031	12.833	39.8333	26	21.417	10.9167	15.361	27.7031	14.5	23.5833

## Sheet: Fig S4 D-F Golgin-84 Syntaxin16
line profiles integral membrane protein in WT and TMF,GMAP zygotic and maternal zygotic mutants
Figure S5D-F
Golgin-84 and Syntaxin16
WT OrR control
	Golgin-84																																															Syntaxin16
Distance (µm)	1	2	3	4	5	6	7	8	9	10	11	12	13	14	15	16	17	18	19	20	21	22	23	24	25	26	27	28	29	30	31	32	33	34	35	36	37	38	39	40	41	42	43	44	45		Distance (µm)	1	2
0	24.833	27.083	21.6667	35.6944	28.833	59.944	31.917	18.469	22.75	27.3056	39	51.917	33.5	39.333	64.75	53	24.1944	53.922	31.8611	26.5	24.3333	39.5833	30.167	33.4167	31.8889	19.0278	16.5	27.5833	21.5833	16.5	21.3591	19.1974	13.3793	23.6667	21	29.2656	33.9346	27.5798	40.5	22.1667	17.9167	24.5	30.25	15.1944	18.1667		0	41.917	53.694
0.06589	32.27	34.405	28.5289	38.5123	47.531	58.399	43.212	22.836	28.789	33.4025	49.722	71.299	40.645	51.954	84.73	70.207	32.0378	56.785	38.7114	29.907	30.6806	46.7384	36.71	46.1389	41.9954	28.8438	23.284	39.4272	28.9928	20.0217	25.8467	21.6462	14.5124	33.424	27.0488	41.1322	42.7361	33.6434	54.0362	26.8176	23.5036	28.26	41.1354	20.7925	23		0.06589	45.116	48.063
0.13179	42.689	48.35	37.2222	43.4549	72.665	56.376	64.398	29.031	36.194	46.7569	62.508	92.079	52.184	68.716	110.42	91.272	39.9799	73.092	47.9136	35.586	38.4815	58.0494	46.357	63.4977	56.3704	39.4213	33.3179	59.7627	36.3969	25.0874	31.633	25.853	18.626	41.4799	35.4109	60.5527	54.1591	39.9475	64.6679	33.018	31.3841	36.6549	52.4497	25.9234	27.9352		0.13179	50.16	39.947
0.19768	56.35	67.287	47.9314	48.6949	101.467	61.377	90.281	40.014	50.625	67.7217	91.104	108.214	70.955	90.545	141.882	115.611	53.0625	87.314	59.625	47.208	49.625	75.0903	58.599	81.7795	72.75	50.7083	45.875	79.5004	45.0473	33.9731	38.7709	32.2058	28.183	49.1296	41.7246	84.14	74.8549	46.4433	76.5507	39.7754	43.7812	50.199	68.4199	35.3047	36.4375		0.19768	51.147	36.029
0.26358	78.114	82.353	60.4444	59.2986	129.883	77.851	118.111	50.591	66.21	90.829	125.506	122.131	94.134	118.657	172.66	138.235	69.6914	107.167	71.9938	64.877	59.8333	94.216	83.2	94.6667	91	62	54.6975	92.4917	56.9183	48.5444	51.6543	42.0614	41.1446	57.4758	49.5362	101.751	95.3834	54.3272	83.2826	47.6602	54.0362	65.2042	83.2413	50.3056	46.4815		0.26358	49.182	34.564
0.32947	113.854	96.69	72.4844	73.5065	154.288	98.083	140.742	65.501	89.341	109.636	167.219	134.36	116.768	149.197	192.894	152.471	87.8272	127.066	85.983	85.68	72.4722	110.383	114.491	95.3374	107.246	71.5793	60.9275	94.0206	66.2395	64.1542	70.5166	53.1613	56.3123	70.4263	57.5897	109.392	108.249	61.2885	90.6014	55.0389	62.3841	77.3236	97.499	65.685	60.6065		0.32947	48.382	34.123
0.39536	157.838	112.13	83.1597	90.9896	156.435	122.894	153.167	89.053	113.042	117.995	204.319	135.773	130.907	177.958	193	159.889	103.931	145.254	100.556	107	86.1111	121.333	146.513	94.7083	112.222	77.8958	65.0417	86.6477	74.4921	70.5655	83.4615	61.6937	67.5363	80.7097	63.4664	108.359	103.52	64.465	88.0725	56.426	69.0532	81.0466	108.641	77.9271	75.5		0.39536	54.278	35.264
0.46126	191.442	132.192	92.2266	105.623	146.778	144.195	155.729	125.444	132.41	117.975	225.524	119.698	134.189	199.056	166.617	163.248	113.155	146.32	111.183	126.43	94.75	125.428	164.231	95.5538	109.304	80.3924	64.8364	70.3406	71.7262	66.9	84.4404	67.7741	68.644	77.8173	60.2272	105.673	86.3611	66.1415	85.1014	50.1125	76.4558	86.5896	112.44	80.8949	86.7315		0.46126	67.185	40.522
0.52715	196.493	151.591	88.2778	111.444	132.348	155.365	145.88	161.948	144.883	109.23	210.648	90.755	127.435	206.519	125.861	159.435	115.383	134.136	114.574	139.722	103.602	118.657	162.3	97.5833	109.775	77.7315	63.5	52.8783	67.4203	56.9064	74.226	67.2981	59.1458	66.2806	49.6351	102.628	65.1459	62.4454	73.5217	44.9473	82.0421	88.8768	107.912	75.6944	96.3981		0.52715	82.717	54.459
0.59305	174.408	155.996	75.8073	107.447	117.652	150.393	130.698	182.287	146.361	100.097	174.812	68.992	109.754	194.203	89.75	150.812	107.5	116.299	108.056	141.479	107.708	97.8333	144.444	90.9427	108.424	68.0226	57.4167	38.7384	58.6497	47.3732	57.7645	65.5324	43.5307	50.1523	37.3754	90.8846	52.3957	62.5384	67.4263	39.497	80.431	88.767	92.2305	67.7504	91.8194		0.59305	99.433	79.736
0.65894	140.206	140.402	60.1123	93.1157	101.442	123.846	109.139	181.069	138.844	88.4783	128.202	55.113	90.022	161.16	67.605	136.827	92.6667	96.731	95.3086	135.769	104.667	73.7901	118.178	77.9722	105.914	58.4514	51.3457	28.1014	48.3268	40.158	42.8407	61.5499	34.0713	36.2178	27.9553	69.8939	42.9388	57.784	55.0761	33.6073	67.7155	82.1808	74.6181	60.523	81.1019		0.65894	118.804	122.05
0.72484	107.009	109.635	47.763	78.6298	87.824	90.554	82.999	155.369	125.693	76.6684	90.129	47.334	70.874	123.83	60.078	119.825	80.838	77.175	79.6659	122.513	97.4815	55.2623	89.969	65.6198	101.808	49.5596	45.1574	21.1739	41.8852	35.4022	33.5876	52.7899	29.6564	25.6939	23.0908	49.3323	39.1845	49.5716	48.4626	27.7776	54.2002	72.2609	59.744	53.186	65.7384		0.72484	140.5	171.487
0.79073	82.869	82.125	40.6944	68.8681	73.869	57.434	61.556	114.227	110.5	64.5	66.333	39.005	58.129	92.5	54.806	104.528	67	64.167	63.5	103.667	87.0833	43.2222	72.263	56.3333	91.25	41.8889	38.8333	18.1594	37.8623	31.1534	28.6771	45.0345	25.9367	21.7494	21.4617	43.2148	33.7602	39.8979	39.1027	25.966	42.9493	61.0885	49.3906	46.5	53.3333		0.79073	161.732	213.533
0.85662	65.109	62.491	35.9638	66.8832	61.689	41.895	44.979	79.366	97.438	46.8161	52.893	32.919	49.181	70.163	46.846	96.001	54.4591	57.25	51.1034	88.087	80.5139	37.25	58.742	46.4531	79.9421	33.4497	35.5	16.3478	34.7906	28.0054	24.4587	39.1408	23.6152	21.6746	21.3518	46.2905	28.1964	32.1913	33.1377	23.2377	37.5036	51.545	39.3624	45.7708	42.2731		0.85662	181.526	226.49
0.92252	51.847	51.8	33.5104	67.5694	50.074	33.927	35.546	54.72	81.272	34.5991	42.457	30.42	41.448	54.847	38.815	87.654	44.966	51.305	41.3333	74.889	80.2963	33.3333	47.992	34.3264	67.7901	26.3449	32.8611	14.5797	30.0071	27.0435	20.6448	35.9803	21.3223	21.9998	21.6855	48.1414	21.8248	25.852	29.32	22.2868	30.971	39.7374	31.6762	44.8214	33.2361		0.92252	189.765	204.313
0.98841	40.052	45.525	31.4358	65.6497	38.649	29.767	31.42	41.896	63.319	27.6004	35.604	31.206	33.288	43.339	33.299	75.347	39.9861	43.989	34.2847	61.448	76.7222	33.7708	37.125	26.2014	57.8056	21.5365	28.9722	11.8623	28.2571	25.5459	16.8751	32.1621	19.5689	22.4272	21.3478	42.0024	20.3687	20.8162	25.4565	21.8531	25.254	29.5195	27.6719	44.7773	25.9097		0.98841	180.418	163.177
1.05431	32.899	37.745	28.6296	59.6759	29.287	26.355	28.944	34.764	48.062	24.5716	34.559	31.321	29.182	39.284	35.296	66.802	35.2377	36.742	29.9105	50.833	63.6944	34.6327	28.083	23.5833	52.9105	18.6944	21.608	9.1295	26.1144	22.2114	14.2705	29.3258	17.4024	18.3276	20.6377	30.1091	20.1365	18.9109	22.8225	19.9003	20.0652	23.1709	26.9583	43.1111	21.9907		1.05431	160.53	120.324
1.1202	28.258	30.638	25.3056	48.7361	25.31	25.288	26.845	28.364	37.306	22.7681	34.768	30.22	26.033	34.383	38.809	60.742	32.8194	31.816	27.7369	43.819	47.4815	36.6914	25.495	22.9404	47.3056	16.6568	17.2762	9	24.2903	18.295	13	27.5719	16.3476	15.9203	17.9318	20.3833	20.1848	16.9904	18.7307	17.4036	18.382	21.436	26.1583	40.8221	19.1227		1.1202	134.987	90.342
1.18609	24.612	23.63	24.5	36.2899	21.994	25.82	25.083	24.493	32.139	21.912	32.083	24.594	25.224	30.708	42	57	31.0139	28.554	26.2222	36.75	35.1667	38.6667	24.812	22.0417	39.1111	14.25	14.0833	9.9058	23.9349	16.6377	13	26.6944	16.2238	15.2305	17.5017	16.8176	18.2511	14.492	16.8478	16.053	17.1087	24.8759	24.8281	34.7118	15.3194		1.18609	110.589	71.995
1.25199	25.416	17.17	22.1612	27.0865	19.739	23.777	24.99	20.826	26.872	21.6449	28.561	23.16	23.878	26.307	40.75	49.149	28.4483	26.043	24.8002	31.084	26.9444	49.473	25.214	20.9531	32.6474	12.3472	12.8688	10	21.2899	16.4121	12.5867	23.1683	15	15.1575	16.9855	16.4478	16.177	11.9214	14.5254	15.0733	16.7833	25.5586	23.3281	29.4912	14.2083		1.25199	87.403	58.093
1.31788	25.872	16.022	22.2778	21.3889	18.674	22.56	24.796	18.669	25.722	21.4249	24.043	21.065	23.206	24.485	40.444	41.722	25.5432	22.636	24.9969	25.895	21.9167	52.3704	26.694	21.8148	28.5093	10.5185	12.1111	9.9048	19.1747	16.6285	10.5422	22.0073	14.3511	13.7754	20.0217	14.8932	16.2749	10.933	12.5242	15	16.2681	24.0736	22.3958	26.4491	14.7407		1.31788	68.333	47.942
1.38378	24.319	16.93	21.6936	16.6102	15.833	23.681	26.316	15.344	22.625	23.3768	22.562	21.507	21.022	23.769	39.938	34.347	22.875	18.91	26.625	21.479	20.3472	54.5208	29.19	20.5191	25.1875	9	10.625	8.7832	14.5499	18.0691	9.1212	21.267	12.1323	13.2883	20.9929	12.9473	17.7479	10.6584	14.0676	15.0037	15.8602	20.2065	21.6191	25.5547	15.2292		1.38378	52.536	40.347
1.44967	21.654	18.783	21	14.4016	12.87	25.447	24.444	13.313	20.735	26.8551	24.494	23.135	20.522	26.15	38.827	29.988	20.5355	14.851	29.358	21.225	20	44.8889	33.132	18.9236	24.284	9	8.6389	8.4275	14.699	20.2667	9.2666	22.2823	12.6712	13.6774	23.4565	12.8771	19.3601	11.7386	16.8659	15.5175	13.9125	15.966	20.9106	23.6736	14.6065		1.44967	40.508	38.708
1.51556	18.75	20.528	20.5625	14.0109	12.5	26.5	23.476	12.714	19.039	33.3333	27.417	21.667	20.25	32.083	33.654	27.36	17.8372	14.828	34.0725	22.974	18.75	42.0941	36.243	18.6626	21.5664	8.9068	7.9414	7.4722	13.1944	21.7812	10.1147	22	13.6766	11.5	25.1111	12.5418	19.604	11.3333	20.5278	17.5833	13.5833	13.3194	22.8519	21.7531	13.919		1.51556	33.25	43.639
			21.2222	16			22.889	11.375	18.333		28.722			35	28.75	24.861	16.8611		39.8056	21.972	17.0833	38.5833	39.25	17.6667	23.0556	9.4167	8.3333				11.989	21.6729	15.7687										25.2344	18.7917	13.4167
TMF,GMAP zygotic mutants
	Golgin-84																																															Syntaxin16
Distance (µm)	1	2	3	4	5	6	7	8	9	10	11	12	13	14	15	16	17	18	19	20	21	22	23	24	25	26	27	28	29	30	31	32	33	34	35	36	37	38	39	40	41	42	43	44	45		Distance (µm)	1	2
0	21.278	38.958	19.056	15.833	30.75	27	60.75	37.1667	16.056	49.139	32.271	50.25	73.778	20.4167	77.278	30.6667	15	55.5278	16.75	24.5	31.8056	25.1944	22.5833	13.25	25.8333	32.9167	49.1667	26	26.375	18.75	19.5833	27.6389	17.4167	27.5	12.75	33.8333	30.6528	27.6667	36.25	32.6875	40.9375	20.8333	31	30.4167	22.8333		0	21.667	25.167
0.06589	25.758	50.542	20.514	15.34	40.602	32.347	78.39	42.0097	16.326	65.185	51.982	70.151	90.816	21.1304	111.05	33.8627	19.7593	69.0216	26.5	29.7675	36.8255	28.9174	26.3133	16.1821	39.8603	39.9881	68.6301	32.6071	31.052	16.6082	23.4983	32.7477	22.8322	28.6479	15.5434	44.7248	33.992	33.719	45.8597	36.6404	51.1156	26.2623	37.7025	33.026	29.3364		0.06589	21.674	25.484
0.13179	35.272	66.112	27.63	17.624	57.91	41.488	93.6019	55.626	20.535	82.152	81.075	96.102	111.234	23.7138	138.955	36.8889	28.0556	86.3287	38.8765	36.6777	43.489	34.5432	33.1435	22.9262	56.321	55.0884	86.8048	39.5231	45.329	16.5942	30.5591	44.4691	30.2464	34.2399	23.4437	59.9948	39.6107	39.8113	58.2687	44.0946	58.3958	33.8441	51.0469	40.0486	38.8611		0.13179	21.576	26.57
0.19768	45.557	83.382	41.875	24.22	82.394	55.038	99.6094	77.1393	32.993	106.518	109.431	119.231	134.542	30.5	155.532	40.8125	42.2361	100	50.8958	45.6849	52.2839	43.7639	43.4792	36.4375	71.625	64.689	93.0725	48.6146	69.535	21.7435	41.4413	60.5	36.6052	41.0569	36.9894	75.8802	49.9265	47.7561	72.2405	50.584	63.5215	42.875	64.8203	49.2344	49.3819		0.19768	20.964	28.873
0.26358	61.194	97.092	63.963	44.174	113.947	75.265	101.815	101.27	61.823	116.645	127.213	136.753	150.778	41	162.5	46.3333	54.0926	106.914	58.2099	54.5648	60.625	57.2562	56.9074	56.559	78.963	82.8106	98.6468	54.8889	94.539	32.4783	52.9284	76.5648	49.5454	48.4764	54.1349	89.1667	66.4026	58.8657	81.0052	58.8194	67.3333	56.9506	83.125	56.2222	59.0494		0.26358	22.167	32.678
0.32947	78.474	113.985	89.558	72.185	144.839	101.281	93.9578	110.813	95.862	122.473	127.347	144.971	161.943	54.7754	158.677	50.7701	62.3333	103.54	59.8619	60.7846	73.0694	73.1111	68.4444	76.8442	82.5934	92.1349	100.987	59.7899	117.448	45.3294	62.0005	89.2924	63.5405	60.5644	68.1868	101.979	79.2132	74.5362	81.3777	58.7502	71.4854	69.7585	92.8171	62.3333	66.6806		0.32947	24.25	39.714
0.39536	104.238	126.058	110.167	100.855	165.068	129.083	87.1458	108.254	125.793	118.539	113.576	136.747	162.382	66.4275	145.399	55.7778	61.1111	95.7778	57.6667	64.1562	81.6823	87	75.125	89.3516	83	101.055	96.718	63.375	125.122	58.1656	64.6208	94	72.5208	78.738	76.3081	109.745	88.031	88.8524	80.0756	62.8516	77.8203	78.25	107.617	68.75	71.25		0.39536	28.244	50.407
0.46126	120.565	129.29	118.444	120.474	160.996	155.826	82.901	100.602	137.281	114.909	97.724	116.032	158.043	70.0435	130.475	57.8927	58.9907	83.7176	55.7392	64.5276	83.0165	99.0177	73.3279	91.1829	82.8812	100.028	82.1769	69.4323	125.213	65.044	63.2784	90.3912	71.4097	96.345	77.5375	112.463	87.4029	97.3144	79.7377	59.9195	81.4583	83.2338	116.724	72.4835	72.9429		0.46126	34.209	69.311
0.52715	133.472	127.352	115.917	138.544	134.217	172.188	79.7037	89.4907	145.997	111.489	84.75	92.611	150.769	64.9167	126.017	59.2623	55.7778	71.7932	56.6173	62.6667	76.2593	103.287	69.3148	87.8889	82.8426	95.9938	70.6853	77.5278	118.306	68.6096	54.3299	82.216	65.1014	106.926	74.3296	106.458	82.1641	92.5926	74.0426	56.3056	81.9167	85.3981	120.979	70.0903	65		0.52715	50.722	94.544
0.59305	125.677	119.005	106.347	149.349	99.071	167.406	70.8281	79.4147	142.645	98.623	70.418	75.221	140.734	55.0797	123.904	57.1042	53.4583	62.75	53.0694	64.1354	65.4735	103.576	70.125	82	79.875	86.747	58.8781	91.8958	105.215	66.8858	48.9584	71.4306	55.7535	101.308	65.5111	106.164	72.7908	82.9089	69.2301	46.4688	76.6387	88.2083	111.885	60.9219	55.5972		0.59305	76.769	123.307
0.65894	116.092	108.203	96.898	159.844	74.986	141.713	62.3333	70.8993	141.717	85.19	60.716	69.213	123.771	44.1304	120.271	52.6667	50.5926	54.5	45.9753	63.6302	55.7674	99.5062	68.8333	72.5226	70.8889	75.0208	50.4454	111.87	88.463	63.2174	43.6689	58.3086	44.8478	83.724	54.3724	104.212	63.3377	71.1973	61.3622	42.4783	70.1393	82.5864	100.44	48.1458	46.5185		0.65894	114.209	153.444
0.72484	100.474	92.058	87.576	158.056	68.139	107.562	57.4045	65.2832	123.036	70.755	56.826	70.019	107.628	35.2065	107.008	44.9722	49.75	45.2469	39.4144	67.1007	49.9015	98.2755	67.6543	61.0208	62.2222	64.9883	44.1576	118.068	73.921	55.7182	37.3261	50.1667	35.6087	65.8763	44.5385	105.303	53.6038	55.7883	53.2321	39.2812	67.8744	75.1674	87.7786	36.8125	44.6528		0.72484	153.318	178.685
0.79073	86.208	67.764	80.833	150.658	67.464	77.944	52.6667	62.5573	102.562	60.638	55.001	72.729	96.333	29.2971	89.916	37.0833	50.0833	40	35.5833	60.4583	48.3958	96.1944	65.6667	50.4062	50.1667	56.3854	35.9486	119	62.023	46.1675	32	46.1667	31.1957	54.1907	40.4364	98.5833	46.3732	45.3403	48.1758	33.75	62	63.6667	76.4375	29.875	48.4444		0.79073	189.448	200.58
0.85662	73.139	44.572	71.81	136.594	62.913	57.453	49.515	56.8248	73.544	53.591	55.246	71.11	86.49	26.1957	71.988	31.7168	52.5463	37.0131	32.3897	53.816	47.3199	93.436	56.3565	46.0935	45.2222	49.662	31.1436	112.768	51.696	40.2221	24.415	43.9807	28.5487	46.6073	36.4839	90.2083	42.3004	37.2692	45.5581	27.1113	59.1243	53.8943	69.8542	24.7613	51.6628		0.85662	215.074	212.067
0.92252	63.117	33.031	62.699	123.275	48.812	48.377	45	51.6087	53.529	49.946	54.808	60.236	80.808	24.0036	57.886	25.6667	53.9444	35.3827	27.5432	43.4115	42.6053	88.3704	50.3657	42.1441	40.321	47.4722	25.2439	103.273	41.201	33.9075	22.1054	39.8025	25.4228	38.5724	34.6564	83.0729	39.096	33.0793	42.0211	22.6866	51.4154	49.8349	70.5417	21.9861	53.8179		0.92252	227.692	214.181
0.98841	54.296	30.485	54.632	110.78	33.092	45.59	46.75	46.4756	40.599	46.09	49.029	47.03	78.682	23.3949	48.142	22.8264	50.7361	34.1111	21.1875	41.0625	35.9792	82.75	46.3958	39.127	38.5	47.0352	21.1739	89.3594	31.958	30.161	20.413	35.4375	23.1794	28.9474	28.3963	76.8763	40.506	31.5842	39.9646	21.4316	47.3184	47.7292	72.7949	20.1224	54		0.98841	224.727	210.651
1.05431	46.981	29.09	48.12	89.319	22.419	42.849	47.1759	40.5324	32.697	38.906	45.262	36.278	78.472	21.8804	42.58	20.7747	43.4907	32.2377	17.4599	39.3333	34.0278	76.3457	42.1667	34.8333	37.8858	46.179	19.0586	71.9907	26.294	26.586	18.4016	29.5525	21.1739	22.3308	27.8455	71.75	42.469	30.0926	39.7464	21.1944	40.3021	44.7284	72.0417	16.4028	50.5247		1.05431	206.5	204.713
1.1202	40.997	27.209	40.838	70.894	17.761	38.821	47.7228	36.5201	28.703	31.429	38.395	33.976	77.885	20.2681	34.184	18.3665	33.9444	30.2361	17.4545	38.4585	37.0486	65.5471	35.7083	31.7708	35.6304	43.3628	17.7989	57.2917	23.765	25.149	15.9664	25.4082	19.7174	19.4912	23.9928	65.3724	43.9678	30.8584	38.4565	21.8034	36.0602	40.8349	67.8366	14.0894	44.24		1.1202	178.425	198.53
1.18609	36.02	28.66	34.139	54.931	19.09	33.75	46.6875	34.1263	26.769	25.466	31.215	28.312	73.562	19.1812	31.396	16.3333	25.3333	25.625	17.7778	36.6615	39.0174	54.5556	29.125	28.1719	32.3333	38.1163	16.5254	41.9167	22.421	23.5441	15.3986	22.7778	18.284	18.0277	23.0217	58.5469	44.0049	29.375	34.6304	21.1641	32.2383	35.0417	62.1641	13.9583	36.1389		1.18609	146.225	178.615
1.25199	32.072	24.986	29.787	46.645	22.243	33.125	40.6667	32.3441	26.264	22.641	28.087	25.06	62.036	18.9891	31.343	13.598	19.2083	24.5278	17.2677	36.6457	35.5282	44.642	24.0139	26.4792	27.3333	32.6853	15.5213	29.5278	21.69	23.5217	14.8873	20.1373	16.956	17.9338	21.1014	51.7522	44.0738	27.5988	34.1206	19.0681	28.4945	33.7508	54.4479	14	27.9082		1.25199	120.093	155.548
1.31788	28.194	23.827	24.204	45.422	27.356	32.877	36.6667	30.9861	23.326	20.522	25.692	21	49.519	19.5	31.275	13.0216	16.3611	22	16.7778	34.9306	27.2269	37.6975	22.5	23.6076	24.0988	27.939	14.8715	23.8148	20.187	21.0942	14.7661	17.5	15.0534	18.8727	20.0797	43.5833	44.2391	25.9722	32.9489	17.4306	24.8125	31.9753	46.6458	13.4444	20.7654		1.31788	103.934	130.101
1.38378	25.524	22.848	20.417	48.991	30.328	34.965	34.2031	27.4886	20.525	20.074	21.906	18.833	39.255	20	29.654	11.8542	16.0278	23.4375	17	33.1888	18.875	34.0903	22.625	21.0312	21.75	25.5015	14.5117	22.5104	18.458	21.7711	14.2429	16.2431	16.3768	18.9917	20	35.4362	40.1675	23.6875	30.7609	15.5195	22.75	29.25	39.4219	12.7656	16.1597		1.38378	92.841	104.717
1.44967	24.073	21.333	18.671	57.835	29.978	34.472	32.1157	23.4598	16.892	20.311	19.645	18.221	35.771	20.1848	25.732	11.8889	15.6111	27.3333	16.8889	32.0764	13.8299	31.5556	22.0833	19.1571	20.358	21.668	15.6022	23.5556	20.549	23.2897	13.3406	16.2099	18.6583	17.9008	20.3406	29.0017	32.4275	22.5561	28.3235	16.0269	22.3451	28.0556	34.0391	11	13.8395		1.44967	83.362	82.911
1.51556	21.049	19.319	15.574	66.146	25.194	32.774	29.375	21.4417	15.194	21.188	18.556	17.438	30.931	20.25	24.361	12.0278	14.3056	28.1034	15.9722	30.9132	12.0285	28.7778	21.2662	18.4792	19	20.5144	15.25	26.2778	23.25	28.5833	13.25	15.7222	22.5	16.3889	20.0833	24.25	27.5833	22.5625	24.9722	16.9952	19.9919	25.2639	30.819	10.8915	13.223		1.51556	75.946	64.021
1.58146	19.333		13.667			31.722	27.0833	19.375				17.083	26.5			12.0278	13.8056	27.1667	13.75	28.75	12.3333	26.5	19.25	18.5	18.7222	21		30.5				14.25				21.1667		23.0556		17.5833	16.7969	23.75	26.5625	11.8333	13		1.58146	70.222
WT OrR control
	Golgin-84																																															Syntaxin16
Distance (µm)	1	2	3	4	5	6	7	8	9	10	11	12	13	14	15	16	17	18	19	20	21	22	23	24	25	26	27	28	29	30	31	32	33	34	35	36	37	38	39	40	41	42	43	44	45		Distance (µm)	1	2
0	51.234	112.583	72.833	53.75	73.2222	46.75	24.333	62.25	25	48.75	47.719	28.9167	57	17.333	16.139	18.5	13.694	23.667	23	28	51.056	29.25	19.875	38.917	30.083																						0	27.75	49.167
0.06589	59.576	146.416	100.502	75.4416	85.986	60.09	30	87.675	29.9896	48.8333	59.71	36.672	68.13	22.143	20.167	25.641	18.656	26.564	26.1354	35.662	55.471	47.238	27.856	44.93	35.196																						0.06589	26.589	51.159
0.13179	68.97	189.015	130.289	105.003	105.483	79.569	39.111	115.506	36.5	52.5185	78.942	39.1195	83.342	30.66	27.574	36	27.523	37.464	31.9722	45.055	58.099	73.276	37.879	52.398	40.507																						0.13179	26.656	55.208
0.19768	82.605	215.915	160.141	128.558	126.167	106.969	51.417	134.302	46.7917	62.1875	110.755	43.3381	100.733	42.722	32.536	41.125	42.167	59.384	46.748	59.934	69.974	108.751	55.322	75.063	44.356																						0.19768	27.984	59.326
0.26358	103.38	215.263	187.074	136.957	139.41	143.778	62.099	137.296	64.3333	76.7932	154.316	51.471	121.905	66.185	38.142	55.778	58.784	85.149	73.0417	82.285	84.067	133.244	75.834	111.405	48.503																						0.26358	29.415	58.886
0.32947	123.733	199.797	211.283	133.347	137.664	177.941	73.709	120.795	84.625	89.4344	188.572	63.5376	146.122	98.226	48.08	81.089	80.202	107.038	91.0521	112.935	108.075	149.754	101.362	148.921	58.514																						0.32947	32.245	56.521
0.39536	136.77	173.676	227.25	125.874	129.987	196.312	93.333	88.944	99.5417	95.7778	205.087	77.3801	162.414	145.771	64.578	122.5	99.375	119.95	104.482	144.005	134.111	150.905	122.44	172.375	79.289																						0.39536	38.373	56.361
0.46126	136.806	153.654	233.658	120.322	123.442	190.677	113.028	60.888	102.208	99.7755	208.682	82.6692	161.249	184.502	83.583	163.637	116.864	129.271	106.11	167.893	158.743	153.248	133.811	184.45	108.628																						0.46126	42.214	59.483
0.52715	134.382	130.28	237.071	116.087	114.569	166.139	134.096	43.66	99.6667	100.793	204.083	80.5771	138.472	199.75	99.109	194.389	134.377	129.313	96.2222	166.011	171.503	145.292	136.56	183.452	142.741																						0.52715	47.628	67.955
0.59305	128.304	110.234	233.865	113.355	101.105	139.547	142.917	35.198	95.4583	97.2292	171.879	75.3445	109.638	201.823	112.081	199.99	151.708	117.064	77.3203	135.044	158.019	131.355	126.846	165.12	168.106																						0.59305	58.238	76.76
0.65894	117.633	93.841	212.6	104.232	90.2993	117.438	140.21	32.361	96.9792	88.8272	132.365	70.9433	83.2	182.59	119.254	186.486	160.069	94.848	62.5451	96.539	129.643	111.475	113.788	133.113	180.028																						0.65894	76.125	85.029
0.72484	101.731	77.217	187.222	96.377	84.1441	100.182	123.389	31.796	90.901	75.5525	97.187	66.034	66.184	155.299	116.062	163.425	148.216	73.479	57.2361	67.275	100.469	90.59	101.006	95.289	180.668																						0.72484	102.783	95.052
0.79073	85.188	71.138	160.333	87.8478	84.3036	91	98.889	34.5	81.3333	59.75	67.482	58.8612	57.781	124.667	110.405	140.333	123.667	64.736	57.5938	50.138	81.781	69.323	90.641	63.795	173.984																						0.79073	132.438	109.419
0.85662	76.471	64.473	141.129	79.761	74.7754	78.233	73.811	38.092	68.4115	43.7971	53.938	48.6712	50.413	98.586	97.775	115.865	90.829	60.189	55.6369	38.315	68.976	52.865	83.169	45.858	155.976																						0.85662	161.37	131.563
0.92252	69.068	64.092	127.495	68.1215	66.1449	78.562	56.519	41.448	57.5208	30.0617	44.199	36.9812	46.501	77.812	83.811	90.625	81.458	62.041	52.1858	33.568	60.413	46.064	75.705	36.438	128.335																						0.92252	188.208	160.815
0.98841	63.961	64.356	116.667	58.3768	63.2481	79.656	45.688	43.514	51.1875	21.0972	35.832	27.4273	37.725	60.443	65.645	67.328	67.167	59.996	45.9115	30.275	56.6	40.343	63.461	29.086	94.672																						0.98841	212.153	190.216
1.05431	59.167	64.006	103.951	56.8826	59.3034	81.889	38.91	46.167	49.25	18.2253	30.19	23.2311	29.486	46.583	53.664	56.694	67.099	54.271	37.9444	28.267	53.012	31.241	52.171	23.073	66.921																						1.05431	227.08	213.46
1.1202	53.11	63.855	88.285	60.3057	56.1232	77.54	34.666	49.167	45.7344	16.4167	30.078	21.1483	23.793	41.389	44.603	48.922	60.245	46.362	32.8381	26.519	45.906	21.372	42.415	19.164	48.27																						1.1202	225.838	228.092
1.18609	43	63.039	74.146	70.3623	51.6838	72.625	32	50.167	43.5	17.3333	27.661	21.529	21.906	37	37.564	45.375	52.375	35.782	28.7578	23.396	39.822	15.717	37.168	23.156	37.926																						1.18609	203.537	228.498
1.25199	36.983	60.072	70.82	72.2648	49.5992	69.458	28.186	47.88	40.1302	16.2508	28.509	30.4765	18.008	30.744	31.184	44.109	42.343	26.754	25.1506	18.696	35.735	13.558	36.042	24.832	35.806																						1.25199	164.631	211.306
1.31788	34.571	57.555	74.951	70.1238	47.8112	67.556	24.16	41.957	38.3333	16.1667	29.917	34.0362	15.819	26.333	27.026	41.722	33.488	18.628	17.2396	16.234	34.088	13	33.462	26.129	29.632																						1.31788	120.095	182.928
1.38378	36.819	53.066	77.932	59.7681	46.6051	64.531	21.25	35.021	36.125	15.3542	28.504	36.7423	16.76	28.208	23.186	39.083	27.542	16.571	13.485	15.425	31.72	12.529	34.814	27.354	23.78																						1.38378	80.247	150.331
1.44967	39.735	46.444	78.238	51.7826	43.4203	65.507	19	29.614	32.6667	15.3457	30.875	32.3993	23.885	29.692	18.109	38.056	26.526	16	13.2717	15.746	31.254	11.384	34.624	25.069	18.498																						1.44967	53.961	122
1.51556	44.718	39.472	71.03	43.6111	39.4722	68.241	16.389	24.5	29.375	14.9066	28.75	29.5	26.852	28.352	15.083	32.845	30.548	16.306	14.0369	17.167	31.333	11.333	36.528	23.085	18.184																						1.51556	39.191	99.306
1.58146	52.562		62.583			70.25	14.917	22.5	25.9167	14.3056			28.625	26.417		25.5	33.667		14.5833				38.083	20.188	20.875																						1.58146	33.688
[truncated: 43 more columns]

## Sheet: Fig S5 A-B YFPPgant9 G-84 Sec16
line profiles integral membrane protein in WT and TMF,GMAP zygotic and maternal zygotic mutants
Figure S6A-B
YFP::Pgant9, Golgin-84 & Sec16
YFP::Pgant9 stock as control
	YFP::Pgant9																																	Golgin-84
Distance (µm)	1	2	3	4	5	6	7	8	9	10	11	12	13	14	15	16	17	18	19	20	21	22	23	24	25	26	27	28	29	30			Distance (µm)	1	2	3	4	5	6	7	8	9	10	11	12	13	14	15	16
0	4	4.583	5.688	9.083	6	7	6	8.25	12.312	10.5	21.083	5.167	7	8.3333	8	9	8	11.694	11	24.4722	20	18	14.694	15.167	27.75	14	10.583	14.3333	20.333	13.333			0	7.6667	9.0833	6.6875	10	8.083	9	8.556	10.438	15.75	14.5	23	8	13.25	9.139	12.833	11.3333
0.06589	4	5	5.789	9.922	6	7.609	6.646	9.26	12.735	9.321	16.459	6	7.319	6.6528	7.609	9	8.264	11.522	9.639	25.2994	18.287	18.561	14.009	15.917	26.7	13.211	10.815	14.7778	21.083	12.319			0.06589	9.0972	9.809	7.1746	10.9115	7.821	9.7009	9.646	12.627	16.183	15.396	17.652	8	14.698	9.389	14.246	14.3495
0.13179	4	5.38	5.406	11.167	6	8	8.033	10.271	13.208	9.273	12.917	6.167	7.906	6.1389	7.51	9.579	10.287	13.003	9.111	23.0062	17.06	17.951	14.729	16.88	26	12.306	10.972	15.0123	22.135	11.5			0.13179	11.0312	11.0813	8.4329	13.8333	7.201	10.8721	10.217	16.67	17.97	16.602	15.071	8.241	15.35	10.778	16.92	17.1944
0.19768	4.744	6	5.62	13.023	6	8.578	9.73	11.562	13.938	10.264	9.958	7	8.203	5.9219	7.99	11.958	12.394	15.177	9.75	21	17	18.036	17.122	18.087	26.167	12.792	10.818	14.5	23.917	11.5			0.19768	14.4848	14.998	11.625	19.6441	7	12.8594	11.812	23.41	21.459	18.75	14.941	9.653	17.108	13.135	20.677	20.9167
0.26358	5.083	6.243	6.547	13.222	6	9	12.109	14.167	15.389	11.969	9.272	7	8.438	6.6667	9.012	14.981	16.417	16.432	10.577	21	19.315	18.889	19.222	18.889	27	12.074	10.778	14.6111	26.938	11.833			0.26358	18.8542	20.1736	17.3333	27.1111	8.361	15.5898	15.697	33.007	25.681	22.479	16.599	10.333	20.417	18.741	27.012	27.2593
0.32947	5.812	6.762	8.12	15.875	6.622	9.625	16.493	18.523	16.875	12.986	10	7	9.313	7.5417	10.982	19.294	25.5	15.917	10.974	20.9753	20.986	22.092	22.75	19.569	30.253	12.216	11.389	14.8889	33.438	13.472			0.32947	24.1016	25.8586	26.3843	36.9126	11.486	20.8909	22.122	48.221	30.241	28.212	20.152	12.644	24.062	28.635	37.389	36.4329
0.39536	6.925	8.124	11.406	20.965	8.125	10.747	24.792	24.812	18.875	16.172	10	7.333	11.34	8.7986	14.708	26.75	42.623	17.583	12.667	23.2778	21.542	27.167	27.5	22.167	36.792	13.167	14.146	15.1111	43.986	15.75			0.39536	33.1094	31.3316	38.0977	52	18.25	27.9287	32.453	69.188	36.297	37.07	23.833	17	28.215	40.5	55.967	48.375
0.46126	8.764	9.427	17.909	33.755	10.49	13.188	38.486	35.086	20.271	21.352	11.588	9.472	14.027	12.4178	22.818	35.907	66.557	22.389	16.167	25.9444	24.782	35.719	37.2	26.11	48.71	15.928	21.027	15.0895	58.546	19.319			0.46126	43.9858	39.5872	52.2344	71.0156	29.125	37.7856	46.571	92.265	46.44	49.519	30.054	24.245	34.556	56.071	85.515	59.8449
0.52715	12.333	12.991	30.281	55.269	14.593	17.312	58.167	51.083	24.861	29.333	13.858	11.944	17.75	18.8796	35.556	45.611	93.833	27.333	20.67	29.3735	31.407	51.806	50.167	31.907	61.472	21.519	31.623	17.8889	81.253	25.083			0.52715	55.7778	49.9722	66.1042	91.8519	45.509	49.25	65.833	114.778	59.444	64.833	41.302	35.694	46.104	76.62	121.611	71.3519
0.59305	19.268	17.386	50.714	86.172	22.967	24.147	85.064	75.688	32.145	38.5	18.938	16.056	23.979	28.599	54.835	53.167	122.658	31.75	29.535	36.8889	40.75	76.182	64.019	45.017	84.693	31.922	47.219	24.0833	113.823	35.167			0.59305	69.0273	59.375	78.6772	102.854	66.586	60.8308	88.354	133.766	73.178	80.688	56.833	51.569	65.771	97.943	157.889	85.875
0.65894	28.707	24.016	78.552	117.208	36.675	34.979	120.179	106.618	43.769	48.273	26.062	20.759	33.317	41.8125	83.25	58.782	156.499	38.528	46.42	51.1049	52.648	102.201	74.979	58.565	113.736	46.544	70.768	34.6543	145.955	53.069			0.65894	80.9861	68.8377	90.0566	102.285	86.694	73.0674	109.704	145.396	87.418	96.935	75.556	73.463	92.863	117.549	186.891	96.3796
0.72484	40.85	33.544	108.49	133.857	56.321	51.38	157.536	135.647	60.375	58.656	39.036	28.009	46.799	57.4184	119.309	63.514	194.231	45.902	68.853	71.6574	73.574	130.377	84.219	74.089	142.231	65.35	102.958	49.4907	160.855	76.465			0.72484	90.8832	75.3568	98.6989	93.8154	103.36	82.8005	126.472	144.958	103.771	110.855	94.311	101.069	122.481	127.762	201.878	103.884
0.79073	56.938	48.042	131.062	134.667	81.688	72.797	187.917	154.125	78.562	69.875	57.889	37.417	64.031	71.6667	161.34	70.667	225.797	55.167	90.167	95	94.167	157.667	97.667	90	163.333	85	134	68.0833	149	102.667			0.79073	98.2431	79.6667	101.438	81.5556	111.642	87.75	133.785	135.781	119.562	117.938	110.389	123.139	145.008	128.667	196.917	107
0.85662	73.621	66.539	141.058	122.288	107.785	94.668	200.772	158.679	99.186	85.973	84.466	54.231	83.879	83.6672	200.376	81.065	239.385	68.202	105.718	111.923	112.898	179.34	108.842	103.891	170.609	104.167	154.789	86.2407	120.998	122.646			0.85662	100.198	79.847	95.7702	67.9583	107.484	87.6438	128.57	118.633	130.646	120.083	122.976	142.171	154.467	119.249	179.685	107.887
0.92252	90.198	86.817	139.244	102.572	132.264	110.062	187.062	147.812	118.294	102.893	114.367	77.833	105.26	94.7662	227.684	92.926	231.169	84.414	112.864	119.006	134.315	192.799	117.604	112.259	172.493	115.299	156.985	100.673	88.933	128.597			0.92252	97.0191	75.3721	84.084	53	94.1	81.8027	109.931	97.764	133.653	121.625	120.815	147.796	150.887	106.354	158.186	98.4213
0.98841	104.856	103.496	130.967	79.927	149.999	115.783	151.951	124.855	130.629	119.787	144.854	104.875	125.703	98.0174	236.059	108.5	205.678	101.615	110.396	115.694	146.375	193.224	126.613	117.115	168.542	110.771	147.373	109.639	63.201	120.062			0.98841	88.7478	66.8131	68.7754	38.6337	77.303	72.3489	85.487	75.176	129.254	122.262	109.646	144.333	140.958	87.859	139.326	85
1.05431	111.991	112.618	119.094	56.75	149.595	110.969	108.056	97.215	134.889	128.667	169.253	130.093	140.208	95.7963	225	119.093	172.469	116.83	94.33	99.7778	155.713	185.472	123.611	117.63	165.917	95.074	127.787	109.608	43.58	100.528			1.05431	79.7315	58.0486	53.2812	26.75	62.85	60.5312	62.63	56.278	116.34	115.333	91.673	131.269	123.306	64.509	121.259	68.1481
1.1202	112.829	108.919	102.984	36.689	138.402	99.136	70.354	72.952	129.868	132.368	179.322	144.727	143.544	89.5515	199.276	124.431	140.306	125.557	68.649	79.9537	146.218	166.366	118.672	108.301	159.927	74.822	100.644	98.5833	29.915	80.146			1.1202	67.2639	48.2153	39.526	18.0376	52.031	47.9331	44.681	42.123	98.06	100.254	73.168	114.542	99.779	44.224	103.416	50.5231
1.18609	108.542	95.83	83.924	21.938	119.229	82.812	45.425	55.375	111.891	126.648	170.667	145.278	136.057	81.8194	165.562	119.417	117.775	124.889	44	58.7222	126.375	139.062	107.84	92.333	147.625	56.625	74.979	81.3333	21.333	62.25			1.18609	54.7917	37.783	28.5938	12.1042	41.101	35.6377	34.425	32.938	77.086	83.211	54.917	102.222	74.223	29.312	88.099	38.125
1.25199	98.976	76.5	63.854	13.255	91.796	66.914	30.103	42.335	88.575	109.314	146.667	128.611	119.069	70.1267	130.243	104.303	99.435	115.982	26.437	43.6204	100.245	111.568	94.858	75.955	134.986	40.955	53.62	64.321	16.639	48.549			1.25199	44.0033	30.252	21.1719	9.1111	32.92	27.0076	27.68	27.656	55.8	65.916	39.527	89.69	57.583	19.905	75.646	29.3102
1.31788	80.486	55.438	47.542	8.185	66.738	54.875	22.319	32.625	65.069	87.031	111.988	102.38	98.214	55.3333	98.535	85.389	85.75	98.58	16.954	32.6327	72.593	88.667	82.667	56.389	116.333	29.519	40.025	47.1667	13.444	37.333			1.31788	33.6528	25.1019	16.2292	7.1852	27.367	20.75	24.521	24.816	38.694	51.698	26.87	74.556	47.89	14.815	65.201	23.6481
1.38378	58.167	40.219	35.806	5.939	46.655	44.383	19.136	25	44.52	64.268	78.222	73.264	78.092	38.8958	73.138	66.083	69.083	81.875	13.312	28.5	50.25	70.552	65.939	40.181	92.609	22.641	32.281	34.1667	10.917	28.979			1.38378	24.7821	20.9512	13.6157	6.5608	23.583	17.1094	22.083	22.73	25.477	41.166	19.549	56.847	43.111	12.292	54.375	18.5625
1.44967	36.526	29.026	26.894	5.354	33.535	35.312	16.583	18.75	29.706	46.443	48.58	48.611	59.896	26.3935	52.011	48.181	57.111	66.096	11.333	26.2099	38.44	58.042	47.986	27.648	71.472	18.556	24.249	24.9383	9.972	23.639			1.44967	16.2766	18.0278	11.1875	5.8681	21.097	14.2002	18.889	21.201	18.978	34.292	14.549	44.296	40.632	10.583	42.264	13.7731
1.51556	21.659	21.69	20.771	4.823	25.003	27.223	14.764	14.625	19.472	37.448	27.623	30.931	45.102	17.0752	36.862	30.701	44.781	51	11	23.8056	28.213	47.967	33.156	20.441	53.696	15.472	20.389	21.6173	8.67	19.542			1.51556	11.6411	16.7222	9.1261	5.1528	18.84	12.0212	15.882	18.823	14.647	27.954	10.722	36.662	38.223	9.607	30.272	11.5972
1.58146	13.889	17.861	16.016	4.139	19.375	22.469	14	11.875	13.75	30.25	15.75	20.167	33	11.0556	26.222	20	34.719	37.333	10.167	22.1667	22.5	39.5	24.5	17.083	40.083	13.917	15.833	18.5278	8.972	16.25			1.58146	9.8889	15.6667	8.2344	5	16.792	10.9062	14	16.25	12	23.25	8.583	30.25	34.5	9	20.222	11
TMF,GMAP; YFP::Pgant9
	YFP::Pgant9																																	Golgin-84
Distance (µm)	1	2	3	4	5	6	7	8	9	10	11	12	13	14	15	16	17	18	19	20	21	22	23	24	25	26	27	28	29	30			Distance (µm)	1	2	3	4	5	6	7	8	9	10	11	12	13	14	15	16
0	10.833	13.031	14.3333	10	16.3333	11.972	10	8.8333	14.833	12.167	8.75	15.667	6.1389	7	14	9.75	12.333	7.9167	14.5	6.6667	15.5	9.8333	22.167	10.083	11.167	17.111	18.667	18.083	15	11.833			0	13.3056	18.6562	57.25	21.194	14.6667	9.889	17.833	17.5278	15.9167	16.5	8.75	10.25	12.6667	8.8889	23.667	10.2431
0.06589	10.162	11.75	13.3889	9.375	17.9167	11.562	10.9167	8.1111	14.539	14.083	9.356	15.979	7.3472	7.775	13.9167	8.3576	11.056	7.3715	15.764	6.7221	15.931	9.9346	21.417	10.819	12.833	16.306	18.369	18.05	14.8862	10.568			0.06589	14	19.8889	48.0029	22.969	14.9583	10.25	20.358	20.4167	17.8206	20.1667	9.356	12.292	13.2986	9.0569	26.417	9.7674
0.13179	11.167	11.587	12.7245	10.84	17.8125	12	13.0671	8.9676	16.157	15.583	11.032	14.458	7.3889	8.5	14.375	8.6319	12.444	7.8056	17.389	8.0972	18.861	10.6944	21.235	11.806	15.006	15.29	17.266	17.701	14.635	12.333			0.13179	14.6667	21.8715	40.037	26.09	15.9375	13.014	24.877	23.588	21.463	25.7083	11.185	16.931	14.0093	10.9167	30.688	8.934
0.19768	12.451	12	13.375	14.226	17.1198	12.208	15.5573	10.1944	20.656	18.292	12.792	12.542	10.1736	9.679	15.375	8.9484	14.55	7.125	18.719	9.0777	20.156	11.7465	20.5	13.208	15.333	14.25	16.476	19.807	16.0417	14.833			0.19768	18.9306	24.625	36.6354	31.993	19.8698	17.292	33.573	25.0556	27.625	33.0903	15.625	23.292	15.309	14.7083	38.005	9
0.26358	14.778	11.892	15.1111	16.333	16.6667	13.5	18.6667	10	23.833	22.5	12.87	13.833	12.3889	10.432	15.6667	7.9225	14.519	7.7778	22.123	9.6157	22.333	13.3704	18.84	13.111	15.577	15.272	15.914	24.222	18.5556	18.136			0.26358	25.537	31.059	38.4074	39.667	27	24	46.926	25.9444	37.2407	39.6667	20.667	31.333	18.2778	18.8889	46.667	11.5417
0.32947	16.361	12.069	19.0006	22.295	18.75	14.632	21.5584	11.2593	28.583	29.5	13	18.479	13.9306	12.552	16.125	6.4714	15.069	8.0139	26.699	8.5195	24.153	15.0972	19.194	15.653	15.056	17.542	15.78	29.524	22.8162	21.364			0.32947	35.9213	41.3889	44.1134	53.382	36.25	32.625	63.755	25.0648	47.5405	46.2292	28.778	41.299	23.4942	23.1046	56.203	13.4835
0.39536	17.958	14.531	23.875	33.34	22.8333	16.236	24.4375	13.7083	34.583	38.361	14.5	32.833	16	19.875	15.8125	7.3333	16.833	8.0833	34.229	8.7899	23.833	17.5833	19.5	19.146	17	20.667	18.586	34	28.125	26.833			0.39536	46.5833	55.6875	54.125	70.333	47.3958	46.764	81.562	26.4167	55.6667	52.5278	42.667	54.917	31.0833	30.8125	65.021	17.75
0.46126	21.525	18.076	32.6262	50.104	27.625	20.938	28.8721	17.4028	43.816	49.729	19.593	52.771	20.0868	33.23	17.1615	8.0875	22.723	10.0972	45.393	10.4828	24.608	21.9821	21.299	24.529	17	25.125	21.933	40.997	36.7467	35.994			0.46126	60.3889	72.375	67.8889	87.677	59.8385	63.75	97.175	31.2361	64.3021	60.6458	59.384	71.062	40.6979	41.7639	74.156	24.9682
0.52715	27.639	26.465	42.25	70.861	34.5	27.222	34.5093	20.9259	52.731	64.583	26.694	76.333	27.4167	52.577	20.75	9.5833	36.602	13.4167	56.614	14.0139	29.222	28.7778	26.951	29.84	17.944	27.843	24.898	47.944	45.9784	51.068			0.52715	75.2593	88.1597	85.5463	105.278	70	88.083	111.12	41.3519	71.1852	68.75	78.509	89	55.7407	55.6451	84	39.0139
0.59305	37.535	36.25	59.6198	92.05	45.1042	41.542	40.974	24.875	61.677	81.215	39.5	91.479	35.6806	76.531	25.1771	13.8229	55.474	18.4167	67.337	17.1862	39	39.2917	35.528	41.083	18.917	39.08	28.689	60.938	55.875	71.444			0.59305	91.9375	101.25	101.229	122.733	78.1771	111.5	118.516	52.0556	78.7083	74.2569	98.375	104.583	73.3021	68.5712	94.453	57.8893
0.65894	50.856	42.024	74.2546	116.458	57.7708	56.5	46.6644	31.625	73.676	98.25	54.634	102.542	44.8333	97.607	31.0208	21.4514	79.396	26.8333	79.109	21.9595	55.889	51.6227	46.883	55.807	23.142	57.148	38.547	83.375	66.5039	103.358			0.65894	103.88	107.535	111.025	133.708	82.8542	129.75	120.412	62.9722	85.1111	76.1667	127.102	116.583	88.7222	81.3133	104	80.0243
0.72484	68.03	53.333	88.8322	142.554	74.8125	73.882	59.3524	41.6991	84.713	110.042	72.38	117.438	57.4109	115.86	37.0781	31.201	103.064	38.6562	99.139	29.7201	74.215	66.467	62.509	73.864	28.799	80.139	57.953	107.542	79.7778	143.762			0.72484	107.556	110.868	110.516	136.531	84.9375	136.215	115.514	71.037	91.5567	73.6667	148.625	121.66	100.272	89.4502	117.594	96.2773
0.79073	86.833	66.844	92	164.444	86.3333	90.056	73.3333	53.6111	95	113.833	95	131.5	65.8889	124.778	43.3333	44.3993	123.111	52	117	43.8056	96.167	81.6667	82.806	91.667	37.333	103.5	83.385	140	92.3333	179.083			0.79073	103.667	111.938	100.667	134.556	82.3333	129.056	107	75.2778	94.5	66.2778	158	118	97.7778	90	127.333	102.726
0.85662	103.97	81.681	102.528	177.719	90.9531	106.812	82.3385	64.5139	104.468	114.042	117.778	146.812	70.75	123.571	53.7656	61.6751	136.832	68.8472	136.32	64.4164	121.899	95.6429	104.63	106.423	50.611	130.726	111.514	156.71	102.696	204.296			0.85662	92.2361	110.375	91.3229	131.583	75.875	110.5	96.078	73.9583	90.169	55.7292	154.5	107.167	90.2049	87.0754	134.073	95.626
0.92252	109.819	99.017	107.125	182.569	92.3125	121.806	90.9375	72.7361	114.324	110.167	130.833	147.875	70.6019	116.256	61.3125	82.0486	140.132	82.9722	140.107	79.8351	148.306	103.014	122.074	117.052	72.358	156.407	135.621	157.396	105.361	216.327			0.92252	78.4676	104.219	81.5023	133.306	68.875	86.917	82.833	69.4491	79.6667	45.25	137.278	97.139	75.2037	83.8611	135.438	79.4097
0.98841	96.938	110.188	109.266	182.007	90.9115	128.771	94.5312	80.7083	124.635	100.16	138.833	137.562	67.1146	102.297	66.4844	98.2591	131.747	95.4375	130.998	93.0291	158.792	104.016	130.5	122.406	96.417	166.819	153.683	142.516	101.641	216.25			0.98841	66.0208	94.5625	71.625	131.401	63.9219	64.826	70.734	60	65.8542	34.8472	113.167	88.812	59.9583	78.9062	130.901	56.4935
1.05431	73.694	112.292	104.056	172	93	125	93.3056	84.6389	127.269	81.917	135.954	125.25	61.6667	88.762	75.8333	102.537	117.556	94.4444	114.608	98.6759	153.611	98.6296	126.525	122.5	115.056	159.136	163.181	121.222	87.1667	204.247			1.05431	56.1667	83.2986	62.6481	126.833	58.5833	49	59.87	50.9167	56.2685	26.6667	88.491	82.583	43.8056	71.4846	122.667	35.9005
1.1202	49.713	107.861	93.9728	154.325	88.75	109.069	89.1748	81.0602	121.903	64.208	121	110.993	54.1551	76.288	80.4375	103.884	97.087	84.434	99.329	100.842	136.212	91.1337	112.636	114.71	114.42	144.488	157.457	99.066	69.5972	182.352			1.1202	47.9167	75.4167	54.1939	116.715	54	38.139	50.975	41.6111	48.36	20.5625	69.778	79.167	29.5417	64.3314	110.25	23.4214
1.18609	33.778	99.219	81.9167	137.167	76.6458	87.181	82.9583	74.8611	109.083	51.083	95	93.958	47.0556	67.917	85.4583	91.7361	77.896	68	80.562	92.9219	118	81.6389	91.889	99.667	101	123.889	139.288	76.771	52.6667	153.056			1.18609	39.1667	70.0938	47.5208	101.521	50.7917	30.889	44.667	32.7361	43	17.2639	53.625	77	19.6111	57.0139	91.896	16.4514
1.25199	24.208	91.993	72.625	123.26	63.7031	66.062	76.1163	59.6944	95.399	38.667	71.398	77.583	40.8924	60.987	87.9531	73.1347	58.487	49.375	61.064	79.5692	94.58	68.3235	67.534	82.538	80.074	97.957	106.212	56.602	40.5376	117.883			1.25199	32.1713	66	41.7216	83.385	45.6302	25.688	41.056	27.5694	37.4838	13.9375	43.231	75.333	15.066	48.9709	72.891	13.7771
1.31788	19.167	82.285	63.8519	99.778	52	49.833	64.4444	43.7593	80.241	30.333	54.926	62.167	32	54.049	82	53.0382	43.148	35.6111	43.198	65.875	71.833	54.8889	50.858	66.815	56.336	70.87	76.554	40.778	32	87.497			1.31788	25.5926	61.0417	36.3704	69.889	40	22.167	37.444	22.1481	34.4259	12.1667	37.5	71.278	12.2778	40.6667	55	11.6458
1.38378	16.625	73.875	54.8333	77.41	46.9844	41.299	54.1094	32.0972	66.562	22.16	42.5	50.896	24.25	45.208	69.0573	38.1979	31.191	27.5625	29.828	52.6098	53.667	43.3785	37.944	56.663	37.417	55.812	53.351	31.901	25.6128	63.5			1.38378	20.4514	54.875	31.1302	58.701	33.6719	18.583	33.708	17.2361	33.1562	11.2014	36.333	66.062	11	33.2674	42.354	11.089
1.44967	14.218	64.899	42.9722	58.521	45.1042	37.125	39.7106	24.4444	51.741	16	35.861	43.833	16	34.18	55.1667	27.9583	23.419	24	21.833	40.3027	40.167	37.3727	30.858	53.383	26.784	47.806	43.137	29.34	21.3758	49.006			1.44967	16.8889	47.8715	27.3079	50.938	30.5208	17.375	30.044	13.0417	33.5093	11.9583	31.801	61.125	11	27.8596	35.229	10.7153
1.51556	12.137	56.229	33.5694	48.757	40.8438	32.208	30.5613	18.9907	38.358	12.542	31.282	38.618	12.3333	25.274	45.5938	19.27	17.742	24.1215	19.254	35.3932	32.271	32.9774	27.395	57.867	21.969	43.222	37.2	28.748	17.6806	38.015			1.51556	14.1366	42.2569	24.6383	44.792	30	17.458	28.867	9.3287	34.0428	12.8125	28.088	54.194	10.9421	23.9306	31.078	10
1.58146	9.167	49.969	27.75	45.556	35.5833	27.722	25.5	15.4167	31.5	12.667	25.583	35.5	9.0833	20.75	36.5833	13.75	13.972	22.6667	17.889	33.3194	27.833	30	24.75	67.417	20.667	39.694	35	30.25	14.5	31.5			1.58146	11.3333	38.7188	22	40.889	30.6667	16.667	27.25	7.4167	35.3333	13.3056	23.417	50.75	9.25	20.25	28.75	10.4167
[truncated: 45 more columns]

## Sheet: Fig S5 C-D aManIIGFP G-84 Sec16
line profiles integral membrane protein in WT and TMF,GMAP zygotic and maternal zygotic mutants
Figure S6C-D
aMan::GFP, Golgin-84 & Sec16
aManII::GFP stock as control
	aMan::GFP																																																Golgin-84
Distance (µm)	1	2	3	4	5	6	7	8	9	10	11	12	13	14	15	16	17	18	19	20	21	22	23	24	25	26	27	28	29	30	31	32	33	34	35	36	37	38	39	40	41	42	43	44	45			Distance (µm)	1
0	16.7817	10.4124	15.9606	16.7845	11.265	16.75	13.75	9.4444	12.1389	20.1389	16.5833	9.0278	30.8889	9.25	11	9.7344	8	12.6667	18.4444	17.375	18	15.111	14.6667	10.5833	14.5	11.667	24.5	33.375	22.5	19.3333	20.1667	12	24.5	33.25	19.5	12.743	18	14	17.5	23.125	17.6513	11.5	13.8889	16.583	13.5			0	15.317
0.06589	15.4746	12.4175	12.5047	16.9738	11.92	19.3056	11.0579	10.0154	11.9502	20.9583	16.2932	10.0077	29.9028	10.6698	11.4344	10.8934	9.3177	14.4042	20.4799	16.8238	16.398	16.167	13.2865	11.4726	14.7222	12.741	25.8333	30.0833	23.7271	20.5069	20.32	14.3906	25.0846	33.1042	18.918	13.301	19.7083	14.465	16.736	19.394	16.3922	11.405	13.9653	19.759	14.257			0.06589	14.8287
0.13179	14.1218	13.8008	11	12.9043	11.296	18.7901	9.0833	10.6914	10.9722	21.1937	17.4321	9.7222	28.2809	9.9938	13.9551	11.7613	10.5	15	21.11	16.0321	18.372	16.819	13.3229	13.4568	15.3889	14.304	23.7708	25.75	23.4464	23.6806	22.1389	18.4062	24.5365	33.0833	17.4167	16.39	15.7083	14.865	15.681	19.104	14.8725	10.351	14.289	19.569	14.681			0.13179	17.4971
0.19768	12.7284	15.2253	11.3329	11.9004	10.93	18.0694	11.2917	12.5833	10.9618	24.7135	17.3333	9.7569	26.9375	9.6667	13.25	13.2052	11.8438	16.0825	21.237	13.9375	20.995	15.969	16.7969	14.566	15.0417	17.676	21.9219	24.9375	22.0439	25.7465	24.6589	22.2266	23.3477	37.3542	16.74	19.11	13	17.852	17.551	20.047	14.8004	9.913	17.1441	18.421	16.259			0.19768	22.4262
0.26358	13.838	15.0013	13.9257	12.1268	12.071	17.1235	10.2593	15.1019	10.9074	25.4444	18.2222	10.5123	27.9815	9.534	14.1432	15.997	14.8333	18.1157	22.5995	16.3455	22.292	15.907	20.625	17.3272	17.1111	20.894	19.375	22.75	24.3759	26.3056	27.1713	27.875	22.8125	38.8333	18.5579	21.856	13.4167	20.997	17.25	19.582	18.5265	10.502	19.5278	15.292	18.769			0.26358	28.7606
0.32947	15.0812	13.5723	16.483	14.9626	12.658	17.5008	10.7188	18.5123	11.9097	25.9493	18.6852	10.0556	26.0401	12.0278	14.5425	19.1008	18.1302	15.5625	23.9009	21.7504	22.649	18.264	27.1979	23.0548	20.5284	23.093	20.4375	26.7292	24.1562	26.7986	31.3501	32.1328	23.5534	43.2917	19.8155	26.725	17.5417	23.931	26.312	19.025	22.9615	13.246	20.5114	15.033	21.95			0.32947	36.4943
0.39536	19.8389	14.2442	19.6341	14.9683	13.794	16.8889	11.3333	16.5	11.9167	27.4792	27.8333	11.25	22.4306	13.1667	14.9375	22.0529	23.8125	16.8507	25.9184	25.2969	24.51	21.583	29.6562	27.25	28.1875	25.901	20.625	28.6875	24.5957	30.4167	38.941	37.0312	24.375	49.9306	17.6615	36.799	21.25	32.292	35.451	21.281	26.6258	18.146	21.2188	19.292	28.549			0.39536	46.6552
0.46126	28.3986	14.7373	23.8781	14.6455	13.103	16.4252	12.9444	21.2809	14.8449	28.0233	38.9012	13.2546	21.9383	16.4691	14.9474	26.6635	29.5781	17.4525	27.8458	31.875	25.953	30.579	31.2786	27.8939	34.8484	28.374	24.0521	30.4583	26.6406	32.5972	49.6181	44.2031	22.3984	58.375	20.5541	52.745	27.8958	48.793	46.923	25.896	28.695	22.883	23.6111	20.085	34.888			0.46126	62.119
0.52715	40.6418	15.1926	34.4799	15.497	14.085	17.4444	15.8333	25.9352	19.5278	29.8333	45.5494	18.9074	17.2654	16.6975	16.125	35.7323	40	18.7037	34.0741	32.4965	27.667	39.444	30.8333	28.287	41.1111	31.444	30.8333	34.5	29.5347	35.5	64.1481	58.5	25.3333	69.4167	25.3889	65.866	36.3333	69.272	62.586	28.559	30.8146	26.451	28.3426	23.086	44.889			0.52715	78.6777
0.59305	56.9411	17.9859	39.5192	17.19	18.887	19.375	21.3924	39.5	30.9167	33.5052	51.9167	28.1944	20.5139	24.3333	16.8604	48.9872	57.6094	23.5755	40.0503	37.3945	30.792	44.257	33.526	31.0208	47.9062	39.803	38.5312	47.2188	34.2705	39.026	83.0634	74.2656	31.0625	80.4097	30.4045	73.765	55	85.792	74.974	29.723	36.7987	30.594	34.895	23.009	53.177			0.59305	91.1691
0.65894	75.4603	24.4035	52.3537	22.326	28.02	20.9383	30.2685	58.0247	48.1944	39.8032	57.9506	35.3627	23.9722	30.7716	26.2057	59.0593	67.5208	28.1192	46.0336	40.3559	35.615	48.69	43.9688	31.1667	53.4306	50.639	42.3333	61.7083	37.1183	42.1528	96.5289	85.75	35.6354	90.9167	37.1863	82.026	79.2917	98.7	94.977	35.113	39.7723	39.168	42.6725	31.158	69.324			0.65894	96.2405
0.72484	89.382	31.1313	57.8924	21.867	38.668	27.912	41.1736	76.0988	62.816	49.7411	66.8951	41.0918	31.4475	39.3796	35.7059	72.631	71.7292	31.1085	51.7917	44.204	44.577	52.431	57.0156	29.1389	59.6406	68.539	45.0104	71.6042	40.8284	49.4549	106.266	92.0469	43.0625	103.75	45.2422	99.071	94.625	112.886	105.269	45.365	43.1149	51.653	52.2083	42.447	79.911			0.72484	94.1999
0.79073	98.4644	43.0342	69.5557	23.705	49.598	37.6389	50.6667	81	75.5556	59.3333	77	48.7222	40	45.8611	46.8438	81.3943	61	37.5833	62.2083	49.2031	60.75	53.833	69.8333	29.5556	65.6667	87.056	49	79.5938	44.6328	55.4583	111.625	89.875	48.375	106.222	49.5694	113.95	104.25	125.861	121.917	59.789	49.5164	64.75	61.3333	60.062	94.611			0.79073	86.4321
0.85662	106.918	56.1223	80.3109	30.855	62.493	48.9151	63.9109	88.4074	85.8542	72.9952	89.6512	54.4437	49.5355	50.3457	47.4741	89.6431	64.3438	43.2402	75.1793	52.0425	81.839	61.279	80.5833	33.532	69.6244	105.771	53.0312	85.0312	51.0099	64.7407	100.28	78.8594	56.3932	110.104	48.7624	120.934	92.5833	136.446	124.868	73.541	58.1548	79.369	68.5368	74.312	111.034			0.85662	77.6485
0.92252	110.641	70.8539	91.9598	46.6418	77.617	57.2222	79.3333	96.2963	98.1667	89.0525	98.5	57.9367	57.0278	53.5	52.8229	87.0539	67.9792	49.0058	80.3571	62.8333	101.41	71.583	91.3229	40.3025	74.3935	124.785	55.4062	87.5	54.4301	65.4028	91.7778	61.5312	60.8073	102.792	49.3177	112.134	88.8333	130.644	129.61	87.938	68.1409	95.59	75.8546	86.351	120.701			0.92252	67.9273
0.98841	99.4735	83.2091	104.558	59.2475	92.471	64.1944	94.3542	101.083	98.8021	95.9167	93.3611	72.3125	62.1042	53.1667	55.9863	82.4118	76.5781	63.145	75.9692	71.3398	107.393	86.236	101.346	48.0312	72.125	130.206	59.5469	89.75	61.0264	65.3958	83.6198	51.0156	63.6016	89.1111	54.6458	99.914	68.375	113.068	116.121	108.745	72.7673	109.99	93.4141	100.518	121.826			0.98841	58.9837
1.05431	80.5712	90.086	100.371	71.8813	108.222	73.8426	96.3796	103.16	87.963	88.321	81.4907	75.5926	69.3858	51.9074	62.6667	77.5424	77.6667	66.2593	69.6296	73.3819	117.333	101.407	104.333	52.463	66.1204	128.759	69.0417	90.4062	68.7639	58.3148	72.8519	43	65.1667	68.5833	63.037	84.91	69.3333	92.889	105.438	121.014	80.4328	112.321	107.568	115.019	111.5			1.05431	53.0179
1.1202	65.7865	91.1847	97.1273	79.7155	113.045	77.8789	85.9653	91.5957	71.3958	77.9718	73.25	65.3333	83.4784	46.0432	60.0304	65.8028	75.2865	69.1858	59.7607	78.5399	111.15	113.639	96.2969	64.0945	60.4878	118.662	74.0156	88.4688	72.2031	55.8194	56.8698	41.9219	58.2044	48.5	66.9232	72.109	53.9167	74.695	86.309	129.674	87.9781	109.59	104.773	118.443	89.306			1.1202	46.4905
1.18609	60.8216	84.4509	89.1945	90.3285	125.558	71	78.2222	73.7778	58.1944	68.1042	66	58.8194	77.1389	39.5	52.0195	54.6384	73	63.75	51.5417	76.0781	93.26	116.764	79.6771	75.9167	54.9375	109.938	80.5625	80.125	71.5938	49.9167	39.3611	36.1562	55.9844	36.2361	65.625	58.368	46.875	59.875	75.167	127.188	90.5793	99.062	82.7257	100.37	67.75			1.18609	40.1821
1.25199	61.2122	72.6479	79.3568	96.5485	125.331	58.811	64.5579	55.9043	51.1887	53.9574	60.9599	56.8804	70.9923	35.7099	41.2884	43.1915	64.0312	59.7598	41.0653	72.4123	75.042	114.435	57.8672	76.1258	47.3727	93.482	72.4688	72.2292	65.1406	42.6516	24.2645	31	56.1107	30.1042	60.8819	48.859	36.3125	48.466	64.342	110.804	77.4108	85.985	57.4233	74.024	60.793			1.25199	34.4019
1.31788	60.4004	67.6939	63.0858	89.4457	118.965	42.7068	53	40.4352	46.1667	43.7901	46.1821	50.963	58.8827	33.034	32.2839	34.7525	56.75	59.537	30.1875	55.6163	54.444	97.667	42.5	69.2778	34.6667	72.292	57.1458	63.2812	60.9965	33.8056	16.1204	27.625	53.7708	25.6667	58.2083	42.554	29.9167	40.346	51.595	82.708	57.7351	69.264	41.4136	48.472	54.722			1.31788	29.3994
1.38378	52.3044	63.569	48.1801	74.091	93.276	29.8403	45.6736	24.25	38.4583	35.5417	30.8333	46.1458	50.0625	28.5556	26.2432	30.2667	41.7188	56.4583	23.1875	44.7578	38.599	75.833	31.0208	59.8854	23.75	53.396	35.6875	49.1875	55.7188	28.2083	12.8099	25.625	48.7617	20.7431	61.5308	38.299	29.8125	30.873	42.185	51.959	38.9664	49.788	33.8915	37.421	48.184			1.38378	24.8099
1.44967	38.7378	60.2526	42.4574	56.2545	69.062	18.8765	40.1296	16.321	30.2222	29.8611	16.7963	39.4954	40.8935	22.4444	22.3854	29.0424	40.1042	52.7083	17.1111	34.8663	27.625	52.157	25.6771	47.3765	17.2546	40.626	23.3646	37.4167	47.7454	27.7407	13.5671	25.2812	38.526	17.7917	60.3073	31.849	20.375	22.48	31.153	37.036	26.4929	35.66	28.5436	29.139	37.792			1.44967	21.5576
1.51556	28.4854	53.8866	39.8546	44.1753	49.925	14	32.5347	14.3642	22.5347	22.6292	12.2006	34.7199	31.2924	17.6975	21.6208	28.3589	30.3906	45.14	13.4097	29.2691	21.885	33.733	24.4141	34.8333	14.5694	31.499	20.5781	27.2083	39.0041	29.0087	11.8652	24.8125	35.5208	17.2083	53.5842	25.948	20.9375	18.685	29.932	30.236	19.0152	26.701	22.1714	29.151	28.229			1.51556	20.0316
1.58146	25.5498	49.5765	35.1112	38.7676	36.441	14.7778	24.8333	14.9167	21	15.3333	13.5833	28.25	22.3056	17.3333	25.125	25.5	24	35.7778	9.9722	23.875	18	22.889	22.3333	28	14.25	25.611	20.75	21.9688	31	29.5	13.4444	20.5	33.5	17.3333	47.8333	21	15	18.167	30.444	24.672	16.5502	23.333	17.75	22.667	24.778			1.58146	18.6501
Figure S6C-D
aMan::GFP, Golgin-84 & Sec16
TMF,GMAP;; aManII::GFP
	aMan::GFP																																																Golgin-84
Distance (µm)	1	2	3	4	5	6	7	8	9	10	11	12	13	14	15	16	17	18	19	20	21	22	23	24	25	26	27	28	29	30	31	32	33	34	35	36	37	38	39	40	41	42	43	44	45			Distance (µm)	1
0	21.2447	25.8217	17.6406	26.5597	31.5	18.1667	57.8333	15.75	21.75	15.9444	15.6667	17.3333	16.1667	16.5	22.25	17	17.1111	22	59	23.5	12.6807	22	19.5	17.5	18	20.5683	18.9836	22.1667	14	20	22.625	17.6667	23.6667	24.8889	24	32	19.3125	17.4444	23	22.4167	21.2222	19.1111	15.5	17.8333	15.3333			0	31.9484
0.06589	24.7685	24.7848	17.1362	24.9869	28.9906	16.9809	58.4877	17.0556	20.7714	16.2917	18.0694	19.5	16.2782	19.5694	20.7774	19.5312	15.1979	19.6823	54.4314	20.8099	10.6576	23.6111	18.0729	17.9546	16.1768	27.235	18.6057	23.2569	17.3017	19.7396	20.3646	17.327	23.7477	26.0165	21.0638	41.0156	18.9948	18.0992	20.7459	19.0571	23.0868	18.1405	19.3438	22.8029	15.8936			0.06589	35.3899
0.13179	26.0767	23.6813	20.2008	20.9008	26.5907	17.0556	52.6235	15.912	20	16.2708	20.3056	20.1667	17.0556	22.5679	20.5123	24.0208	16.3819	17.8125	44.7245	24.1424	10.2353	24.0278	19.375	18.4201	10.8576	30.7297	18.0056	24.0718	20.9012	22.375	22.3594	18.5833	23.0185	27.7083	20.026	54.9722	20.431	22.5451	17.4568	22.0988	26.7917	19.8717	22.25	30.2157	18.6809			0.13179	33.3888
0.19768	28.6259	23.894	22.3777	17.6056	24.6108	20.9896	46.5833	12.9531	19.6701	18.3628	22.5	19	18.2656	21.5312	17.2188	25.0781	18.1128	18.3125	38.5156	26.3828	11.9135	26.625	19.1875	16.752	11.487	33.1222	17.4979	23.4792	27.2639	26.2656	27.8281	24.2847	21.5625	32.806	20.7617	66.9635	19.0859	30.8911	17.5	25.4167	27.8264	24.8919	25.6562	34.7561	20.888			0.19768	31.1073
0.26358	24.6928	26.9312	24.7263	16.6318	23.4167	27	47.9414	14.4444	19.7778	22.8519	24.1667	17.5	20.9136	21.0617	16.784	29.1667	19.5	25	33.2222	30.5	17.4664	29	23.6667	18.0764	14.3889	32.4129	19.3081	22.2083	32.3951	24.1667	34.2292	32.5123	21.5556	40.4097	22.0625	74.6111	20.9375	39.5046	18.2037	29.9043	28.5	31.1258	30.6667	36.1914	26.7176			0.26358	33.9575
0.32947	22.2823	31.3847	25.2884	23.1141	24.5513	30.206	53.1451	23.82	24.3247	27.7622	24.1157	16.6667	24.9028	20.0276	16.8048	33.1667	20.3767	37.3021	32.7859	31.8108	21.8088	33.4167	29.3385	22.6562	18.8678	30.1971	20.2613	23.3232	30.5278	23.5521	44.9297	39.2361	23.2199	54.1466	24.099	74.9288	23.1081	48.1827	20.6993	31.5957	29.5197	35.3309	35.1458	37.1389	34.3563			0.32947	45.1493
0.39536	25.4068	32.6034	28.4618	25.6171	27.4082	30.1875	57.7222	35.2292	31.3542	34.5625	27.2083	17.8333	26.1667	20.75	17.8333	37.5	22.4444	43.6875	39.0312	31.4792	27.6781	43.25	35.875	26.5391	22.2153	28.9854	21.9363	27.8576	29.5556	27.9375	58.7656	40.1875	29.8333	57.75	24.3906	73.75	29.9023	57.3854	27.0139	36.1111	35.875	39.9688	36.625	38.875	31.6319			0.39536	63.8273
0.46126	27.6159	31.9341	31.9009	30.8472	31.4417	32.4306	63.4136	44.3189	35.0469	41.4959	30.4583	22.5	30.3227	23.0006	21.9255	42.2188	26.5104	41.1719	44.2569	35.7865	30.8929	48.7917	41.5521	32.7224	26.2072	30.2749	29.954	32.9876	30.794	37.2917	68.0443	36.5837	34.4213	63.1927	25.2292	78.467	40.651	60.2839	29.2139	41.6543	42.2604	42.1091	34.4635	40.0072	32.773			0.46126	81.9596
0.52715	37.6062	34.6275	38.6909	41.3536	37.6944	35.9167	69.2778	49.2315	36.1944	50.3056	34.5741	28.9167	35.4691	24.6574	24.0864	44.5	31.6111	38.6667	47.2407	40.25	35.3616	52.2222	47.5	38.5	33.0185	38.5371	39.3993	39.0741	36.963	47.3333	70.5625	40.5679	38.963	68.0926	25.8333	83.8889	48.0938	61.3333	35.7932	38.8519	44.4444	43.3302	36.5833	42.4259	36.9753			0.52715	97.4867
0.59305	42.9343	38.9738	44.6091	45.5606	46.7549	40.4948	80.1667	56.8906	35.6354	56.7031	40.2917	35.1667	47.0174	33.6042	22.7396	46.625	41.934	42.1406	51.25	45.2396	38.3671	51.75	52.2812	42.0938	36.8333	45.2972	44.4584	45.3021	43.8125	54.2188	65.9531	48.6632	40.4375	70.2166	27.8086	92.3438	56.3711	68.1003	40.2292	42.125	47.7674	45.1241	37.7188	48.513	44.4844			0.59305	104.542
0.65894	46.8795	46.4076	57.1268	53.8211	56.5441	46.4676	83.9815	65.3356	36.2338	56.8009	45.2917	39.75	49.9128	45.3912	21.2191	51.4792	52.1458	47.4375	55.419	46.7188	41.0979	47.8611	55.2708	42.5625	35.4861	50.6597	48.8596	52.6979	46.3457	52.5417	64.1458	62.159	42.4167	81.6458	27.7344	93.2361	61.6849	71.5856	48.9715	42.2593	49.2083	43.1138	39.1667	52.7141	47.7921			0.65894	103.665
0.72484	51.4087	56.6628	57.9361	65.5893	66.5	53.5023	81.1049	65.4688	37.5938	61.0642	49.4491	43.8333	53.8827	52.5411	24.7137	61.0781	61.224	45.3021	62.3602	49.5668	45.9034	44.8472	55.7708	44.3646	31.4375	53.7827	48.9852	56.2896	48.0841	48.5104	68.2682	65.717	44.7616	95.2297	31.9974	90.2465	71.7839	70.625	47.1786	47.6667	53.3414	43.7217	42.099	52.6411	46.3264			0.72484	96.6564
0.79073	52.3523	62.9035	61.4666	78.9135	76.3359	62.3333	77.3333	61.3333	40.1111	61.3333	51.3333	50.6667	64.3333	63.6667	29.3889	61.5	70.1667	41	64.0417	52.5833	49.4779	43.5	51	49.125	34.6389	54.894	52.7062	52.7778	46.2222	42.75	73.75	68.2222	45	101.069	36.3125	79.9167	74.25	73.9375	46	51.5	51	42.6667	42	48	46.1667			0.79073	86.0204
0.85662	53.3924	65.4613	62.0926	93.7023	88.5144	71.8918	75.2716	51.7234	43.485	57.6453	50.1944	59.5	81.7573	72.87	36.4541	57.7083	82.375	42.3542	61.4786	56.9036	49.7668	48.1528	54.0104	54.2619	51.239	60.1314	49.993	48.9499	45.7778	44.9635	80.3984	69.9961	56.5787	98.5421	38.8451	65.8628	80.6549	82.6192	44.6292	51.5448	45.7292	43.0688	38.8073	44.9978	52.4092			0.85662	74.7838
0.92252	54.7072	67.0664	78.1096	95.0677	94.6183	78.5579	72.7284	42.3356	50.5278	55.9722	53.1898	65.6667	90.9722	79.6412	43.8241	54.7917	82.3681	51.9792	64.2257	69.4062	51.3269	52.8611	61	60.1007	59.6921	63.2507	50.2771	50.6354	49.2284	45.1458	81.7344	78.6451	59.4074	89.8171	42.8438	57.0972	88.9284	87.842	44.409	54.7284	41.5185	44.5972	37	45.5517	53.2855			0.92252	70.744
0.98841	51.6011	64.9789	90.0751	93.742	96.8169	85.0469	64.3611	31.0208	54.3038	53.6615	52.1111	69	85.4792	76.9358	46.0729	58.5469	74.3628	73.6875	69.9948	71.4062	55.5064	55.75	68.375	71.7598	61.3793	62.8664	53.0648	57.0573	56.7708	44.5312	82.2656	80.5625	55.4792	81.2188	49.7227	50.7188	95.7969	86.9701	46.7865	61.7639	39.1458	43.8893	36.1875	49.362	51.0625			0.98841	67.0907
1.05431	59.281	56.8509	96.3046	90.0416	97	85.2222	53.9321	25.9352	50.6574	48.3704	55.4167	68.75	71.9877	72.4352	43.8796	68.6667	62.6667	89	73.6296	76	60.4161	62.3333	67.3333	73.9722	56.537	60.0336	56.5159	63.4815	61.0309	41.3333	82.6667	77.7593	59.8333	78.1111	51.6667	54.6667	90.0208	77.3148	46.9383	68.6605	40.2778	43.5185	38.25	50.3333	46.9938			1.05431	57.8763
1.1202	60.028	53.6496	87.9465	88.9471	101.727	75.2054	48.7068	24.5272	43.9427	43.6562	56.0463	66.8333	63.625	73.5689	45.5895	70.6094	60.9323	88.1719	75.3698	78.2682	66.6071	73.9167	61.25	70.4761	54.6725	57.1833	56.8155	61.5182	69.885	39.25	90.3906	66.9205	55.8565	63.5761	53.6628	56.026	82.4206	71.1636	45.9925	70.1474	43.6887	48.0165	41.4479	48.4166	47.3118			1.1202	48.7645
1.18609	60.6162	55.5312	82.3585	84.0631	100.406	63.9792	42.8333	25	36.4583	36.1806	52	63.75	57.4583	73.5208	48.3333	71.6875	72.3958	72.0625	73.9375	81.5938	69.3629	83.5	48.6875	64.3359	55.1562	55.1345	58.2834	51.9479	68	35.375	96.7344	59.7153	54.5	51.9462	52.6094	56.625	73.2539	54.4948	43.9375	67.6667	45.0417	54.4149	44.5625	44.1875	48.5417			1.18609	41.6816
1.25199	59.8714	56.1464	61.4738	75.0589	90.9844	55.0058	35.8611	24.9022	32.4155	30.4294	47.7639	58.5	52.3478	70.0459	46.961	61.5156	86.6667	56.5521	67.3964	83.6641	68.7367	85.5694	34.3594	62.1174	51.0168	50.8214	61.7213	39.0828	63.1265	32.2969	93.1667	52.2373	53.6806	43.5942	44.0534	55.8993	69.0286	47.558	43.4643	64.3349	45.0694	57.8056	43.875	39.6181	47.0972			1.25199	36.527
1.31788	58.1448	53.0169	50.5393	61.8365	72.737	48.2593	29.1019	27	30.2222	24.5556	41.2778	49.0833	48.2222	69.0741	37.9444	50.8333	86.8889	45.75	57.4722	84.2778	64.908	77.9444	24.3333	56.9861	51.1759	44.5014	55.4928	30.287	51.8395	32.75	85.6667	52.1975	48.5926	38.3843	40.6875	51.0556	60.651	40.4583	43.0108	59.7315	44.6759	58.4437	39.6667	38.6852	42.733			1.31788	32.1494
1.38378	57.9427	45.9688	36.5275	49.0785	58.7827	38.4167	24.6667	29.0833	24.1233	21.0295	33.9306	39	48.4427	61.1667	28.4201	40.0938	72.4045	31.5938	45.9505	72.263	56.8056	71.875	21.4531	51.0527	49.1155	34.1408	50.6166	24.0408	39.9167	33.6875	75.4844	51.8524	42.5625	36.3125	39.3984	44.3021	58.1758	35.4262	43.8125	55.6875	45.8056	54.375	36.6875	36.9609	36.4245			1.38378	28.2032
1.44967	51.6112	40.8315	35.7188	32.1465	47.9286	33.787	21.6481	28.5278	19.8819	17.3773	26.9861	34.5	53.6466	55.1682	26.0833	33.875	52.8542	24.9792	36.2234	54.5104	47.8974	58.9444	19.7292	39.8038	41.8275	24.6543	36.8893	20.2338	31.7963	30.7917	72.5625	50.1065	38.6481	33.9062	38.599	41.2292	57.3516	30.9196	40.3904	50.0123	40	47.9564	33.5208	34.5	32.6208			1.44967	24.4109
1.51556	46.3644	40.2574	31.1387	31.1122	40.0844	30.6806	20.6759	26.3912	22.3108	17.5243	25.4676	33.3333	55.75	46.9167	24.8194	23.2031	44.125	24.1562	32.9855	47.7708	42.3644	54.0972	21.6354	36.4197	37.7086	22.4567	30.9789	19.3226	23.9198	26.7083	64.0026	46.5901	34.4676	32.2147	36.1615	34.75	51.9115	24.8832	40.5777	36.1211	38.9444	39.5886	32.2917	28.898	32.683			1.51556	20.7261
1.58146	35.7893	37.8027	30.1564	28.0282	32.875	30	18.1389	25.1667	22.6111	16.6667	24.1389	33.25	53.3333	41.1667	22.9167	18.5	40.0556	19	31.6667	43.1667	34.6891	39	22.25	30.75	33.2778	26.9471	26.7305	22.5556	20.3333	25	53	41.5	27	31.8333	31.5	31.6667	49.2188	20.3333	35.8333	28.3889	37.6667	39.8333	34.25	25.5	34.4444			1.58146	17.4593
[truncated: 90 more columns]

## Sheet: Fig S7 A-B GFPTMF GM130 L3 SG
line profiles of GFP::TMF in GMAP mutants
Figure S8A-B
GFP::TMF and GM130
in L3 salivary glands
GFP::TMF stock as control
	GFP::TMF																																	GM130
Distance (µm)	1	2	3	4	5	6	7	8	9	10	11	12	13	14	15	16	17	18	19	20	21	22	23	24	25	26	27	28	29	30			Distance (µm)	1	2	3	4	5	6	7	8	9	10	11	12	13	14	15	16
0	14.333	9.139	11.1667	11.8056	11.8611	10.4375	11.0278	10.25	17.9167	12.25	15.333	13.333	25.306	15.083	21.4167	23.547	13.594	16.667	10.167	16.0833	10.3333	17.694	9.833	10.917	7.667	10.25	16.667	12.972	8.972	9.833			0	15.5	25.7778	20.25	20.1944	23.1389	16.6875	14.6944	19.75	21.25	22.0833	25.5	22.75	39.278	21.9167	17.583	24.578
0.06589	14.708	9.036	12.6458	11.2215	12.0899	10.9271	11.6285	10.3161	17.0694	10.0059	15.618	14.542	25.083	15	23.652	21.271	15.766	15.472	10.761	18.87	11.5733	21.196	9.917	11.541	8.634	11.319	21.834	15.278	13.271	11.436			0.06589	19.613	32.2865	26.2445	26.4715	29.6519	22	14.0655	27.5242	28.6927	30.5919	30.6458	23.963	38.738	25.2826	15.493	30.156
0.13179	14.287	9.906	13.8816	11.4275	11.6875	10.0681	12	11.8819	16.1944	10.0863	14.625	14.298	25	14.758	26.5561	21.047	18.133	14.868	11.906	23.1437	12.2701	26.563	10.58	13.621	8.371	13.202	29.951	16.926	15.739	12.039			0.13179	28.702	47.5041	37.5403	36.3997	39.8279	30.7595	17.3139	36.5385	40.1667	43.0013	33.3889	28.409	40.257	29.9583	17.274	41.434
0.19768	15.001	10.427	14.8829	12.9167	12.3333	11.1094	12.7708	13.3132	17.1146	11.7935	14.75	15.347	25.208	15.812	31.1262	21.003	19.804	16.802	14.326	28.971	13.3889	34.557	12.59	16.997	11.409	15.333	41.167	18.903	20.528	14.059			0.19768	41.806	65.6087	51.8438	47.8958	52.7857	42.8906	30.1146	49.5671	56.6875	57.2078	40.5625	34.875	49.458	39.696	19.151	59.131
0.26358	16.184	12.893	15	12.5309	12.9858	11.3958	12.3333	14.2859	16.6806	13.5364	17.833	19.111	28.556	17.889	39.2402	23.375	20.292	20.059	16.559	34.5535	15.5679	47.078	15.219	22.148	16.874	20.611	52.809	19.139	26.681	19.444			0.26358	62.63	79.342	68.1368	57.9568	68.9316	55.0608	41.9232	67.4722	73.3889	65.3261	54.6111	44.049	63.148	60.1458	21.318	82
0.32947	18	16.93	15.0035	13.0471	13.661	14.8177	12.5694	16.9497	17.2413	15.8768	19.75	25.147	35.149	19.561	46.2113	26.138	19.985	26.903	23.194	40.6499	17.5594	61.475	17.755	30.199	22.793	28.573	64.267	21.056	35.907	25.897			0.32947	92.132	87.6014	90.5444	64.8441	85.4467	66.2431	61.7674	78.8403	88.9462	73.8164	74.2014	55.606	79.201	81.7257	23.681	107.693
0.39536	21.156	21.068	17.4128	13.625	15.7178	18.793	13.1016	20.3255	18.625	17.2987	20.542	31.25	45.583	21.431	55.7692	32.734	25.57	34.654	33.051	53.8662	19.25	71.667	22.667	40.906	26.326	38.333	71.472	26.5	43.495	36.25			0.39536	124.719	89.8831	99.8164	75	99.125	76.9961	82.2578	85.2812	102.875	79.627	93.0417	71.5	97.229	100.044	25.99	130.008
0.46126	27.021	24.448	21.2465	16.7222	19.4878	21.0156	13.146	21.646	19.8993	17.9865	21.903	38.969	59.419	27.46	70.4116	45.127	40.136	51.678	44.738	67.4257	22.8333	81.48	29.515	51.495	31.533	49.361	71.901	35.306	50.032	48.939			0.46126	147.161	85.3852	107.514	85.375	104.711	87.6168	97.163	87.5698	106.938	83.087	104.528	91.701	113.293	106.557	27.81	142.64
0.52715	30.42	28.792	26.0054	23.9444	25.8154	22.1667	13.2037	25.0833	24.5	21.4324	27.472	48.809	82.028	35.139	86.7545	61.781	60.917	75.838	58.95	80.7916	28.1574	95.278	39.056	69.212	42.686	61.207	74.994	48.639	56.953	61.648			0.52715	153.346	77.3837	104.017	86.2006	101.036	91.8247	110.633	89.3796	106.944	97.6578	108.611	112.87	125.25	108.315	37.663	140.5
0.59305	37.936	37.906	28.7725	32.9514	35.6771	23.9844	15.2641	27.8555	30.3542	27.3478	38.104	60.417	114.167	44.722	99.4368	83.142	89.132	97.954	70.841	90.0996	35.9792	112.768	47.729	94.571	61.348	72.542	81.188	65.847	66.11	70.913			0.59305	148.839	64.1592	96.6107	76.1597	94.437	96.7188	106.825	90.957	100.656	109.641	109.896	128.167	128.465	107.571	51.543	126.553
0.65894	49.972	51.913	29.8905	43.1821	47.6624	27.5829	20.3454	33.25	39.2222	33.6499	53.917	76.633	145.889	59.756	102.781	103.785	115.029	114.91	83.622	100.733	45.733	123.13	60.827	126.083	82.504	88.31	93.088	89.333	81.268	78.104			0.65894	134.749	54.2609	89.7614	62.1466	81.0632	97.4379	99.3443	92.9939	82.9444	107.665	102.75	127.177	121.685	98.1467	78.398	106.34
0.72484	63.843	66.179	34.2126	55.6821	63.5228	32.5165	23.6555	39.8403	49.7934	43.7029	75.757	95.549	169.259	77.934	93.9949	124.562	138.696	114.437	99.811	106.056	57.3179	120.959	77.516	145.135	97.646	105.96	102.029	114.764	100.954	78.552			0.72484	117.298	44.468	81.9718	44.6003	70.2732	91.8524	78.2966	90.1416	64.9983	104.882	86.2847	110.136	104.632	82.6944	109.418	85.425
0.79073	73.889	82.435	42.0434	73.3333	79.5356	36.8125	29.5347	44.625	59.3333	51.5751	97	113.222	167.556	99.177	83.5389	134.5	149.195	104.257	109.213	108.376	71.5	102.959	103.667	135.123	105.13	126.611	115.333	137.556	119.972	88.667			0.79073	98.681	35.9003	77.1615	30.3333	52.3542	82.125	65.5521	82.2188	50.625	91.9909	66	85.167	83	62.25	133.51	69.5
0.85662	85.842	98.174	45.1356	89.5193	92.2024	39.9826	37.1914	49.4096	66.8958	58.6126	114.403	122.946	142.989	117.1	65.1569	125.426	146.344	86.033	114.872	108.42	81.8773	78.353	128.694	110.607	109.616	145.968	127.208	146.472	136.357	105.181			0.85662	83.699	27.0942	62.2841	18.2423	40.9386	66.4566	53.6489	69.9076	38.026	78.163	46.7847	61.032	64.474	46.3472	147.449	55.997
0.92252	102.943	111.671	49.789	99.2762	96.8995	44.1667	46.5953	57.0914	68.0417	65.3025	118.125	123.733	113.243	130.339	48.5435	103.137	134.73	65.452	115.616	106.686	86.9892	56.167	150.099	84.675	116.169	153.495	138.957	141.796	140.095	124.359			0.92252	68.9	21.9638	53.6154	13.3071	29.205	55.4748	41.761	58.0367	30.875	63.8412	28.5278	42.878	50.84	35.1652	141.367	45.883
0.98841	126.93	115.613	58.2148	106.146	97.6121	48.0352	55.7695	69.4922	69.7969	72.4739	110.833	124.292	89.052	135.785	34.6763	76.999	111.786	52.834	105.417	97.5225	84.6667	43.153	158.062	61.433	129.07	157.667	144.618	124.833	131.962	138.328			0.98841	55.359	18.8275	44.389	11.8125	23	43.4219	32.0625	46.502	25.0156	52.4821	20.3333	34.458	39.849	26.7812	119.251	36.396
1.05431	143.932	107.897	66.8025	107.38	89.6389	52.9653	61.0741	80.4444	73	71.9827	94.722	120.102	69.046	130.444	26.3623	57.203	86.615	45.056	89.704	81.1015	80.6111	36.79	148.506	46.283	146.332	154.071	150.222	104.306	104.5	132.778			1.05431	44.519	16.368	37.8519	10.7191	17.75	35.0417	27.9691	35.2593	18.75	42.0198	18.8056	30.262	32.454	20.6667	97.432	28.094
1.1202	137.751	96.775	77.0683	104.358	83.3278	60.1033	59.379	85.3924	70.75	65.7593	75.979	110.346	55.72	115.361	21.8265	42.656	60.764	42.142	66.595	65.2447	71.8441	28.088	134.788	37.235	147.755	153.764	157.871	89.921	76.622	121.016			1.1202	36.447	13.8045	30.5552	11.1111	16.295	28.526	26.2652	24.7119	13.4531	33.2552	18.0764	25.568	27.616	17.5658	75.885	21.938
1.18609	119.247	84.685	83.3737	96	72.1905	62.5664	56.645	81.0703	63.375	58.4417	59.542	89.042	46.493	94.846	18.0685	31.324	42.1	44.879	51.816	49.6893	55.8333	21.449	108.333	30.63	128.062	153.667	160.958	78.056	52.492	110.188			1.18609	31.288	13.3295	23.3477	13.25	15.8155	25.7422	23.4453	17.4375	10.375	27.1601	16.125	24.167	23.924	18.2422	52.108	17.191
1.25199	95.375	70.21	80.418	83.8164	62.1287	60.5013	49.7812	71.2726	56.9792	52.7738	47.083	71.236	38.416	75.725	14.3997	22.912	30.271	43.822	40.94	38.5372	42.3688	17.357	86.767	25.935	99.875	144.764	159.885	68.139	40.121	98.156			1.25199	30.778	12.8894	20.1374	15.2222	20.6357	21.9106	20.6617	12.7847	8.3594	23.959	13.875	20.867	20.388	17.5931	33.208	14.594
1.31788	71.914	54.434	67.8233	69.7099	51.3239	50.5868	44.6987	59.375	49.7917	47.0246	43.056	55.673	30.778	59.947	12.4957	17.25	22.198	43.694	32.857	28.7987	33.4568	14.265	61.67	22.978	71.413	126.667	152.111	57.12	29.389	83.926			1.31788	28.062	13.1213	18.131	16	24.7239	18.8125	17.9487	11.8553	7.7639	24.8853	12.8889	17.278	16.889	16.4884	20.845	13.25
1.38378	52.726	42.687	52.0004	55.3333	43.8754	43.5312	41.9197	48.625	43.6615	40.1045	37.812	44.917	25.884	47.354	12.6552	14.562	17.469	39.167	27.862	21.7053	26.8056	14.345	44.049	18.805	49.055	102.694	137.312	44.764	25.004	70.177			1.38378	27.523	11.9621	19.8931	16.875	27.4479	15.2969	16.6131	12.4284	7.3802	25.2205	12.875	14.042	15.542	16.6647	15.752	13.156
1.44967	38.708	34.518	37.5712	42.6173	39.0382	35.2079	38.7667	40.0758	35.0556	34.1653	34.708	34.548	21.669	36.476	12.261	13.785	16.038	38.597	24.427	16.0478	20.3457	14.667	31.901	14.416	34.692	80.009	111.312	35.222	22.937	54.681			1.44967	26.014	10.1557	17.2556	19.8056	28.5918	14.1272	16.9139	13.3782	9.4722	22.913	12.0694	13.424	14.722	16.3767	14.638	13.312
1.51556	29.326	30.5	30.787	32.1728	34.5414	30.2951	35.4203	32.7812	26.224	27.4792	32.903	27.778	18.314	28.935	13.8056	14.536	16	37.502	22.5	13.75	15.625	13.917	25.705	11.806	23.5	60.241	81.137	28.727	24	42.266			1.51556	23.09	10.5	16.1654	20.8225	29.4065	14.2691	16.1839	14.7051	11.1319	19.3333	13.0069	14.048	13.464	15.4586	16.083	13.161
1.58146	25		25.9167	28.0833	30.3594	28.5	33.25	28.5833	21.5		30.167	23.667	15.833	25.694		14.75	16.5	37.875			15.1667		21.5			44.417	54.25	25.583		31			1.58146	18		17.9167	25.9167	29.0312	13.9844	16	17.25	12		13.5	13.917	13.833	14.0556		12.766
GMAP, GFP::TMF
	GFP::TMF																																	GM130
Distance (µm)	1	2	3	4	5	6	7	8	9	10	11	12	13	14	15	16	17	18	19	20	21	22	23	24	25	26	27	28	29	30			Distance (µm)	1	2	3	4	5	6	7	8	9	10	11	12	13	14	15	16
0	14.688	16	18.1389	22.833	28.1111	12.917	22.333	13.8333	13.917	15.0833	15	18.5833	23.5	20.25	21.4722	11.083	11.125	15	11.75	13.75	11.2399	15.097	13.4115	13.742	12.875	12.193	13.3392	11.51	9.9968	8.503			0	20.5625	16.6667	17.8056	22.1667	17.194	13.25	10.7778	19.4167	17.5	16.75	19	20.8333	16	25.625	19.8611	17.25
0.06589	17.49	19.2899	17.528	21.864	29.9167	13.312	19.971	12.9769	17.611	15.9224	16.577	18.5615	21.3698	19.0312	23.3356	12.052	11.874	16.073	12.958	14.5008	11.4296	17.537	14.7499	14.9256	12.846	15.022	15.2962	11.953	9.7907	9.939			0.06589	24.7535	18.8911	22.5905	29.8112	21.212	17.101	14.86	23.1157	19.25	27.082	26.0833	27.1576	24.292	31.487	25.8079	21.6613
0.13179	20.66	22.2971	18.5208	20.735	34.0247	15	19.377	13	22.458	17.1628	18.812	17.556	19.8153	19.3145	24.7037	13.196	14.659	17.918	16.75	15.7778	11.495	19.732	17.6328	14.938	13.167	19.801	16.0797	12.574	9.6627	11.169			0.13179	30.5589	22.0311	28.4948	39.9431	29.173	22.368	23.2778	30.6111	26.569	39.721	33.3869	33.8989	38.669	41.81	32.787	28.5015
0.19768	21	27.1845	18.9117	20.518	35.3542	15.589	21.448	15.5	28.354	18.3958	21.422	19.5069	20	21.7292	27.6458	15.521	17.634	19.993	23.322	18.9375	14.2769	20.96	22.776	15.2787	14.605	25.513	16.6672	15.012	9.8851	13.459			0.19768	41.2027	31.669	39.5267	47.6637	41.729	29.871	41.25	40.2361	42.375	55.834	41.3101	42.6692	55.234	60.74	43.2708	36.2083
0.26358	21	30.2029	21.2708	21.875	35.7222	17.924	22.988	19.4352	29.833	19.099	23.723	21.1178	20.3671	27.1331	29.5741	19.327	21.896	23.739	32.625	23.5401	19.1425	20.953	33.7886	17.1389	16.839	32.724	17.3373	15.628	13.7364	15.718			0.26358	53.2485	44.8645	53.7812	56.75	56.923	42.377	59.1111	56.3889	65.389	74.948	52.408	54.6197	70.434	84.141	56.2407	44.6111
0.32947	22.605	34.337	22.1895	25.105	38.4468	22.956	26.476	23.3472	34.875	19.2746	25.016	25.5489	22.4861	34.9546	30.4583	26.458	27.421	28.34	42.782	28.49	27.1138	24.088	44.5284	21.0259	19.908	42.104	19.6479	19.671	18.1108	18.636			0.32947	73.7215	61.6612	66.6523	63.7708	74.86	58.386	79.0899	75.4861	89.778	91.237	61.1302	72.0824	91.405	109.438	68.1736	54.0015
0.39536	27.391	36.8953	23.3125	31.417	38.3333	30.926	32.5	27.5	45.625	23.5	26.719	31.3957	26.5215	42.1953	36.8611	33.306	37.873	43.957	50.398	35.2222	37.1974	28.802	59.8448	26.4835	29.26	55.553	25.0797	24.722	22.9904	21.52			0.39536	94.8542	75.9895	77.6988	67.9818	100.667	80.598	92	90.1667	114.25	109.93	72.6562	87.4694	111.636	132.531	76.75	62.6944
0.46126	33.576	42.7826	24.4759	41.891	44.4637	43.049	39.019	32.1157	58.132	29.7663	30.9	35.4495	31.8756	47.8577	50.3727	42.332	50.415	58.942	58.437	44.3233	47.9631	37.022	71.0889	35.8232	42.443	74.554	30.7662	30.687	28.2977	27.327			0.46126	110.789	85.3095	87.8815	71.5736	118.225	107.161	99.3951	94.9352	131.167	121.979	80.3441	96.775	118.533	148.406	78.3009	72.1698
0.52715	41.199	49.2754	26.1667	55.257	51.7284	52.028	47.009	34.6944	79.889	37.5833	36.191	40.7514	39.8665	53.5926	72.25	54.056	62.839	75.83	66.694	52.1204	60.3941	47.347	86.5049	44.2664	58.491	97.325	39.8611	41.539	35.266	38.426			0.52715	117.657	94.1258	94.8333	68.4306	123.117	131.236	98.2068	97.5	142.583	124.25	86.4201	104.09	121.472	155.407	69.6944	79.8426
0.59305	55.152	56.2534	30.6463	71.963	59.1528	70.296	59.514	38.8472	107.167	48.2812	39.312	49.3973	52.5307	57.9805	90.0208	66.167	74.078	86.3	74.105	62.7917	71.9236	60.212	97.6798	53.8049	77.901	120.14	50.0005	61.086	49.3618	51.052			0.59305	115.189	97.9713	102.989	61.2396	116.403	146.54	88.6493	102.569	142.083	104.951	87.7812	100.957	122.17	148.99	60.2639	85.8125
0.65894	74.183	59.3847	35.8542	90.602	66.3827	86.124	76.198	46.9259	134.958	59.951	45.306	61.3783	65.6667	64.0457	100.088	75.998	85.39	101.879	81.996	72.9877	81.7227	74.668	106.733	58.8252	108.128	132.719	62.9327	87.116	66.0614	65.733			0.65894	106.425	91.7023	100.773	48.4883	99.864	137.775	78.1111	106.278	124.861	80.99	86.4559	93.8964	107.791	129.736	52.9491	87.9938
0.72484	99.142	62.1488	41.8457	110.589	75.6389	100.431	96	52.7639	161.194	75.1628	52.295	71.7065	78.0045	68.8529	110.007	88.465	96.455	115.246	88.625	85.6381	84.2129	91.31	111.426	64.3541	134.454	131.186	78.4544	112.166	82.8657	83.437			0.72484	90.6949	79.2941	89.4147	35.5914	80.677	139.739	69.5189	99.8333	98.424	62.333	80.3458	85.6082	89.558	103.979	46.2454	84.9105
0.79073	119.951	66.2884	52.4514	134.125	84.75	108.844	116.333	62.3889	166.667	90.8021	64.844	79.5435	88.4748	74.5938	118.167	105.333	100.656	127.069	99.5	90.0833	78.4783	110.447	108.203	67.2813	159.848	117.13	89.0875	132.124	97.498	102.502			0.79073	73.3681	65.4384	74.3611	26.6146	59	132.198	64.3333	83.1389	67.833	43.953	73.3984	71.2133	79.562	78.781	41.8333	77.6667
0.85662	147.659	76.1051	59.5833	155.623	89.169	114.927	131.472	73.1389	158.965	97.9816	82.542	85.1474	94.1951	78.5339	118.979	125.87	107.185	133.047	107.084	82.8333	68.5322	125.549	99.0033	64.4163	167.01	97.088	91.8936	136.832	102.402	110.752			0.85662	54.5768	49.6468	55.5352	20.9479	37.775	118.505	62.0012	66.088	51.368	28.658	63.8836	60.8254	69.442	57.916	37.4977	67.5517
0.92252	171.204	87.8942	63.8984	170.663	89	118.257	137.414	82.2778	146.611	98.0655	104.664	91.3804	97.1236	81.0017	114.194	142.881	110.693	126.65	113.178	70.2346	54.7636	129.395	85.0583	61.0472	161.835	77.86	88.5639	123.519	104.379	106.716			0.92252	37.7528	34.5913	39.7786	16.2292	22.938	95.691	56.5957	49.5	40.681	21.684	54.0655	49.8112	58.791	41.736	30.5	55.2778
0.98841	181.35	92.6012	68.0616	169.876	86.3958	119.739	123.719	83.7083	145.562	90.6533	123.421	92.0111	94.2751	75.4206	100.125	143.438	112.324	111.982	115.246	57.0556	41.6534	121.689	69.8169	53.3199	139.699	60.67	78.8555	108.278	100.355	97.767			0.98841	28.7611	24.8154	28.3757	14.1868	18.625	72.917	54.5729	35.5833	37.312	18.553	44.7651	39.1282	47.291	33.896	25.6667	44.375
1.05431	174.97	93.5312	70.1667	155.333	78.0463	117.653	101.031	81.4074	147.556	82.1667	135.778	86.5362	86.9313	69.1574	88.8796	142.577	98.444	90.43	111.167	49.6698	31.2068	105.327	58.2193	46.3214	118.228	46.215	67.9463	93.464	87.2968	85.346			1.05431	25.5193	18.6522	21.5	14	18.238	54.653	47.0154	24.2407	34.778	19.042	38.0972	28.1216	37.863	26.056	23.1019	34.9228
1.1202	150.354	88.8197	67.0762	130.456	64.909	108.972	75.276	78.5278	138.16	70.0422	140.67	72.2989	83.111	58.2778	76.2986	128.61	81.57	74.166	99.73	43.5772	25.5221	84.949	47.1972	37.673	95.189	34.059	58.5829	77.427	71.048	72.386			1.1202	25.5833	16.6023	20.1634	15.1847	18.454	39.759	37.8052	16.5278	31.146	16.806	31.3051	21.8017	32.535	21.788	21.5694	27.9622
1.18609	124.406	77.9845	62.1137	103.749	50.7778	95.594	65.167	72.4444	121	58.1263	140.072	60.7646	85.3975	56.5859	69.3056	107.833	64.879	59.921	84.18	36	22.1384	69.372	45.0064	31.8763	76.558	25.625	50.5983	61.453	58.0901	63.226			1.18609	25.7917	13.8696	20.9583	15.0365	16.889	27.611	28.8611	12.3889	27.833	13.927	27.125	17.1921	25.207	18.391	20.9028	23.5
1.25199	102.115	63.2054	54.3249	82.679	44.4167	81.084	59.486	65.2176	97.326	49.4615	135.234	51.0797	84.8507	56.5265	62.8194	85.756	57.356	45.681	66.135	30.0285	21.8399	55.811	40.9015	28.9795	60.188	19.877	43.5676	46.473	46.9415	56.236			1.25199	29.2639	11.6993	21.4915	13.8408	16.351	19.994	20.735	11.963	26.924	12.97	24.3196	14.1123	20.771	16.969	19.8287	21.1667
1.31788	81.302	50.4058	43.8438	64.743	40.7222	67.509	58.716	52.3056	83.056	43.651	118.839	42.4178	80.687	58.6829	53.5741	65.414	53.806	37.659	54.101	25.9198	20.5792	47.777	36.1149	26.9812	50.53	17.695	36.361	32.921	41.7522	51.686			1.31788	30.5278	9.9712	19.5104	12.1476	16.485	19.035	14.3025	11.5	20.944	10.953	21.0269	12.1739	18.986	17.73	17.9815	19.4321
1.38378	68.226	40.4185	34.6571	52.345	36.25	57.898	57.896	42.8194	68.562	41.5413	91.249	37.9733	74.4198	58.5833	45.25	52.167	49.898	39.051	43.385	22.7708	20.585	40.291	31.6237	25.0553	40.042	16.034	30.7375	26.397	38.3848	43.858			1.38378	29.9876	11.9031	17.5104	12.9062	15.729	19	11.8333	10.25	18.688	10.193	18.1128	12	18.48	16.65	17.8125	18.5208
1.44967	61.306	31.0416	28.2865	37.025	33.0988	50.432	52.957	35.2778	56.236	37.9657	68.15	33.3977	62.4443	52.8898	37.1435	43.494	42.813	37.707	38.635	22.5802	20.4616	36.102	25.339	22.1773	34.2	16.242	26.1688	23.015	33.4175	40.475			1.44967	27.8473	12.9112	15.1432	12.0208	16.16	19.125	10.9167	10.2407	18.986	9.261	15.0729	11.8414	19.068	16.029	19.3287	17.6219
1.51556	57.726	25.6944	26.5449	28.125	28.8603	45.905	46.046	29.5972	45.076	33.3293	52.837	28.125	51.034	46.3363	32.9097	37.721	33.05	37.139	34.447	24.409	20.2876	32.521	20.3883	20.2048	30.232	17.749	22.3232	20.728	26.4457	37.144			1.51556	27.0917	12.2778	13.9681	12.8646	15.806	20	10.3708	9.8056	20.181	8.514	15.4155	11.0625	19.923	15.717	23.5949	17.1806
1.58146	54.417		23.0278	21.896	26	42.25	38.417	23.8333	34.25	29.25	43.906		42.2188	39.1667	32.1944	33.861	25.891		31	27.75	19.992	27.83	16.6359	18.2455	27.951			19.635	21.3099				1.58146	25.3333		10.0278	13.6458	15.333	19.875	9.5833	9.5	20.5	10	18.8438		20.797	16.333	25.5	17
[truncated: 14 more columns]

## Sheet: Fig S7 C-D GFPTMF G-84 L3 WD
line profiles of GFP::TMF in GMAP mutants
Figure S8C-D
GFP::TMF and Golgin-84
in L3 wing imaginal discs
GFP::TMF stock as control
	GFP::TMF																		Golgin-84
Distance (µm)	1	2	3	4	5	6	7	8	9	10	11	12	13	14	15			Distance (µm)	1	2	3	4	5	6	7	8	9	10	11	12	13	14	15
0	9.5	7.167	11.5	13	5.833	7.0556	9	5.9375	14.75	9.2222	6.833	6.8125	11	8.7031	9.9531			0	11.5	21.667	12.25	12.833	11.5	10.222	14	10.062	14	17.2222	27	12.562	9	11.6719	11.8438
0.06589	8.921	7.823	11.7875	11.8167	5.983	6.4653	10.85	6.0253	11.9836	9.9521	9.444	7.0725	11.5887	7.925	11.9995			0.06589	13.2039	34.865	14.1637	17.57	18.3844	15.917	18.875	16.126	21.5211	19.8771	35.0062	19.7	11.6975	11.875	16.338
0.13179	8.816	9.571	12.5463	10.5	6.72	7.25	12.1475	6.6825	10.6875	11.95	13.7	7.05	11.4667	7.2766	14.8528			0.13179	16.5311	54.138	17.125	26.251	30.4933	25	25.7262	26.78	35.0047	26.2167	44.7917	33.865	16.1178	13.7625	21.2944
0.19768	9.23	11.771	16.2875	10.7131	7.332	9.191	18.45	7.3216	10.6562	14.0333	21.358	8.55	12.35	7.3	17.2188			0.19768	23.645	79.577	22.3125	40.82	46.7433	36.639	42.2238	42.533	53.9648	36.4181	55.0604	56.89	24.0053	17.875	29.5866
0.26358	10.412	14.982	20.045	12.7133	10.884	10.8333	24.165	12.255	13.3375	16.9167	32.667	12.1775	15.1	8.7375	20.425			0.26358	37.0122	105.289	29.0775	63.06	63.5511	57.111	65.515	63.86	72.4688	49.45	64.3333	87.433	37.9	24.4625	37.2
0.32947	13.056	21.613	21.2188	17.9844	18	13.5	30.1172	20.1406	16.7422	21.6771	44.896	18.6875	20.75	9.4844	22.9961			0.32947	57.3889	124.523	37.9219	91.026	76.5833	81.531	88.8047	89.742	84.2324	60.7674	71.0417	119.5	54.2431	30.8594	46.6953
0.39536	20.26	28.009	29.79	27.2992	28.347	16.7778	37.3937	30.255	27.4188	28.5556	60.3	30.26	31.3	13.6906	29.5334			0.39536	80.96	138.614	50.3387	117.132	84.28	104	104.901	112.01	88.7359	73.6	74.5	142.39	73.7789	39.9203	55.1819
0.46126	34.172	34.059	42.9119	44.4156	43.576	21.0069	51.7	41.8147	42.4668	36.5958	75.694	46.81	47.6312	21.8828	40.2277			0.46126	99.4856	141.257	61.8537	132.714	90.7044	120.274	102.839	128.857	82.3957	83.175	80.925	149.305	85.1712	46.1984	63.867
0.52715	54.893	45.518	56.555	63.8511	62.213	32	69.24	55.5825	55.35	43.7444	94.467	67.3175	67.7511	36.875	52.1669			0.52715	107.304	137.108	70.73	137.429	93.8933	124.5	86.92	136.363	73.75	85.9	82.8667	136.577	87.9644	53.5781	69.2175
0.59305	84.64	58.633	75.9319	82.0519	84.437	50.3229	80.5888	69.4362	61.9871	48.7681	110.596	85.4075	90.1158	58.3937	61.0394			0.59305	95.69	124.731	73.7331	124.38	85.5317	115.75	61.8109	135.763	61.7934	82.3861	84.3854	110.855	76.0335	56.7062	66.4875
0.65894	114.278	73.486	91.5938	100.458	100.222	74.1944	83.1562	82.875	59.5703	49.1667	123.667	96.75	97.75	77.5625	67.8672			0.65894	75.8333	103.736	67.6562	102.208	75.8889	97.806	38.5	123.562	44.3984	76.3333	83.0417	84.5	59.125	52.75	56.9609
0.72484	133.467	89.648	102.479	104.042	113.09	93.375	74.7756	88.5191	53.1852	52.7882	129.594	97.42	88.7657	90.8172	73.0523			0.72484	52.8783	83.081	56.6669	75.121	68.1017	78.719	21.3116	104.106	29.6973	66.6986	82.4979	63.545	42.3506	47.7141	43.1186
0.79073	133.38	105.387	109.595	100.72	112.84	102.694	56.91	84.05	42.6	59.1833	122.067	87.3025	65.9511	93.65	67.1363			0.79073	35.02	58.28	43.4725	51.713	59.06	59.139	13.6	77.99	21.1063	55.7556	79.2	50.353	27.8356	40.075	29.625
0.85662	117.235	118.246	107.724	84.1523	104.254	102.184	39.0444	80.0987	30.8273	58.7354	114.571	70	41.9525	91.5406	56.0739			0.85662	23.5478	39.192	30.0294	34.676	51.3061	38.764	9.975	53.858	16.9512	41.0375	70.9833	42.553	18.33	32.5938	19.0897
0.92252	92.822	118.755	97.575	66.2992	87.307	92	23.3275	75.38	22.7859	56.1333	100.867	49.68	24.7589	77.9375	36.0341			0.92252	17.3244	29.029	21.5325	22.849	39.8667	24.5	9.05	35.42	13.8734	27.7667	59.3583	35.83	13.1711	26.0641	14.7784
0.98841	65.875	96.469	78.9375	53.2552	67.292	71.2569	14.7891	63.2578	15.377	46.4653	87.729	32.625	15.3785	65.9531	26.2031			0.98841	14.25	22.333	16.0312	15.151	30.5833	16.399	9.0781	25.492	13.3125	18.9653	48.5521	28.375	10.625	20.0312	13.1289
1.05431	44.5	69.982	56.02	39.8933	51.609	48.8889	9.44	51.3025	11.6	35.3667	72.3	19.395	10.28	57.8937	19.0881			1.05431	12.8089	16.433	12.96	11.173	24.3844	11.444	9.08	20.7	13.7	15.3	35.5667	20.705	9.8	13.825	12.175
1.1202	31.407	43.73	35.6488	25.6454	40.95	30	7.0028	39.4459	8.273	25.2819	60.879	12.375	7.6583	40.325	15.7041			1.1202	11.4239	13.808	10.325	9.075	22.2383	8.75	8.275	21.087	14.175	12.2097	26.1417	14.198	9.8583	10.6062	12
1.18609	23.4	25.849	22.1388	16.3283	24.707	18.1667	6.7512	28.955	7.9594	14.9722	47.367	8.4	7.2833	25.1094	11.325			1.18609	10.54	11.534	8.5288	7.031	19.5467	7.472	8.1275	19.247	15.7625	10.7444	18.1583	10.485	10.5167	8.4984	12.2153
1.25199	19.387	16.08	15.4319	11.7558	14.336	11.3472	7.4125	25.5453	9.5426	8.9792	33.896	6.725	8.2137	14.5828	10.1334			1.25199	9.2244	9.493	7.85	7	18.9339	7.917	8.4125	18.649	16.0063	9.5833	13.0208	7.89	10.7863	7.9688	11.975
1.31788	16.639	12.444	12.625	10.0556	11.333	8.75	7.5	26.875	10.9688	7.1667	24	5.9375	8.6111	9.8438	9.75			1.31788	8.1667	7.778	7.25	6.944	17.8333	7.5	8.375	16.875	16.75	8.8611	10.3333	7.938	10.2778	7.875	11.625
GMAP, GFP::TMF
	GFP::TMF																		Golgin-84
Distance (µm)	1	2	3	4	5	6	7	8	9	10	11	12	13	14	15			Distance (µm)	1	2	3	4	5	6	7	8	9	10	11	12	13	14	15
0	19	10	15	11.9167	13.125	14.167	11.125	12.8333	9.5	17.312	8.938	8.3594	9.1667	8	6.25			0	10	15	10	13.583	14.906	8.333	11.625	6	6.3333	15.938	8.438	7.984	7.472	7.469	14.688
0.06589	23.5263	9.9	12.65	12.665	11.458	13.767	12.7625	12.2106	9.5733	17.275	9.125	8.5375	10	8	7.305			0.06589	9.234	27.292	16.6	18.15	21.815	12.475	19.968	9.4167	9.6467	23.25	15.33	11.44	10.565	11.635	20.519
0.13179	28.79	9.697	14.1	14.0333	10.535	13.917	15.525	11.7733	9.58	19.233	10.46	8	9.9844	7.825	9.566			0.13179	9	46.653	25.6	27.283	33.693	19.072	35.221	17.1333	18.4533	36.982	27.16	18.26	15.247	18.24	31.725
0.19768	37.415	10.705	15.6	15.5325	8.654	15.592	22.3019	12.3	9.9044	20.913	12.75	8.9125	9.2428	8.3813	11.892			0.19768	9.304	69.98	38.55	42.939	51.197	32.433	57.122	30.14	33.1156	58.216	44.235	28.954	25.572	30.686	53.987
0.26358	54.41	12.833	17.4	17.82	10.6	17.267	31.5088	12.6311	12.4267	22.25	15.255	10.175	10.89	11.1225	16.638			0.26358	11.94	97.133	55.6	65.8	76.71	51.333	82.779	47.5711	52.52	85.67	68.107	44.54	43.78	50.862	86.2
0.32947	73.5	14.375	18.875	23.3125	14.854	21.111	43.0625	12.5833	17.5	25.312	19.75	15.1875	14.2639	16.459	20.18			0.32947	18.031	121.125	72.75	94.812	101.306	75.208	107.562	65.6667	72.6667	114.125	93.25	63.766	70.903	75.735	124.406
0.39536	88.86	18.01	22.6	31.5883	22.35	26.258	55.0725	13.8133	22.5622	32.791	26.235	21.3612	20.2711	25.0875	26.891			0.39536	29.06	140.83	89.2	123.548	121.098	101.333	125.842	78.3067	91.1489	133.666	119.125	86.194	103.753	100.93	159.756
0.46126	92.6212	25.982	30.125	44.415	30.886	34.183	65.5	20.0678	29.3267	42.739	36.735	28.5081	33.05	33.3053	37.584			0.46126	44.025	144.527	101.95	141.512	136.012	123.517	133.833	82.3006	100.78	140.775	136	104.848	134.085	123.721	178.275
0.52715	89.9	36.92	48.2	63.8367	48.962	43.55	75.7756	29.8333	41.0067	62.283	62.595	42.3856	49.7356	43.8469	52.444			0.52715	61.94	135.66	109.8	141.517	135.241	133.861	130.017	77.0933	102.013	128.372	138.053	111.953	153.03	137.649	179.156
0.59305	86.4912	50.22	66.525	82.2475	67.297	56.167	82.11	41.8933	57.1822	86.445	95.177	60.8334	68.0783	56.8362	71.833			0.59305	80.716	116.175	107.85	122.522	126.368	129.233	116.855	65.1183	87.3644	102.353	120.905	104.886	156.637	141.325	156.63
0.65894	79.75	70.583	87	96.75	85.066	73.208	88.4062	57.1111	73.3333	109.031	139.75	79.1094	83	71.6523	95.703			0.65894	101	87.833	98.5	91.375	107.387	110.542	97.438	50.4444	65.1667	69.5	91.25	86.547	144.5	127.926	123.531
0.72484	69.1062	91.998	101.2	97.3575	100.555	93.55	87.6925	74.0883	81.6733	124.496	166.285	91.7875	92.4667	83.5446	116.514			0.72484	123.35	60.443	82.3	59.693	83.956	82.844	77.062	36.2683	40.86	42.618	63.35	64.741	114.782	103.1	86.361
0.79073	56.09	112.86	110.4	88.7933	110.12	112.067	86.0231	87.7867	90.9244	120.38	174.648	94.9938	95.2644	91.12	127.75			0.79073	142.28	38.7	62	34.107	61.77	53.433	58.019	25.76	22.2444	24.4	39.155	44.839	81.198	76.86	54.7
0.85662	46.275	126.408	113.075	69.82	102.5	119.142	75.5775	90.0656	95.0067	103.323	154.223	88.905	88.475	91.6485	126.297			0.85662	151.246	23.715	41.925	18.948	44.48	29.533	41.14	19.05	12.1467	15.903	24.007	30.388	51.67	52.269	32.072
0.92252	39.3	126.617	98.9	51.2467	88.107	109.636	63.875	77.9733	86.9533	73.5	119.7	70.5347	75.0578	88.9197	116.787			0.92252	144.96	15.51	26	11.517	32.023	16.386	27.61	14.5467	7.6267	12.575	14.67	20.663	29.182	37.455	20.441
0.98841	30.375	110.875	88.5	36.2083	72.1	89.167	49.7656	58.6667	68.6667	48.562	84.875	51.7812	59.5694	78.2129	95.984			0.98841	124.875	10.875	16.25	8.604	23.081	10.375	17.422	11.9167	5.3889	11.5	10.5	14.219	16.25	31.611	13.781
1.05431	21.55	86.167	71.4	27.46	53.721	61.35	37.6213	40.6022	46.0267	33.912	53.873	38.2425	44.64	60.9081	69.794			1.05431	96.22	8.42	10.2	6.9	17.121	7.867	12.289	11.1333	4	11.3	9.15	10.625	9.9	29.458	10.531
1.1202	15.8787	61.882	56.85	23.6733	42.75	41.65	29.0775	27.505	31.6467	23.288	34.26	27.1678	29.9689	42.1263	45.847			1.1202	65.186	7.683	7.825	6	13.137	6.703	9.708	11.5117	4	10.163	9.578	8.787	7.783	28.231	9.761
1.18609	13.49	46.79	47.5	17.85	32.172	27.925	19.3288	21.0533	22.3111	20.032	21.83	20.9819	22.7356	27.2398	30.272			1.18609	38.94	6.63	6.7	6	11.065	6.117	8.149	13.3867	4	9.033	9.55	8	7.467	23.116	10.45
1.25199	12.9587	38.068	40.05	14.95	23.058	21.742	13.3206	16.8044	16.0867	17.184	15.26	16.2838	16.75	18.1006	21.683			1.25199	21.876	6.012	6	6.025	10.619	6.083	8	15.3272	4	8.291	9.865	8	8.05	16.698	13.666
1.31788	12.5	29.5	32	13	17	18.222	9.875	15.5	12.3333	15.75	14.375	16	14.0556	16.5	17.812			1.31788	12.75	5.333	6	7	10	5.722	8	17	4.5	7.5	10	8.375	7.972	12.125	19.188

## Sheet: Fig S7 E-F GFPTMF GM130 L3 WD
line profiles of GFP::TMF in GMAP mutants
Figure S8E-F
GFP::TMF and GM130
in L3 wing imaginal discs
GFP::TMF stock as control
	GFP::TMF																		GM130
Distance (µm)	1	2	3	4	5	6	7	8	9	10	11	12	13	14	15			Distance (µm)	1	2	3	4	5	6	7	8	9	10	11	12	13	14	15
0	17.4167	11.667	10.1944	14	13	7.6667	7.5	17.6111	11	13	11.25	20.5	13.75	14.25	8.2222			0	18.25	10.333	19.5	18	13.8333	13.3333	18.5	13.889	7.75	9.5	20.625	24	9.375	14.25	20.3333
0.06589	20.1809	11.798	10.877	15.0584	13.8633	8.0573	7.506	17.9389	9.277	12.6984	12.7375	18.9487	13.675	15.6812	7.75			0.06589	24.8392	13.231	23.4833	25.2056	19.74	20.5781	27.442	18.711	11.3304	16.402	25.013	26.6413	12.216	18.438	30.33
0.13179	18.7875	13.662	13.1808	15.0363	15.2667	7.7653	8.65	18.6389	10.082	10.5722	12.65	17.61	13.3375	19.6875	7.8044			0.13179	34.5625	19.869	29.5692	31.3888	27.7378	32.2333	43.204	31.778	20.1289	28.4569	31.575	33.21	17.756	27.413	41.8
0.19768	17.6302	16.28	16.0582	17.1122	20.4833	6.9021	12.975	18.45	11.283	9.0509	12.525	17.7075	14.6719	23.0812	8.9044			0.19768	49.9781	29.963	38.9753	41.6003	40.1933	49.8948	60.774	48.839	33.9825	41.077	40.35	44.325	30.803	43.75	56.2833
0.26358	16.0889	22.96	19.8356	22.21	25.57	8.8333	19.97	22.1333	15.687	9.4	11.9625	18.26	17.5375	26.85	10			0.26358	69.2	44.662	52.0978	51.1	52.24	66.2667	84.81	76.333	52.42	55.355	51.338	59.97	51.875	68	69.84
0.32947	19.5365	32.694	23.2448	29.9922	31.1944	11.1667	31.25	28.1944	23.882	13.4258	12.25	22.1562	22.2812	32.2188	11.5			0.32947	86.6354	65.611	65.0625	59.8203	62.6667	82.9566	112.867	101.083	69.0868	66.4355	62.75	71.5312	77.562	97.406	79
0.39536	22.45	49.54	27.1831	37.15	37.68	17.4	46.306	37.4611	37.37	19.0059	14.9	30.86	24.7563	43.375	12.8333			0.39536	96.1625	90.447	76.9358	67.08	69.3867	88.6458	136.275	123.45	81.21	70.9803	78.25	77.46	105.644	125.688	86.7022
0.46126	29.4142	67.35	31.2333	42.7603	44.7833	33.0375	64.875	48.7444	53.452	28.138	20.125	47.4137	30.9781	60.4562	15.62			0.46126	98.9667	112.361	91.964	70.3262	70.04	94.4323	148.164	137.239	85.7353	73.5153	93.225	77.3425	122.759	143.975	94.09
0.52715	38.6333	85.458	37.5467	53.24	50.4478	50.5889	81.28	63.8889	68.756	47.165	28.45	69.55	41.6	80.9	22.4133			0.52715	93.8833	127.284	101.19	71.12	62.1333	97.0778	147.88	137.322	84.6333	72.935	109.613	71.06	121.85	142.1	101.476
0.59305	50.4667	104.753	43.0273	67.5	56.5067	72.7167	98.887	75.2222	92.364	61.378	40.1	90.4	60.6594	97.5687	34.2878			0.59305	82.6635	130.677	101.415	67.1084	50.21	91.6896	133.003	126.133	69.9962	67.677	119.537	60.0163	101.816	120.244	106.699
0.65894	61.8819	119.889	44.2847	81.8438	60.8333	88.4792	110.219	80.7778	111.028	72.8047	55.75	97	70.8125	101.188	51			0.65894	66.7292	113.833	95.8681	58.8438	38.1667	75.1042	113.75	100.417	51.6389	64.0156	125.375	44	71.531	84.812	104
0.72484	69.7594	139.591	49.2215	84.2363	66.64	98.2118	112.861	82.0944	110.393	82.6438	68.275	85.785	69.6438	90.5188	66.0367			0.72484	53.3656	92.53	83.2012	48.7984	27.1022	54.8663	89.529	70.356	33.2543	62.6612	126.825	28.4175	46.666	52.031	95.1978
0.79073	70.6	139.573	54.5511	77.04	63.7767	94.9333	105.51	78.8556	93.5	75.975	77.8875	62.88	57.6625	72.3	76.2133			0.79073	43.7333	67.4	67.3022	41.39	19.6567	38.4	68.19	45.378	22.48	58.2525	122.113	16.68	28.112	30.125	82.8311
0.85662	65.7868	120.2	58.1403	64.1141	54.51	78.3448	93.522	63.9278	65.397	67.104	83.3625	40.085	41.4219	51.925	79.99			0.85662	34.4656	45.199	50.0807	36.6497	14.4567	26.2875	52.658	28.372	17.7949	49.608	114.925	9.7825	18.812	20.312	68.51
0.92252	58.0667	90.6	55.9167	48.0262	39.4933	61.2889	75.731	42.4556	44.349	57.9066	74.6	24.86	26.7812	34.6375	78.1444			0.92252	26.4583	29.784	36.3842	31.0263	11.7089	17.4722	41.501	17.95	15.8167	35.8678	100.85	7.14	14.719	16.025	54.8133
0.98841	48.1354	62.5	50.4323	31.6172	25.8333	46.1771	57.453	29.5833	31.5	49.3652	67.5	16.7188	19.1875	20.8438	72.1111			0.98841	20.2969	21	26.0295	26.0156	10	11.9427	30.836	13.139	13.625	25.373	81.875	5.7188	14.906	12.75	40.5833
1.05431	41.8944	41.16	37.5656	23.08	20.7667	32.1	44.82	20.8333	21.582	40.695	56.125	14.09	13.975	13.8	58.6			1.05431	16.1111	15.667	20.0644	22.28	10.7667	8.6	19.62	11.089	12.3211	16.14	62.225	5.05	17.475	9.55	29.36
1.1202	31.5469	27.84	25.0558	17.525	15.99	21.7681	30.796	14.8944	17.23	32.2483	51.4125	11.575	10.6938	10.5688	43.3411			1.1202	14.0969	13.102	16.8083	19.7625	10.6356	7	14.228	10.217	11.0135	10.1179	46.275	4.3713	19.306	8.069	22.15
1.18609	26.875	21.307	17.4878	16.425	14.8667	15.9667	19.27	11.6889	15.69	20.5263	42.175	9.49	9.0625	8.95	30.0156			1.18609	12.0875	12.98	14.65	16.975	10.9533	7	11.711	9.367	11	8.1625	33.525	4.09	20.675	6.863	18.3711
1.25199	19.7441	19.243	12.079	15.9347	16.5767	15.0906	11.861	11.3333	14.125	14.3829	31.85	9	8.0156	7.6312	23.93			1.25199	12.9392	13.798	12.498	14.5097	11	6.775	11.238	7.861	10.875	7.1062	23.625	4.3837	23.462	6.762	16.99
1.31788	16.6667	20.333	8.3333	15	16.0278	14.4444	8	12.2222	15.5	11	22.875	9.25	7.625	8	17.4444			1.31788	11.6667	15.889	10.6667	12.75	11.0278	6	10.5	6.722	9.5	7	15.875	5	27.875	7.625	16.4444
GMAP, GFP::TMF
	GFP::TMF																		GM130
Distance (µm)	1	2	3	4	5	6	7	8	9	10	11	12	13	14	15			Distance (µm)	1	2	3	4	5	6	7	8	9	10	11	12	13	14	15
0	11	18.5	25.4375	12.778	13.1667	13.75	15.875	12.861	13	24.2778	15.5	16.3333	11.5	11.4167	16.8333			0	9	12.6667	13.0625	9.6667	8.8333	20.375	9	16.778	11	12.667	14.5	11.611	23	16	14
0.06589	12.534	14.9151	23	13.677	12.8667	16.129	13.844	14.85	12.613	23.8	13.8813	14.9788	13.0686	12.8075	14.8544			0.06589	12.5327	13.3917	19.1969	13.7394	16.1833	34.5	10.075	23.85	20.198	15.23	17.556	19.108	33.785	27.612	21.134
0.13179	14.3283	12.39	23.2812	15.597	15.8	17.797	13.848	15.767	13.825	24.1067	13.85	14.2261	15.1533	14.2117	14.4203			0.13179	17.2783	17.85	28.7812	22.26	26.6	52.25	14.2125	33.833	39.291	24.031	25.2	34.028	49.141	47.36	34.691
0.19768	15.025	12.3196	25.1	18.277	18.6333	24.512	14.927	18.333	17.747	23.5989	16.3937	13.6865	17.3037	16.2183	14.8917			0.19768	23.3581	27.7113	40.7406	33.8606	39	73.996	22.1707	46.85	68.415	43.097	40.031	59.304	69.618	79.217	54.301
0.26358	18.1667	13.6667	29.3	21.962	21.2	34.75	15.8	21.767	24.995	25.96	17.6	13.36	21.5489	20.28	16.9467			0.26358	34.3333	43.1489	55.7	46.9289	52.7	98.375	35.1	65.567	106.91	71.02	61.6	95.24	95.218	124.7	76.42
0.32947	22.026	16.9271	36.9688	28.583	23	46.426	20.477	26.667	35.625	32.0694	24.1875	14.9965	27.2465	29.6667	18.4878			0.32947	47.849	62.3229	69.8438	60.5417	65.25	123.59	53.0898	91.667	149.133	106.625	86.469	135.375	123.743	177.896	100.09
0.39536	28.6775	24.2633	55.4562	38.31	31.0667	62.422	31.641	33.511	47.8	37.5422	30.325	19.85	34.69	42.7933	24.4683			0.39536	63.0675	78.76	80.7438	71.69	75.0667	145.891	71.8094	121.589	184.28	142.858	106.925	170.354	149.66	221.863	115.049
0.46126	38.0273	37.3421	76.6656	52.949	43.1667	81.719	48.101	43.817	67.023	47.05	36.275	29.8425	41.7761	55.3775	32.2546			0.46126	77.7308	88.7997	83.3969	77.4344	79.5333	160.41	90.3832	152.05	205.397	174.67	123.719	189.515	167.928	243.65	118.206
0.52715	49.0133	56.7533	102.75	66.533	64	109	67.956	60.783	93.48	56.8711	41.1	44.6156	48.5333	70.1033	43.5911			0.52715	89.6	89.1067	77.2	77.38	75.4	167.75	103.825	175.15	206.76	194.756	129.2	184.076	173.379	237.22	107.858
0.59305	60.4975	79.6308	107.309	88.734	89.0333	136.133	91.206	77.878	116.513	74.4211	44.5312	62.3928	58.5337	83.0567	55.8667			0.59305	95.3775	78.8867	64.8	68.7656	68.8833	168.84	102.885	183.528	190.887	197.985	123.113	156.226	163.36	204.756	85.858
0.65894	72.1875	97.4722	106.594	108.417	102	155.219	111.977	107.333	129.844	97	49.5	79.75	69.5278	96.375	62.5208			0.65894	91.6458	59.9167	49.1562	55.5278	61	167.234	88.5938	176.5	149.781	183	107.125	116.75	138.694	152.25	59.5
0.72484	76.2979	109.056	86.5375	114.768	106.05	157.031	123.27	126.583	131.301	102.356	58.7875	91.8333	79.2853	100.959	70.0035			0.72484	80.8571	43.3821	34.9	40.695	52.2	158.203	70.0836	153.667	106.722	146.943	84.575	77.386	106.931	94.827	34.654
0.79073	73.04	105.207	72.925	106.267	97.3	161.25	117.3	145.656	116.425	106.393	60.4	98.2444	81.2	102.493	67.82			0.79073	64.63	28.6033	23.575	28.0733	41.5	140	49.5	121.278	68	110.711	62.2	46.422	75.76	51.873	20.047
0.85662	65.6335	90.7914	52.9156	87.916	85.5	153.691	96.611	152.5	97.703	104.52	59.3625	97.9775	82.3279	98.3975	69.1			0.85662	44.4469	18.5332	17.0844	19.4833	30.75	112.023	32.727	85.617	40.568	80.64	43.544	26.044	49.743	28.165	12.101
0.92252	61.1008	67.2933	38.0812	61.58	72.4	143.047	79.423	141.833	67.81	104.227	54.2	92.9422	85.5067	87.15	61.6603			0.92252	27.6042	11.5133	12.525	14.2333	20.2	82.031	23.6281	53.467	23.919	59.96	28.225	15.076	31.85	17.222	9.294
0.98841	53.6406	49.3958	26.3438	38.292	54.9167	129.43	62.232	116.056	46	96.1389	48.8125	83.4444	85.1562	68.8333	50.0833			0.98841	15.6719	7.875	9.625	10.5972	14.0833	56.711	18.7812	32.417	15.102	46.375	17.656	9.872	21.312	12.75	8.208
1.05431	42.9067	38.6733	20.0875	25.027	42.5667	110.75	45.888	83.017	29.56	76.36	42	70.94	76.1944	52.26	37.7467			1.05431	10.3067	6.2667	7.7	8.2978	11	38.75	15.6438	20.45	10.72	37.12	11.5	7.56	15.968	10.9	7.487
1.1202	32.9888	30.9504	16.8312	17.612	30.2	86.832	35.404	56.133	20.547	55.1833	32.4313	56.2346	55.2507	41.41	27.8078			1.1202	7.5721	5.325	6.7219	7.35	10.1	27.445	13.5926	13.933	9.247	29.699	8.194	6.625	14	9.967	7.258
1.18609	27.3925	23.8533	12.4375	11.786	20.7333	63.859	27.566	38.056	15.551	35.6978	24.35	42.6856	36.41	33.4883	22.2833			1.18609	6.2975	5	6	6.5667	9.4	21.719	13.1266	10.567	9.451	23.724	6.775	6.074	14.11	9.383	7
1.25199	24.7571	19.4417	9.9937	11.794	14.15	43.031	24.275	23.95	12.763	33.955	19.9625	32.7287	25.5019	25.785	18.0588			1.25199	6.2923	4.4417	5.9969	6	9	18.32	12.1875	8.617	9	19.245	6.481	5.729	14.72	8.3	6.763
1.31788	23.3333	17	9.5	11	13.5	31.375	21	19.917	11.375	30.1667	17	26.8889	19.3333	21.1667	13.6111			1.31788	6.0833	4	5.75	5.8333	9	16.75	11.5	7.583	9.375	15.778	6	5.333	15.389	8.167	6.833
