# Supplementary material for: In vivo characterization of Drosophila golgins reveals redundancy and plasticity of vesicle capture at the Golgi apparatus
Source: Curr Biol. 2022 Nov 7;32(21):4549–4564.e6. doi: 10.1016/j.cub.2022.08.054 (PMC9849145; doi:10.1016/j.cub.2022.08.054)
Supplement: Data S3. Full data for the measurement of the width of Golgi stacks, related to Figure S5 [file mmc4.xlsx]

## Sheet: Fig S5 E Repeat_1
Golgi size quantifications
TMF GMAP golgin-84 single, double and triple mutants
REPEAT_1
salivary glands
DAPI Glg1 488 GM130 555 Golgin-245 647
analyse GM130 staining
WT OrR control
2020-12-07
Image 1 SG1_63x_2xzoom				Image 1 SG1_63x_2xzoom				Image 3 SG2_63x_2xzoom				Image 4 SG2_63x_2xzoom				Image 5 SG3_63x_2xzoom				Image 6 SG3_63x_2xzoom				Image 7 SG4_63x_2xzoom				Image 8 SG4_63x_2xzoom
	0.608				1.63				1.919				2.046				1.267				1.409				1.344				1.533
	1.279				1.211				1.091				1.384				1.151				1.494				1.609				1.494
	1.755				1.74				1.091				0.804				0.746				1.215				0.937				0.98
	1.042				1.166				1.447				1.179				1.179				0.95				1.358				1.126
	0.915				1.273				1.41				0.879				1.202				1.463				1.025				0.937
	1.279				1.173				1.042				1.551				1.031				1.029				1.12				1.396
	1.054				0.649				0.857				1.042				0.867				1.122				1.41				0.98
	1.21				1.324				1.473				1.398				0.896				0.622				1.267				1.188
	0.826				1.029				1.063				1.091				1.627				1.226				1.74				1.215
	0.915				1.056				1.266				1.004				1.105				1.056				1.313				1.042
	1.151				1.122				1.081				1.521				0.896				1.056				1.279				1.122
	0.804				2.451				1.193				1.481				1.023				0.867				1.621				1.073
	1.122				1.073				0.844				1.259				1.087				1.326				1.827				1.186
	1.105				0.659				0.649				1.595				0.728				1.385				1.122				1.266
	1.179				1.516				1.105				1.504				1.305				1.202				1.21				1.689
	1.122				1.295				0.815				1.073				0.923				0.98				2.034				1.981
	0.834				0.95				1.426				1.897				0.71				1.318				1.188				1.451
	1.065				0.678				0.593				2.176				0.896				1.122				0.95				1.12
	0.857				1.153				1.042				0.884				1.008				0.915				1.313				1.215
	0.815				1.122				1.594				0.973				0.768				1.023				1.254				1.358
	1.042				0.896				0.791				1.358				1.122				1.073				0.932				1.12
	1.259				1.651				1.562				1.126				0.746				0.98				1.718				2.151
	1.25				1.073				1.68				1.025				1.029				1.004				1.631				1.266
	1.054				0.997				1.41				1.445				1.25				1.295				1.029				1.21
	0.793				0.859				1.494				1.745				1.551				1.042				1.073				1.173
	0.973				0.826				1.231				0.887				0.844				1.259				0.95				1.166
	0.937				1.042				1.715				0.826				1.279				1.186				0.793				0.7
	1.517				0.991				2.158				1.637				1.295				1.065				0.988				1.103
	0.857				0.826				1.054				1.45				1.056				1.243				1.266				1.166
	1.318				1.031				1.358				1.521				1.063				1.166				1.279				0.793
	1.238				0.804				1.12				1.151				1.042				0.973				1.122				0.997
	1.193				1.243				1.029				1.647				1.358				0.98				1.031				0.98
	1.334				1.63				0.737				1.587				1.054				1.122				1.063				0.991
	0.859				1.587				1.627				0.649				0.796				1.334				1.358				0.988
	0.915				1.447				1.647				1.516				1.188				0.662				1.087				1.334
	1.004				0.867				1.211				0.737				1.134				1.267				0.559				1.358
	1.994				1.063				1.065				1.358				1.081				1.073				0.943				0.839
	1.056				1.054				1.566				0.608				1.073				1.023				1.029				1.122
	1.308				1.12				0.988				1.215				0.834				1.318				1.503				1.031
	1.603				0.7				1.12				0.937				0.943				0.751				1.677				1.226
	1.911				1.128				0.937				1.357				1.063				0.937				1.056				0.751
	0.918				0.98				1.105				1.279				0.859				0.959				0.678				1.447
	0.791				0.768				0.793				1.023				0.988				0.688				1.266				1.087
	0.973				0.751				1.451				1.318				1.186				0.923				1.725				1.517
	0.943				0.896				1.445				1.313				1.267				0.943				1.063				1.188
	1.186				0.943				1.122				1.566				1.298				0.887				0.98				1.151
	0.932				0.95				0.896				1.254				0.659				0.625				1.8				1.334
	0.915				1.122				1.445				1.151				1.063				1.326				0.688				1.799
	0.932				0.768				1.21				1.023				0.896				1.188				1.252				1.538
	0.932				0.793				1.874				1.12				0.859				1.572				0.713				1.254
	1.126				0.95				1.45				1.267				1.266				0.95				1.254				0.98
	1.211				1.384				1.202				0.98				0.857				0.896				0.988				0.608
	0.737				1.238				0.887				0.896				0.593				0.746				1.063				0.815
	0.844				1.487				0.857				0.593				1.063				1.006				1.188				1.445
	1.252				1.188				0.7				0.543				0.713				1.105				1.318				1.023
	1.202				1.188				1.211				1.105				1.179				1.006				1.065				1.398
	1.324				1.521				1.151				0.997				1.12				0.887				1.122				0.791
	1.063				1.324				1.385				1.481				0.884				0.959				1.134				1.39
	1.151				1.122				0.737				1.097				0.943				0.973				1.063				1.313
	0.98				1.308				1.503				0.768				1.528				0.796				0.98				1.029
	1.153				1.318				0.98				0.857				1.211				0.751				0.991				1.653
	1.056				1.211				1.384				0.751				1.456				1.653				1.031				1.179
	1.243				1.226				0.997				1.215				1.384				0.95				1.334				1.318
	1.267				1.063				1.318				0.593				1.279				1.042				1.409				1.603
	1.063				0.815				1.398				1.385				0.768				1.081				1.603				1.215
	1.713				0.988				1.173				1.929				0.751				1.215				1.188				1.647
	0.98				0.728				0.884				0.857				1.252				1.313				0.915				1.551
	0.973				1.12				1.12				0.923				0.943				0.751				0.659				1.516
	1.091				1.3				0.943				1.193				0.531				0.791				0.857				1.809
	1.153				1.324				0.791				1.447				0.725				1.134				1.023				0.915
	1.073				1.186				1.371				1.029				0.7				0.804				0.884				1.544
	1.202				0.751				1.12				0.844				0.608				1.128				1.25				1.73
	1.188				1.12				1.004				0.791				0.923				0.834				1.473				1.357
	1.12				1.193				1.188				1.231				0.804				0.662				0.991				1.065
	1.173				0.988				1.12				0.7				1.653				1.439				0.988				1.267
	0.932				1.12				0.923				1.097				0.988				1.912				1.215				1.193
	1.173				0.815				0.672				1.122				1.091				0.95				1.439				1.305
	1.063				1.179				1.326				0.95				0.839				0.896				1.615				1.8
	0.839				1.122				1.439				1.202				0.988				1.259				1.447				0.793
	0.859				0.834				1.298				1.647				0.959				1.188				0.95				1.631
	0.943				1.188				0.896				0.804				0.804				0.857				0.815				1.506
	1.091				1.081				0.918				1.957				0.884				0.915				0.793				1.134
	1.097				1.056				0.95				0.857				0.95				0.857				1.243				1.481
	0.988				1.023				0.7				1.544				0.791				1.168				1.238				1.8
	1.042				0.988				0.932				0.943				1.134				0.918				1.326				1.12
	1.231				1.153				0.355				0.771				0.725				0.826				1.885				1.481
	0.918				1.122				1.3				1.073				0.896				1.031				1.473				1.326
	1.006				1.243				1.447				1.409				1.087				0.589				1.689				0.802
	1.667				0.815				0.937				1.023				0.771				0.887				0.98				1.151
	1.091				0.791				1.12				0.991				0.959				1.031				1.193				1.385
	0.859				1.031				1.334				1.21				1.087				0.659				1.41				0.857
	1.398				1.042				1.385				1.031				0.543				0.826				0.923				1.447
	1.415				0.802				1.409				1.385				1.694				0.826				1.12				1.358
	0.417				1.313				1.39				1.188				1.279				0.713				1.134				0.834
	0.834				1.006				0.771				1.279				0.923				1.385				1.153				1.487
	1.188				1.252				1.073				1.211				1.122				0.713				0.867				0.728
	1.384				0.659				1.267				1.473				0.844				1.774				0.844				0.923
	0.688				1.004				0.896				0.793				0.725				1.12				1.153				1.168
	0.988				1.063				1.042				0.844				0.925				1.081				0.793				1.21
	1.054				1.298				0.923				1.358				0.442				1.025				0.95				1.401
	0.857				1.097				0.943				1.631				0.859				0.802				0.563				0.791
	0.991				0.937				0.918				0.937				1.153				1.193				0.834				1.845
	1.226				0.559				1.481				1.105				0.937				1.357				1.056				0.793
	0.95				0.844								1.279				1.252				0.887				1.211				1.308
	0.857				0.915								1.445				1.134				1.073				1.273				1.004
	1.506												0.859								0.859				1.768				1.273
																									0.834				1.226
																									0.879				0.98
																									0.839
																									0.662
	1.09211				1.09018				1.16273				1.18358				1.01152				1.04805				1.16828				1.2392
TMF_D19
2020-12-07
Image 9 SG1_63x_2xzoom				Image 10 SG1_63x_2xzoom				Image 11 SG2_63x_2xzoom				Image 12 SG2_63x_2xzoom				Image 13 SG3_63x_2xzoom				Image 14 SG3_63x_2xzoom
	1.324				2.012				2.03				1.326				1.371				0.988
	1.503				1.595				1.12				1.357				1.118				0.879
	0.884				1.357				1.637				1.358				1.401				1.134
	0.746				2.03				1.504				0.923				1.12				1.122
	1.627				1.186				0.461				1.122				1.166				1.134
	0.737				1.211				0.7				1.473				0.859				1.126
	0.991				1.211				1.122				1.487				0.688				1.004
	1.243				1.267				1.238				1.371				1.179				0.844
	0.659				0.98				0.422				0.771				1.358				0.918
	0.771				0.859				1.266				1.266				0.937				0.937
	1.259				0.859				0.98				1.809				0.884				1.647
	1.603				0.543				1.25				1.134				0.839				1.267
	1.215				0.622				0.991				0.7				1.153				0.71
	1.168				0.887				1.029				1.39				0.918				1.385
	0.804				0.672				0.844				1.211				1.305				0.859
	1.128				1.126				1.39				1.073				1.326				1.151
	1.252				1.259				0.608				1.68				0.563				1.252
	1.12				0.567				1.031				1.279				0.608				1.193
	1.279				1.081				0.896				1.173				0.918				0.802
	0.384				0.796				1.193				0.95				1.023				1.073
	1.384				1.279				1.166				0.791				0.925				1.186
	1.447				1.295				0.728				1.385				0.791				1.211
	0.884				0.597				1.179				0.751				0.768				1.243
	1.004				1.647				1.334				1.45				1.32				1.324
	1.097				1.915				1.122				0.988				1.042				1.978
	1.179				0.662				1.179				0.751				1.073				1.279
	0.959				0.559				1.056				0.932				0.771				1.439
	0.527				1.594				1.091				1.231				1.41				0.98
	0.826				0.857				1.029				1.12				1.065				1.447
	1.473				0.896				1.41				1.445				1.008				1.279
	0.796				0.826				1.308				1.663				1.042				1.065
	0.844				1.451				1.004				0.796				1.305				0.7
	1.491				0.932				1.68				1.006				1.081				0.991
	0.791				1.063				1.631				0.98				0.857				1.186
	1.226				1.352				1.701				1.188				1.029				1.238
	1.252				1.025				1.385				1.188				1.023				0.991
	0.884				0.857				1.371				0.896				1.023				0.802
	0.932				1.134				0.997				1.025				1.063				1.211
	0.988				1.023				0.725				0.804				1.006				1.179
	1.065				0.923				1.39				1.41				1.073				0.796
	1.215				1.179				0.527				1.151				0.98				0.826
	0.923				0.959				1.065				1.065				1.215				0.988
	1.659				1.091				1.166				1.166				1.042				0.95
	0.567				0.543				1.439				1.153				1.21				1.126
	0.672				1.118				1.308				0.991				1.128				0.988
	0.884				2.004				0.567				1.3				0.659				1.042
	1.042				0.887				1.215				1.243				0.771				1.12
	0.567				0.725				0.918				1.959				0.887				1.006
	1.398				0.887				1.029				1.173				1.073				1.023
	1.758				0.662				1.544				1.122				0.725				0.768
	1.073				1.004				1.25				1.451				1.419				0.791
	1.073				1.087				1.073				1.186				0.7				1.334
	0.98				1.25				0.923				0.943				0.771				0.95
	0.751				0.988				0.925				0.728				1.358				1.252
	0.857				0.625				1.409				1.097				1.134				1.273
	1.39				1.186				0.98				0.973				0.826				1.193
	0.857				0.527				0.725				0.95				0.771				1.358
	2.004				1.32				1.097				1.004				0.988				0.95
	1.326				1.252				1.029				1.054				0.896				0.659
	1.226				1.333				1.029				0.932				1.445				0.857
	1.12				0.793				0.751				1.254				0.793				0.625
	1.054				0.815				1.168				0.768				0.943				0.329
	1.358				0.652				0.659				1.065				1.188				0.659
	1.166				0.442				0.932				1.647				1.188				0.867
	0.826				1.063				1.073				1.929				0.751				0.768
	1.543				1.755				0.896				1.188				1.081				1.006
	1.25				1.065				1.398				0.751				1.105				0.659
	0.804				1.042				0.593				1.401				1.004				1.122
	1.358				1.266				1.023				1.025				1.054				0.815
	0.98				0.725				0.867				1.533				0.768				0.746
	1.063				1.215				0.826				1.128				0.98				0.959
	0.751				1.105				0.672				1.126				1.134				0.625
	1.809				1.029				1.054				1.422				0.932				0.844
	1.202				0.98				0.859				0.932				0.7				0.593
	1.173				1.031				0.826				1.166				0.793				1.41
	1.12				0.713				1.473				0.937				1.459				0.804
	1.042				0.725				1.211				0.857				0.973				1.238
	0.7				0.751				1.238				1.029				0.793				0.593
	0.659				0.95				1.266				0.7				0.796				1.054
	1.166				1.463				1.063				0.796				1.006				0.804
	0.857				0.98				1.543				1.587				0.608				0.355
	0.896				0.659				1.122				1.065				0.918				0.887
	0.988				0.887				1.031				1.78				0.859				0.531
	1.473				0.988				0.834				1.023				1.006				0.608
	0.915				0.751				1.506				0.659				1.081				0.887
	1.073				0.839				0.915				0.844				0.608				0.826
	0.515				1.243				1.273				0.793				1.371				0.401
	0.815				0.844				0.7				1.056				0.937				0.329
	0.879				0.844				0.355				1.042				1.097				0.918
	1.063				1.494				0.932				0.48				1.376				0.678
	1.091				0.737				1.097				0.839				1.087				1.073
	0.793				0.896				1.193				1.357				2.122				1.12
	0.988				0.593				1.031				0.95				0.751				0.659
	0.884				0.608				0.98				0.751				0.997				0.991
	1.122				0.923				1.358				0.98				0.839				0.793
	1.031				0.373				1.091				1.081				0.937				1.008
	0.859				0.826				1.004				1.138				1.122				0.879
	0.844				1.008				1.138				0.95				0.329				1.031
	0.932				1.305				1.266				0.791				0.98				1.451
	0.608				0.943				1.451				0.859				1.138				0.746
	1.029				0.857				1.122				0.622				0.649				0.844
	1.063				0.793				0.932				0.531				1.186				0.95
	0.896				1.3				0.804				0.857				1.73				0.751
	0.815				0.796				0.649				1.279				1.592				0.746
	0.887				1.445				1.473				0.884				0.751				0.839
																	1.029				1.126
																	1.023
																	0.973
																	1.254
																	0.973
																	1.252
																	0.515
																	1.279
																	0.991
																	1.134
																	0.791
																	1.073
																	0.95
																	1.259
																	1.073
																	1.631
																	1.081
																	1.688
																	0.98
																	0.737
																	1.12
																	0.884
																	1.031
																	0.461
																	0.857
																	2.284
																	1.12
																	0.932
																	0.796
																	0.593
																	0.796
	1.0517				1.02044				1.08632				1.10615				1.02558				0.975009
GMAP_2.2.5
2020-12-07
Image 15 SG1_63x_2xzoom				Image 16 SG1_63_2xzoom				Image 17 SG2_63x_2xzoom				Image 18 SG2_63x_2xzoom				Image 19 SG3_63x_2xzoom				Image 20 SG3_63x_2xzoom
	1.426				1.318				1.919				2.81				2.001				1.473
	1.68				1.517				1.415				1.186				1.773				1.243
	1.751				1.45				0.672				1.376				1.029				1.226
	1.651				1.042				0.802				1.605				1.358				1.006
	1.215				1.252				1.122				1.951				1.78				0.884
	1.186				1.231				0.737				1.823				1.267				1.358
	0.988				1.371				0.932				1.215				1.273				0.815
	1.193				1.031				1.173				1.73				0.802				1.318
	1.081				1.211				1.846				1.008				1.344				1.004
	0.887				1.384				1.605				1.166				2.052				1.186
	1.008				0.988				1.357				1.45				0.857				1.215
	1.594				1.12				1.12				0.98				1.215				1.054
	1.439				1.211				1.503				1.915				1.252				0.751
	1.063				1.188				1.503				1.166				0.815				0.725
	1.447				1.384				1.401				1.226				1.215				0.95
	1.555				1.473				1.572				2.473				1.004				1.994
	1.419				1.186				1.538				1.031				1.481				0.988
	1.865				1.401				1.186				1.226				1.215				0.997
	1.151				1.384				1.919				1.358				0.95				1.333
	1.864				1.279				1.409				1.592				1.226				1.463
	1.226				1.587				1.318				1.768				1.042				0.884
	1.333				1.836				1.459				1.122				1.651				1.25
	1.279				1.333				2.254				1.888				0.937				1.097
	1.267				1.243				2.237				1.445				1.684				0.751
	1.004				1.134				1.901				1.252				1.252				1.334
	1.473				1.259				1.975				1.845				0.896				0.887
	1.358				1.463				1.054				1.252				0.915				1.385
	1.371				1.352				1.594				0.857				1.357				0.859
	1.081				1.473				1.344				1.12				1.521				1.042
	1.992				0.884				1.267				1.521				1.333				0.186
	1.295				0.923				1.376				1.259				1.193				1.426
	1.266				1.122				0.857				1.259				1.384				1.581
	1.279				1.091				1.74				1.733				1.166				0.991
	2.047				0.887				1.3				1.318				0.959				1.445
	1.254				1.226				1.226				1.105				1.042				0.988
	1.401				1.173				1.543				1.566				1.572				0.879
	1.211				0.923				2.175				1.384				1.166				0.988
	1.318				0.791				2.759				1.401				1.334				0.834
	1.056				1.087				1.215				1.845				1.279				1.865
	1.358				0.791				1.318				1.318				1.12				1.243
	0.791				0.98				1.21				1.709				1.506				1.295
	0.991				0.959				0.688				1.065				1.473				1.718
	1.463				1.298				0.973				1.3				1.318				1.122
	1.445				0.867				1.151				1.371				1.653				0.802
	0.264				1.138				0.988				1.521				1.445				0.991
	0.859				1.39				1.266				0.879				1.065				1.138
	1.173				1.344				2.035				1.3				1.042				1.266
	1.551				0.844				0.943				1.426				2.19				1.008
	1.042				1.426				0.7				0.95				2.084				1.238
	0.973				1.166				1.649				1.259				1.583				0.857
	0.589				1.358				1.128				1.006				1.344				1.503
	1.543				1.398				1.243				1.166				1.45				1.528
	1.211				1.451				1.864				1.226				1.105				0.896
	1.226				1.701				1.445				1.583				1.105				1.419
	1.451				2.094				1.592				1.151				0.937				1.32
	1.39				1.344				1.004				1.252				1.543				0.923
	1.371				1.463				1.042				1.188				1.087				0.95
	1.371				0.751				0.98				1.279				1.352				1.415
	1.173				0.988				1.592				1.463				1.544				1.603
	0.923				1.516				0.988				1.334				1.521				1.105
	1.544				1.091				1.358				1.243				1.845				1.587
	0.95				1.134				1.555				1.073				1.318				0.771
	1.063				1.451				1.481				1.029				1.087				1.215
	1.456				1.551				1.054				1.621				0.988				1.238
	1.215				1.888				1.888				1.054				0.973				1.023
	1.445				1.134				1.447				0.768				0.659				1.042
	0.857				1.023				0.943				2.06				1.063				0.95
	1.68				1.231				1.128				1.267				1.506				1.426
	1.415				1.126				1.12				0.737				0.923				1.122
	1.401				0.973				1.426				0.531				1.215				0.932
	1.818				1.818				1.533				1.138				0.751				1.186
	1.959				1.063				1.254				1.186				1.063				1.308
	1.153				1.12				0.834				1.537				0.991				1.151
	1.415				0.988				1.126				0.943				0.593				1.74
	1.134				1.122				1.358				0.531				0.937				1.396
	1.481				0.923				1.023				1.543				1.166				1.231
	1.279				0.98				1.126				1.583				0.662				1.487
	1.267				1.308				1.12				1.718				1.376				1.073
	1.384				1.029				1.39				1.584				0.859				1.073
	1.481				1.627				1.063				1.267				1.126				1.042
	0.932				0.857				1.215				1.543				1.357				1.211
	0.943				1.166				1.318				1.243				1.081				0.771
	1.473				1.091				1.126				1.12				0.791				1.211
	1.054				1.188				1.45				1.324				0.826				0.839
	1.279				0.884				1.447				0.991				1.318				1.065
	1.12				1.128				1.122				1.581				1.533				0.943
	1.042				1.073				1.451				1.031				0.395				0.593
	0.859				1.151				0.768				1.318				1.029				1.12
	0.988				0.915				0.925				1.006				0.826				0.923
	0.844				0.625				1.118				2.11				1.023				1.751
	1.12				1.677				1.358				1.915				0.672				1.667
	1.029				0.768				0.826				1.151				1.653				1.318
	0.859				0.867				1.273				1.21				0.791				0.918
	1.252				0.923				0.915				0.943				0.839				1.267
	0.725				0.943				0.98				1.649				0.918				1.081
	0.834				1.481				0.857				0.678				1.186				0.844
	1.252				0.943				1.211				0.997				1.463				0.649
	0.932				0.896				0.559				1.68				1.151				1.912
	1.081				1.12				0.543				0.98				1.126				1.031
	0.859				0.659				1.615				0.973				1.056				1.305
	0.973				1.186				1.324				1.226				0.988				0.659
	0.943				1.081				1.832				1.838				1.081				0.796
	1.751				1.266				0.943				1.266				0.531				1.318
	1.008				1.447				1.042				1.385								1.357
	1.45				1.12				1.357				1.042								1.008
	1.023				0.884								1.193								1.188
	0.98				1.215								1.318								1.023
	0.678												1.211								0.988
	1.324												1.063								0.887
	1.202												0.923
	1.352												1.352
	1.029												0.887
													1.153
	1.23856				1.19261				1.30406				1.32465				1.20188				1.1434
golgin-84_D13.3
2020-12-07
Image 21 SG1_63x_2xzoom				Image 22 SG1_63x_2xoom				Image 23 SG2_63x_2xzoom				Image 24 SG2_63x_2xzoom				Image 25 SG3_63x_2xzoom				Image 26 SG3_63x_2xzoom
	0.793				1.029				0.98				0.992				1.279				1.063
	1.042				0.746				0.796				1.131				1.173				1.063
	1.566				1.193				0.859				0.753				0.887				0.593
	1.202				1.39				1.087				0.872				0.515				0.793
	0.649				1.006				0.923				0.892				0.887				0.793
	0.737				0.751				0.771				0.763				0.649				1.042
	1.12				0.597				0.713				0.933				0.796				0.859
	0.567				1.358				0.593				0.756				0.896				0.384
	1.063				0.915				0.662				1.083				1.091				0.593
	0.649				0.973				0.943				0.732				1.023				0.355
	0.98				1.173				0.915				0.844				1.259				0.751
	1.267				0.896				0.515				0.879				0.844				0.589
	0.796				0.608				1.006				0.816				0.662				0.896
	1.042				0.728				0.925				0.899				1.073				0.563
	0.988				0.71				0.791				0.818				0.918				0.531
	0.896				0.659				0.923				0.818				0.988				0.857
	0.649				0.597				0.867				0.568				0.652				0.728
	0.867				0.649				0.329				0.676				0.597				0.563
	0.802				1.081				0.857				0.854				1.3				0.502
	1.063				0.401				0.662				0.756				0.608				0.95
	0.973				0.751				0.475				1.112				0.768				0.844
	1.193				0.593				1.188				0.879				0.943				1.318
	1.188				0.672				0.925				0.702				1.138				0.973
	1.006				0.336				0.859				0.941				0.751				1.118
	0.771				0.791				0.918				0.716				1.326				0.844
	0.804				0.649				0.659				1.112				0.95				0.71
	0.531				0.943				1.273				0.735				0.567				0.531
	0.7				1.073				0.559				0.818				0.997				0.589
	1.186				0.915				1.126				1.271				1.166				0.988
	0.867				0.859				0.98				0.881				0.527				0.834
	0.622				0.802				1.186				0.753				0.887				0.991
	1.279				0.659				1.153				0.941				0.844				0.531
	0.771				0.923				1.081				0.667				1.097				1.004
	0.98				1.029				0.925				0.879				0.932				0.791
	0.796				0.713				0.923				1.014				0.879				0.937
	1.063				1.426				0.442				1.006				0.973				1.006
	0.793				0.593				0.918				0.32				1.122				0.896
	1.439				0.688				0.746				0.595				1.238				0.659
	0.527				1.126				1.008				1.137				0.997				0.659
	0.937				1.056				0.988				1.518				0.815				0.768
	0.659				0.659				0.834				0.816				1.128				0.937
	0.857				1.463				0.662				0.667				0.589				0.672
	0.593				0.768				1.188				0.854				0.857				0.943
	0.737				0.713				0.959				0.96				0.988				0.662
	0.887				0.401				0.597				1.022				0.7				0.678
	0.887				1.12				0.593				0.735				0.867				0.622
	0.793				0.593				0.867				0.69				0.7				0.593
	0.791				0.857				0.973				1.416				0.988				0.395
	0.461				1.031				0.95				0.786				0.844				0.725
	0.71				0.466				0.659				0.579				0.937				0.527
	0.71				0.531				0.857				1.006				0.527				0.589
	0.625				0.725				0.329				1.294				0.7				0.466
	0.466				0.815				1.238				1.152				0.751				0.515
	0.672				0.678				1.396				0.439				1.008				0.531
	0.973				0.563				0.793				1.393				0.988				0.559
	0.751				0.815				0.688				0.872				0.147				0.923
	0.859				0.502				0.887				0.69				0.884				1.042
	0.793				0.768				0.659				0.98				0.713				0.659
	0.672				0.804				0.991				1.194				0.839				0.527
	0.793				0.71				0.737				0.628				0.793				0.531
	0.937				0.887				0.563				0.804				0.791				0.725
	0.796				0.791				0.796				1.004				0.48				0.791
	0.771				0.515				0.751				1.006				0.672				1.073
	0.896				0.791				0.625				1.039				0.751				0.725
	0.834				0.622				0.973				0.888				0.751				0.625
	0.768				0.725				0.857				0.879				0.466				0.622
	0.527				0.71				0.943				0.844				0.7				0.713
	0.625				0.527				0.923				0.565				0.461				0.567
	0.804				0.678				0.725				0.816				0.659				0.7
	0.796				0.959				0.622				1.157				0.662				0.608
	0.857				0.625				0.857				0.958				0.7				0.401
	0.608				0.844				0.768				0.786				0.48				0.652
	0.688				0.527				0.95				1.194				0.567				0.659
	0.793				0.804				0.844				0.976				0.531				0.746
	0.652				0.593				0.672				1.131				0.466				0.793
	1.166				0.608				0.857				0.899				0.593				0.918
	0.422				0.515				0.95				0.618				0.659				0.531
	0.844				0.7				0.625				0.786				1.211				0.725
	0.937				0.593				1.042				1.096				0.373				0.737
	1.054				0.768				0.672				0.888				0.593				0.751
	0.461				0.597				0.593				0.758				1.12				0.593
	0.815				0.515				0.896				0.758				0.71				0.796
	0.751				0.725				1.065				0.756				0.791				0.991
	0.625				0.802				0.593				1.012				0.597				0.461
	0.527				1.415				0.737				1.246				1.004				0.662
	0.678				0.98				1.004				0.958				0.384				0.672
	0.768				1.3				1.168				0.874				0.502				0.826
	0.527				1.031				0.896				0.992				0.793				0.988
	0.751				0.751				0.884				0.874				0.186				0.943
	0.737				0.98				0.725				0.565				1.031				0.563
	0.713				1.243				0.737				0.735				1.054				0.461
	0.98				0.879				0.768				0.992				0.804				0.678
	0.662				0.531				0.608				0.702				0.384				0.973
	0.593				0.672				0.771				0.816				0.662				0.559
	1.063				0.527				1.025				0.565				0.466				0.713
	0.751				0.737				1.259				0.314				0.887				0.728
	0.725				0.943				0.515				1.006				0.593				0.622
	0.768				0.725				0.887				0.941				1.023				0.746
	0.943				0.608				0.923				0.842				0.826				1.008
	0.7				0.793				0.988				0.366				0.804				0.461
	0.973				0.98				1.318				0.502				0.791				0.373
	0.791				0.923				0.844				1.014				0.98				0.791
	0.559				1.006				0.793				0.676				1.054				0.672
	1.259				0.887				1.166				0.943				0.98				0.531
	0.98				0.725				1.063				0.64				0.422				0.918
	0.527				0.678				1.39				0.905				0.593				0.768
	0.593				0.652				1.215				0.693				0.466				0.988
	0.395				0.943				1.168				0.69				0.461
	0.793				0.725				0.725				0.628				0.688
	1.254				1.097				0.884				0.565				0.466
	0.543												0.842				0.527
	0.652												1.184				1.056
	1.029												0.753				1.073
	0.887												1.219				0.884
	0.751												0.763				0.746
	0.793												0.818
	0.401												0.69
	0.384												0.763
													1.044
													0.958
													0.536
	0.811271				0.801736				0.862991				0.861463				0.794226				0.729925
GMAP_2.2.5;; golgin-84_D13.3
2020-12-07
Image 27 SG1_63x_2xzoom				Image 28 SG1_63x_2xzoom				Image 29 SG2_63x_2xzoom				Image 30 SG2_63x_2xzoom				Image 31 SG3_63x_2xzoom				Image 32 SG3_63x_2xzoom
	1.324				2.05				1.74				1.063				1.538				2.194
	1.118				1.39				2.151				0.879				0.943				1.813
	1.25				1.533				1.473				0.988				0.793				1.422
	1.118				1.006				0.997				1.054				1.3				1.151
	1.006				1.774				1.946				0.678				2.007				2.047
	1.126				1.594				1.266				1.385				1.521				1.215
	0.943				1.398				1.238				1.39				1.637				1.445
	1.073				1.295				1.74				1.081				1.186				1.188
	0.932				0.884				1.773				1.065				1.521				1.516
	1.385				1.533				1.3				1.151				1.211				0.923
	1.595				1.179				1.179				0.737				1.401				1.415
	1.105				1.029				1.344				0.98				1.031				0.98
	1.006				0.988				1.202				1.313				1.298				1.063
	1.39				1.447				1.566				1.122				0.659				0.839
	1.073				0.98				1.385				1.491				1.134				1.308
	1.506				1.023				1.352				0.796				1.063				0.937
	0.737				1.653				1.151				1.168				1.006				1.25
	1.166				1.023				1.054				1.008				1.592				1.238
	0.896				0.988				1.318				1.065				0.659				1.503
	1.415				1.358				1.186				1.267				1.45				1.39
	1.042				0.915				0.923				1.097				1.459				1.818
	1.352				1.584				1.166				1.68				0.826				1.491
	1.073				1.063				1.279				1.252				0.834				1.313
	0.815				1.39				1.031				0.834				1.298				1.267
	1.503				1.065				0.932				1.153				1.054				1.566
	1.473				1.186				1.254				1.583				1.259				1.087
	1.188				1.073				0.988				1.447				1.333				1.398
	1.45				1.396				1.384				0.988				1.609				0.751
	1.684				1.211				0.857				0.937				1.799				1.521
	1.087				1.415				1.371				1.215				1.358				1.32
	1.188				1.663				0.997				1.006				1.503				1.358
	1.166				1.562				1.266				0.991				1.415				0.943
	1.031				2.299				1.179				1.008				1.267				1.138
	1.188				1.376				1.231				1.755				1.128				0.932
	1.409				1.538				0.802				0.95				1.376				1.029
	1.401				1.186				1.042				0.98				1.653				1.267
	1.056				1.415				1.179				0.98				1.153				1.105
	0.932				1.266				1.151				1.12				0.932				0.857
	1.211				1.004				1.694				0.959				0.932				1.324
	1.267				0.857				1.273				0.791				1.173				1.491
	1.073				1.266				1.004				1.054				1.415				1.231
	1.445				1.065				0.988				0.857				1.153				0.834
	1.243				1.352				1.384				1.901				1.166				0.923
	2.501				1.173				1.056				0.793				1.006				0.531
	1.295				0.973				1.494				1.186				1.122				0.943
	1.12				1.031				0.959				0.943				0.649				1.042
	1.39				0.896				1.977				1.385				1.188				0.793
	1.153				0.937				1.451				1.226				0.793				0.608
	1.063				0.887				1.398				2.241				1.252				0.925
	1.031				1.41				1.631				1.188				1.473				1.3
	0.887				1.042				1.279				0.95				0.98				0.95
	1.179				1.243				1.385				1.126				1.215				0.597
	1.122				1.087				1.122				0.678				1.39				1.153
	0.771				1.029				1.447				0.791				1.259				1.188
	0.943				1.653				1.21				0.593				1.073				1.193
	1.151				2.175				1.231				0.973				1.12				0.932
	1.358				1.463				0.98				0.991				1.231				1.295
	1.358				1.279				1.215				1.267				1.12				1.122
	0.937				1.318				1.081				0.793				1.215				1.481
	0.932				1.605				1.494				1.004				0.859				1.179
	1.054				1.266				2.012				1.193				1.259				1.12
	0.937				0.608				1.073				0.622				1.188				0.725
	0.857				1.846				1.097				1.334				1.029				0.815
	1.179				1.105				1.042				1.081				0.659				1.063
	1.065				1.188				0.988				0.815				0.826				0.884
	1.473				1.555				0.896				0.857				0.857				0.98
	1.042				1.521				0.725				1.063				1.073				1.318
	0.98				0.622				0.959				0.713				0.751				1.266
	1.087				1.3				1.921				1.006				0.597				1.004
	1.186				1.063				1.631				0.937				1.266				0.937
	1.006				2.059				1.358				1.211				1.12				1.324
	0.918				1.371				1.647				1.056				1.073				0.923
	1.006				0.937				1.41				1.042				0.563				1.004
	1.504				1.029				1.267				1.073				0.988				0.932
	0.98				1.487				0.826				0.98				0.896				1.215
	1.463				1.409				2.012				1.188				1.566				0.932
	1.888				1.504				1.186				0.826				1.054				0.973
	0.988				1.447				0.896				0.826				1.025				1.401
	1.063				1.344				1.41				1.32				0.791				0.98
	1.3				1.538				1.238				1.065				1.081				0.793
	1.344				1.384				1.166				1.081				1.243				1.186
	1.126				1.324				0.857				0.834				1.023				1.186
	1.718				0.95				1.091				1.118				1.097				0.71
	0.988				1.758				1.929				1.054				0.751				1.004
	0.7				1.006				1.447				1.091				1.426				0.973
	1.054				1.031				1.266				1.031				1.39				0.543
	0.672				1.398				1.358				0.826				1.21				0.659
	1.138				0.923				1.202				1.025				0.932				0.791
	1.521				1.186				1.481				0.884				0.751				0.659
	1.073				1.358				1.252				1.166				0.71				0.608
	1.352				0.95				1.473				0.923				0.804				0.649
	0.943				0.937				0.791				1.186				0.896				0.844
	0.826				1.126				0.815				1.333				1.273				0.98
	1.273				0.932				1.21				1.211				1.122				1.073
	1.3				0.804				1.042				1.006				1.166				1.494
	1.3				0.973				1.126				0.98				1.238				1.054
	1.318				0.988				1.211				1.091				1.45				1.134
	1.188				1.243				1.029				1.266				1.215				1.179
	1.25				1.357				0.991				1.254				1.166				1.006
	1.186				1.029				1.073				1.12				1.21				1.32
	0.973				1.12				1.333				0.988				1.12				1.138
	0.867				1.097				0.988				1.211				0.991				1.318
	1.186				0.887				1.122				0.95				0.988				1.12
	1.238				1.426				0.857				1.166				0.737				0.751
	0.915				2.004				0.688				1.459				0.937				1.029
	0.991				1.273				1.25				1.063				0.804
					1.25				1.39				1.006				0.593
									1.267				0.959				1.318
									1.166				0.95				1.081
									1.885				1.21				0.859
													0.988				1.21
													1.029				1.138
	1.17026				1.26529				1.25905				1.08048				1.12947				1.11457
TMF_D19;; golgin-84_D13.3
2020-12-07
Image 33 SG1_63x_2xzoom				Image 34 SG1_63x_2xzoom				Image 35 SG2_63x_2xzoom				Image 36 SG2_63x_2xzoom				Image 37 SG3_63x_2xzoom				Image 38 SG3_63x_2xzoom
	1.415				1.799				1.481				1.126				1.326				1.266
	1.533				1.318				1.3				1.308				1.186				1.279
	1.042				1.318				1.267				1.128				0.793				1.39
	0.791				1.481				1.473				1.128				0.791				1.41
	0.804				1.45				1.73				1.151				1.168				1.352
	1.357				1.173				0.943				1.153				1.168				0.925
	0.887				1.215				1.344				0.857				1.481				0.793
	0.751				1.105				1.504				1.138				1.215				1.12
	1.054				1.521				1.517				1.587				1.627				1.358
	1.12				1.603				1.226				0.988				1.318				1.081
	0.7				1.023				1.193				1.056				1.267				1.029
	1.023				0.943				1.21				1.663				1.073				0.751
	0.884				0.771				0.988				0.7				0.991				0.725
	0.804				1.401				1.193				0.923				1.318				1.279
	0.589				1.006				0.844				1.211				1.344				0.923
	0.859				1.295				1.473				1.122				1.426				0.662
	0.796				0.923				1.029				0.622				1.358				1.494
	0.793				2.004				1.226				1.252				1.073				1.166
	0.791				1.456				0.937				1.651				1.12				1.647
	0.991				1.308				0.662				0.593				0.925				1.138
	1.259				0.988				0.725				1.463				1.313				0.857
	0.725				1.313				0.475				0.713				1.79				1.186
	0.884				1.267				0.896				0.988				1.238				1.313
	0.844				1.396				0.771				0.563				1.41				1.8
	0.884				1.073				1.266				0.988				1.226				0.896
	0.884				1.188				0.804				1.538				1.885				0.937
	0.918				1.517				0.725				0.563				1.042				0.857
	0.355				1.473				0.597				0.7				0.896				0.925
	0.713				0.802				1.25				0.887				1.252				0.997
	0.857				1.12				0.751				0.659				1.385				0.793
	1.252				1.091				0.896				0.442				1.451				1.215
	0.713				0.466				0.793				0.879				0.988				1.74
	0.857				2.101				0.771				1.538				1.238				0.649
	1.081				1.637				0.751				1.456				0.804				1.439
	0.859				1.259				1.031				1.279				0.879				0.384
	1.091				1.846				1.445				0.988				1.538				1.358
	1.073				1.279				1.042				0.997				1.528				1.215
	0.652				1.445				1.008				1.68				1.097				0.98
	0.915				1.029				1.709				0.834				1.987				1.025
	0.896				1.25				0.593				1.081				0.959				1.202
	1.063				0.659				1.846				0.988				1.463				1.023
	0.859				0.98				0.859				0.659				1.073				1.352
	0.802				1.063				0.295				0.725				1.566				0.608
	0.652				1.091				0.98				1.305				1.056				1.252
	0.48				0.793				0.737				0.988				1.279				1.308
	0.887				1.029				0.597				0.896				0.988				1.313
	0.793				1.799				0.791				1.091				1.32				0.7
	0.355				0.923				0.384				0.737				0.884				0.796
	0.563				0.943				1.494				0.937				1.503				1.259
	0.98				1.653				0.937				1.087				3.034				1.054
	1.426				1.358				0.896				1.097				1.105				1.122
	0.329				1.188				1.097				0.857				1.3				1.279
	0.943				1.179				0.422				0.879				0.71				1.252
	1.186				0.7				0.932				0.751				0.746				1.517
	1.231				1.042				0.793				0.713				1.451				0.826
	0.857				0.988				0.597				1.173				1.138				0.932
	0.336				1.334				1.481				0.737				1.056				0.896
	1.054				0.915				1.308				0.857				1.637				0.625
	0.659				0.991				0.659				0.725				0.857				0.608
	1.318				1.631				0.625				1.238				0.725				0.834
	0.988				1.065				0.802				1.081				0.988				0.659
	1.344				1.326				1.056				1.073				0.791				0.859
	0.826				1.384				1.186				0.527				0.737				0.793
	1.097				1.398				0.896				1.243				0.988				1.259
	0.988				1.151				0.943				0.725				1.659				0.915
	1.042				1.358				0.688				1.122				0.896				1.006
	0.475				1.173				1.12				1.211				1.371				1.188
	0.649				1.21				1.252				1.357				0.593				0.98
	0.859				0.923				1.12				0.879				1.087				0.659
	0.943				1.226				1.179				0.887				0.737				1.122
	0.751				1.318				1.592				1.334				0.649				0.71
	1.081				1.042				1.042				1.054				0.859				0.622
	0.659				1.087				0.857				1.211				0.7				1.202
	0.728				1.179				1.004				0.839				0.355				1.126
	0.659				0.593				0.988				1.091				1.126				1.384
	0.567				1.39				0.768				0.915				1.921				1.025
	0.791				0.659				0.659				1.031				0.997				1.238
	1.259				0.461				1.371				0.867				1.151				1.385
	0.791				0.937				1.029				1.193				1.267				1.186
	0.672				0.649				1.031				1.065				1.451				1.295
	0.844				0.567				0.608				1.153				0.71				1.398
	0.649				1.004				1.273				1.138				0.791				0.95
	0.725				1.357				0.737				0.355				0.988				1.68
	0.725				1.259				0.915				1.63				0.737				1.259
	0.896				1.073				0.923				1.153				1.41				1.799
	0.793				1.12				1.12				0.725				1.595				0.937
	0.887				0.925				1.065				0.923				0.95				1.921
	1.308				0.7				1.21				1.779				0.923				0.804
	0.937				0.796				1.494				0.466				0.659				0.896
	0.937				1.073				1.318				0.804				0.859				0.95
	0.98				0.422				1.21				0.28				0.918				1.029
	0.932				1.305				0.857				0.804				0.422				1.151
	1.006				0.791				1.054				0.988				0.918				0.793
	0.857				0.884				1.073				0.804				0.527				1.398
	1.267				0.988				1.097				0.662				0.988				0.329
	0.395				1.3				1.166				0.593				1.065				0.678
	0.559				0.988				0.672				1.231				0.997				0.771
	0.751				0.896				1.211				1.023				0.796				0.857
	0.593				1.173				0.95				1.651				0.943				0.937
	0.7				0.973				0.859				0.649				1.521				0.728
	0.725				0.834				0.857				0.625				0.384				0.659
	1.081				0.98				1.267				0.725				1.134				0.98
	0.791				1.097				0.746				0.793				0.896				1.179
	1.065				1.202				1.105				0.879				0.943				0.502
	0.422				1.091				0.896				0.802				0.815				1.215
	1.202				0.608				1.202				0.662				0.737				1.004
	0.395				0.527				0.884				0.442				1.151
	1.004				1.358				1.627				0.923				0.915
	0.622				1.186				1.521
	0.688				0.826				1.179
					0.593				1.74
					0.659				0.7
					1.385				1.897
					0.751				0.802
					0.515				0.659
					1.637
					1.451
					0.896
	0.867036				1.12399				1.03518				0.985185				1.11833				1.06159
TMF_D19, GMAP_2.2.5 rec#44
2020-12-07
Image 39 SG1_63x_2xzoom				Image 40 SG1_63x_2xzoom				Image 41 SG2_63x_2xzom				Image 42 SG2_63x_2xoom				Image 43 SG3_63x_2xzoom				Image 44 SG3_63x_2xzoom				Image 45 SG4_63x_2xzoom				Image 46 SG4_63x_2xoom
	2.012				2.125				2.134				2.47				1.21				1.836				1.733				2.73
	1.631				1.491				1.528				1.595				1.689				2.584				1.419				2.926
	2.097				2.252				1.313				1.105				1.063				1.587				1.978				1.827
	1.45				1.318				1.267				1.473				1.503				1.334				1.79				1.215
	1.79				1.68				1.592				1.653				1.25				2.052				2.05				2.127
	2.23				2.307				0.937				1.267				1.694				1.594				1.594				1.318
	1.755				1.138				1.054				1.684				1.45				1.031				1.572				1.63
	2.566				1.186				0.857				1.398				0.527				1.3				1.68				1.324
	1.451				1.911				1.118				1.459				1.008				1.298				2.05				1.977
	0.988				0.859				1.533				1.78				1.25				1.081				1.3				1.054
	1.126				2.83				1.063				1.566				1.173				1.3				1.566				1.572
	2.462				2.387				1.865				1.042				1.344				0.746				1.45				1.042
	1.793				2.705				1.122				1.252				1.481				1.126				2.215				1.473
	1.987				1.653				0.857				1.637				1.39				1.226				1.741				1.41
	1.755				2.417				0.918				1.537				1.056				1.305				2.439				2.202
	1.78				1.73				1.087				1.308				0.943				2.093				1.627				1.653
	1.186				1.718				1.042				1.422				1.45				0.98				1.836				1.371
	1.774				2.244				1.463				1.659				1.426				1.439				1.793				0.896
	1.915				1.538				1.318				0.923				1.426				0.918				1.516				2.094
	1.543				0.652				1.473				1.252				1.324				1.659				1.594				1.266
	1.188				1.68				1.888				1.555				1.725				0.988				2.305				1.873
	1.447				1.031				1.74				1.031				0.932				1.12				1.78				1.279
	1.653				1.168				1.487				1.254				1.516				1.168				1.688				1.733
	2.102				1.445				1.042				0.884				0.737				1.39				1.39				1.621
	3.018				1.718				1.451				1.318				1.065				1.491				2.145				2.67
	1.921				2.269				0.622				1.517				1.415				1.649				2.05				1.122
	1.308				1.12				1.031				2.43				0.932				1.966				1.572				1.3
	2.238				2.004				0.844				1.12				1.054				1.649				1.799				1.054
	2.389				1.725				1.451				1.745				1.401				1.39				1.977				1.463
	1.751				1.267				0.768				1.609				1.254				1.422				1.745				0.918
	1.912				1.445				1.042				1.592				1.647				1.587				2.03				1.202
	1.352				1.226				0.771				1.68				1.827				1.188				1.326				1.857
	1.358				0.659				1.308				1.78				2.168				1.151				1.266				1.473
	1.668				1.279				0.844				1.809				0.988				0.713				1.975				1.39
	1.915				1.447				1.334				1.8				0.791				0.567				1.463				1.179
	1.887				1.946				1.921				1.385				0.884				1.415				1.959				1.091
	1.503				2.254				1.215				1.975				1.481				1.042				0.826				1.12
	1.631				1.85				2.584				1.503				1.384				0.932				1.118				1.659
	1.385				1.63				1.946				1.318				1.168				1.352				1.134				1.215
	1.647				1.647				1.384				1.188				0.915				1.426				1.32				1.921
	1.41				1.252				1.419				1.295				1.921				1.188				1.73				1.951
	1.415				1.166				1.313				1.398				0.988				1.74				1.533				2.059
	1.713				1.68				1.813				1.308				1.439				1.266				2.332				2.238
	1.713				1.551				1.298				1.63				1.793				1.439				2.03				1.8
	1.384				1.259				1.054				1.445				1.755				1.631				1.846				1.481
	1.689				1.12				0.923				1.562				1.911				1.451				1.799				1.352
	1.725				1.042				1.318				1.334				1.615				1.173				1.595				1.318
	1.653				1.122				1.267				1.68				1.592				1.153				1.809				1.188
	1.193				1.419				1.186				1.357				1.188				1.126				1.887				1.912
	1.173				1.755				1.521				1.774				1.371				1.054				1.422				1.694
	1.318				1.516				1.042				1.087				0.884				0.915				1.385				1.688
	1.358				1.481				0.608				0.867				1.063				0.793				1.41				1.259
	1.667				1.188				1.006				1.384				1.188				0.713				1.551				1.118
	0.943				1.73				0.834				0.793				0.839				0.737				1.029				2.052
	0.98				1.866				1.168				1.521				1.503				1.065				1.487				1.252
	1.873				1.838				0.751				1.352				1.252				1.188				2.9				1.592
	1.12				0.713				1.875				1.384				0.839				0.622				1.188				1.689
	1.384				1.823				2.446				2.068				1.186				1.318				1.584				1.266
	0.857				1.774				1.866				1.273				1.384				0.652				0.887				1.063
	0.857				1.344				1.358				1.481				1.823				1.151				1.063				1.252
	1.193				0.791				1.073				1.481				1.572				1.004				2.143				2.11
	1.295				1.653				1.481				1.947				1.755				0.71				1.371				1.439
	1.029				1.422				1.065				1.543				1.594				1.396				1.845				1.572
	1.273				1.308				1.042				2.57				1.279				0.768				0.804				2.069
	1.396				1.647				1.12				1.874				1.122				1.21				1.74				1.473
	1.836				1.779				1.008				2.237				1.827				0.593				1.279				0.943
	1.694				1.279				0.857				1.298				0.728				0.857				1.042				1.445
	1.259				1.555				1.122				1.166				1.238				1.151				1.238				1.517
	2.052				1.422				1.688				1.415				1.318				1.186				1.415				1.211
	1.823				1.344				1.463				1.688				1.357				1.594				1.925				1.572
	1.371				1.031				1.358				2.03				0.802				0.768				0.923				1.857
	1.097				1.12				1.521				2.084				1.166				1.054				1.689				1.773
	1.85				1.305				1.627				1.715				1.318				0.804				1.659				1.459
	1.528				0.988				0.728				1.238				0.943				1.358				1.166				1.901
	1.318				1.202				1.023				1.831				1.273				1.081				1.029				1.226
	0.887				1.056				1.385				1.688				1.603				1.179				1.718				1.473
	1.856				1.188				1.494				1.68				1.279				1.063				0.857				1.595
	1.371				1.605				1.504				1.668				1.977				1.451				1.551				0.896
	1.226				0.932				1.538				1.538				1.977				1.487				1.897				1.517
	1.396				1.947				1.398				1.186				1.823				1.334				1.594				1.846
	1.713				1.267				1.151				1.653				1.226				1.063				1.419				1.188
	0.95				2.008				1.977				1.473				0.659				1.267				1.45				1.063
	0.98				1.473				2.176				1.415				1.595				2.194				1.134				1.12
	1.042				1.74				1.279				0.879				1.105				1.503				1.447				1.004
	1.609				1.371				1.587				1.41				1.298				0.857				0.997				1.134
	1.12				1.081				1.688				1.836				1.173				1.054				1.938				1.166
	1.506				1.445				1.211				1.031				1.516				2.069				0.725				1.21
	0.932				0.804				1.384				1.887				0.988				1.358				0.943				1.042
	1.637				0.943				2.046				1.308				1.025				0.531				1.799				1.324
	1.818				1.211				0.649				2.174				1.39				1.326				1.873				1.279
	1.279				2.097				1.12				1.252				1.445				1.031				1.179				1.938
	1.959				1.21				0.751				1.128				1.122				1.025				2.004				1.758
	1.831				0.932				1.977				0.826				1.168				0.737				0.896				1.259
	0.857				1.308				1.318				1.627				1.447				0.834				1.733				1.267
	1.105				1.401				1.385				1.887				1.21				0.527				2.084				1.45
	1.874				1.836				2.399				1.823				1.122				1.279				1.385				1.025
	1.647				1.042				1.087				0.751				0.622				1.259				0.688				1.715
	1.097				1.517				0.839				1.073				1.741				1.151				0.857				1.238
	1.977				1.188				0.857				1.091				1.023				1.029				1.025				1.118
	0.826				1.649				1.977				1.081				1.627				1.516				0.751				1.273
	0.608				1.897				1.594				1.78				1.029				0.791				1.252				1.63
	0.943				1.298								1.715				0.859				0.988				1.74				1.584
	1.279				2.035								1.193				1.168				0.887
	1.779												0.973				1.063				0.844
	1.25												1.836				0.563				0.896
	0.395																1.358				1.042
	1.538																1.054
	0.923
	2.321
	0.725
	1.023
	1.267
	1.298
	1.279
	0.991
	1.153
	1.259
	1.4917				1.50405				1.32898				1.49473				1.28993				1.20355				1.733				1.50147
TMF_D19, GMAP_2.2.5 rec#67
2020-12-09
								measured at home
Image 1 SG1_63x_2xzoom				Image 2 SG1_63x_2xzoom				Image 3 SG2_63x_2xzoom				Image 4 SG2_63x_2xzoom				Image 5 SG3_63x_2xzoom				Image 6 SG3_63x_2xzoom
	1.12				1.533				1.537				1.481				1.357				1.627
	1.091				1.615				1.921				1.901				1.921				1.866
	0.997				1.186				1.243				2.337				1.463				1.3
	1.042				0.923				1.151				1.572				1.41				1.12
	1.226				0.937				0.959				1.344				1.41				1.694
	1.344				1.684				1.358				2.389				0.844				1.439
	1.68				1.422				1.179				1.243				1.008				2.125
	1.313				1.295				1.151				2.069				1.445				1.12
	1.259				1.3				1.398				1.627				1.081				2.043
	1.031				1.584				1.494				1.572				1.63				1.543
	1.105				1.081				1.042				1.809				1.179				2.244
	0.887				1.528				1.073				1.091				1.809				1.701
	1.231				1.978				1.384				2.047				2.109				2.834
	1.118				1.211				1.396				1.992				1.809				1.298
	0.71				1.718				1.551				1.398				1.78				1.637
	1.238				2.094				1.318				1.358				1.73				1.215
	1.238				1.538				1.592				1.715				1.725				1.473
	1.023				0.887				1.688				2.451				1.188				1.73
	1.447				1.605				1.718				0.859				1.603				1.384
	1.481				1.21				1.653				1.065				1.768				1.481
	0.988				1.544				1.915				1.231				1.73				2.046
	1.587				1.888				0.959				1.609				1.689				2.305
	0.932				1.279				1.186				1.439				1.451				1.384
	0.997				0.815				2.47				1.774				1.709				1.45
	0.937				1.39				1.663				1.966				1.398				1.959
	1.426				1.138				2.377				1.333				1.396				1.68
	1.179				1.008				1.279				1.396				1.463				1.537
	0.923				1.266				1.481				0.923				1.451				3.28
	0.737				1.357				1.401				0.879				1.122				1.689
	1.063				1.063				1.358				0.943				1.128				1.994
	1.188				1.313				1.481				1.326				1.627				2.063
	0.95				1.056				1.352				1.081				1.888				1.982
	0.796				1.651				1.745				1.126				1.627				1.308
	0.678				1.087				1.584				1.3				1.609				1.231
	0.768				1.12				1.334				1.215				1.266				1.733
	1.105				1.85				1.426				1.21				1.621				1.584
	1.279				1.266				1.3				1.688				1.866				1.538
	0.771				1.517				1.166				1.188				1.21				1.587
	1.042				1.481				1.827				1.21				1.864				1.517
	1.273				1.298				2.623				1.555				1.12				1.994
	1.279				1.415				1.595				1.865				1.528				2.352
	1.668				1.357				1.371				1.543				1.41				2.068
	1.188				1.384				1.384				1.621				1.951				1.609
	1.445				1.087				1.243				1.45				0.593				1.562
	1.166				0.988				2.012				1.517				1.503				1.415
	1.186				0.815				1.318				1.376				1.538				1.647
	1.473				1.358				1.168				1.334				1.334				1.503
	1.153				1.122				1.252				1.211				1.376				1.473
	1.138				0.791				1.357				1.581				1.298				1.352
	1.091				1.226				1.637				1.627				1.226				1.555
	1.21				1.122				1.279				1.273				0.857				1.463
	1.031				1.126				2.381				1.318				1.006				1.12
	1.166				1.533				1.745				1.25				1.456				1.254
	0.879				0.918				1.551				1.12				1.809				1.318
	0.793				1.267				1.358				1.267				1.517				3.038
	1.12				0.95				1.008				1.054				1.118				1.029
	1.128				1.318				1.637				1.259				0.98				1.977
	1.358				1.385				1.74				1.295				2.377				1.911
	0.973				1.126				0.896				1.538				1.358				1.122
	0.725				1.267				0.804				1.313				1.215				1.259
	1.128				1.029				1.504				1.295				1.605				1.211
	0.95				1.211				1.308				1.419				1.555				1.653
	0.791				1.259				1.688				1.056				1.087				1.295
	1.054				1.151				1.186				1.755				0.923				1.259
	1.295				1.409				1.166				1.3				1.188				1.138
	0.991				1.398				1.168				1.153				1.259				0.923
	0.988				0.879				0.95				1.267				1.334				1.318
	1.153				1.266				1.151				1.538				1.324				1.651
	0.915				1.45				1.295				1.318				1.396				1.384
	1.006				0.991				1.358				1.504				0.959				1.122
	1.298				1.298				1.334				1.572				1.188				1.78
	1.008				1.073				1.215				1.451				1.333				1.401
	1.298				1.252				1.334				1.494				1.186				1.326
	1.259				1.004				1.267				1.054				1.587				1.313
	0.771				1.371				1.12				1.481				1.555				1.517
	1.008				1.188				1.151				1.463				1.663				1.358
	1.128				0.802				0.988				1.252				1.087				1.318
	1.188				1.592				0.98				1.463				1.126				1.603
	1.352				1.004				1.494				1.445				1.517				2.044
	0.915				0.943				1.528				1.647				0.887				1.494
	1.725				1.081				1.023				1.385				1.447				1.211
	1.516				1.12				1.313				1.823				1.122				1.358
	1.318				1.409				0.98				1.63				1.566				1.3
	1.134				0.791				1.543				1.318				1.376				1.008
	1.153				0.791				1.663				1.506				1.122				1.451
	1.651				0.988				1.006				1.885				1.173				1.491
	1.376				1.267				1.134				1.313				1.252				1.516
	1.153				1.25				1.473				1.799				1.684				1.333
	1.491				0.884				1.122				1.631				1.008				1.054
	1.087				1.21				1.12				1.538				0.593				1.384
	1.334				0.98				1.308				1.516				1.326				1.506
	1.091				1.473				1.451				2.052				0.857				1.959
	0.923				1.551				1.768				1.813				1.344				1.537
	0.867				0.791				1.647				1.537				1.21				1.584
	0.844				1.202				1.711				1.151				1.358				1.516
	1.663				1.494				1.653				1.537				1.21				1.396
	1.308				1.456				1.713				1.031				1.555				1.823
	1.023				1.173				1.627				1.333				1.701				1.32
	1.122				1.215				1.173				1.267				1.745				1.977
	1.313				1.3				1.029				1.168				2.012				1.308
	0.98				1.503				0.988				1.473				0.502				0.887
	0.988				1.594				1.326				1.587				2.399				1.259
	1.259								1.063				1.504				1.615				0.943
	0.943								0.502				1.809				1.166				0.923
	1.031								1.521				1.741				1.73
									1.073				1.384				1.73
													1.977				1.384
													1.544				2.23
													1.451				1.398
	1.13485				1.25847				1.3923				1.4693				1.41769				1.55687
TMF_D19, GMAP_2.2.5;; golgin-84_D13.3 rec#44
2020-12-09
Image 7 SG1_63x_2xzoom				Image 8 SG1_63x_2xzoom				Image 9 SG2_63x_2xzoom				Image 10 SG2_63x_2xzoom				Image 11 SG3_63x_2xzoom				Image 12 SG3_63x_2xzoom
	2.194				1.422				1.653				1.831				2.034				1.912
	1.609				1.504				1.603				1.594				1.846				1.543
	1.566				1.333				1.621				1.134				1.357				1.273
	1.584				1.087				1.533				1.004				1.581				1.537
	2.8				1.073				1.901				1.966				1.334				2.175
	1.215				1.151				1.3				1.594				2.063				1.516
	1.358				1.267				1.649				1.584				1.21				2.564
	1.595				1.179				1.667				1.188				1.653				1.188
	2.004				1.398				1.259				2.335				1.885				1.151
	1.45				1.818				1.151				1.566				1.856				1.326
	1.68				1.595				1.741				1.371				1.566				1.138
	1.713				0.915				1.215				1.647				1.188				1.179
	2.983				1.318				1.3				1.324				1.004				1.668
	1.226				1.308				1.211				1.581				1.562				1.308
	1.506				1.151				1.006				1.25				1.566				1.966
	1.334				1.494				1.243				2.176				1.3				1.647
	1.649				1.68				1.818				1.41				1.543				1.344
	1.533				1.398				1.41				2.395				2.035				1.663
	1.615				1.128				0.932				1.463				1.238				1.725
	1.396				1.595				1.396				1.481				1.73				1.344
	1.809				0.988				1.32				1.415				1.463				1.188
	1.551				1.856				1.521				1.874				1.713				1.138
	1.799				1.689				0.844				1.621				1.538				1.715
	1.605				1.733				1.358				0.678				3.28				1.226
	1.21				1.587				1.188				2.043				1.473				1.445
	1.503				1.279				2.181				1.627				2.24				0.915
	1.994				1.463				1.3				1.551				1.627				0.943
	2.23				1.74				1.188				1.709				2.012				1.473
	1.211				1.188				1.12				1.503				1.334				1.581
	1.647				1.544				1.688				1.627				1.975				1.521
	1.445				1.326				1.352				2.068				2.181				1.334
	1.243				1.188				1.334				1.543				1.384				1.426
	2.122				1.956				1.86				1.401				1.528				1.459
	1.215				1.396				1.684				1.188				1.168				1.647
	1.725				1.031				1.333				1.39				0.988				1.718
	1.318				1.595				1.073				1.439				1.637				1.352
	1.259				1.503				1.3				1.259				1.63				1.592
	1.308				1.295				1.279				1.122				2.272				0.857
	1.755				1.45				1.439				1.555				1.517				1.584
	1.615				1.715				1.592				1.901				1.688				1.186
	1.415				1.684				1.718				1.938				0.887				0.659
	1.259				1.202				1.649				1.939				2.209				1.333
	1.463				0.988				2.05				1.631				1.298				1.921
	1.517				0.991				1.538				1.422				1.865				1.627
	1.243				0.887				1.122				1.396				1.865				0.943
	1.627				1.122				1.004				1.584				1.358				1.279
	1.584				1.173				1.273				1.504				1.266				1.594
	1.173				1.713				1.126				1.188				1.334				1.668
	1.445				1.41				1.333				1.73				1.473				1.517
	1.031				1.874				0.98				1.758				1.138				1.701
	1.758				1.419				0.826				1.259				1.138				0.887
	2.084				1.305				1.063				1.451				1.12				1.266
	1.603				1.584				1.688				1.516				1.193				1.68
	1.718				1.087				1.885				1.741				1.78				1.481
	1.396				0.973				1.445				1.647				1.259				0.7
	1.725				1.533				1.41				1.401				1.713				0.932
	1.587				1.151				1.982				1.659				1.188				0.884
	1.517				1.266				1.324				1.295				1.357				1.396
	1.357				1.073				0.7				1.065				1.308				1.63
	1.68				1.357				2.223				1.587				1.68				1.243
	1.566				1.439				1.694				1.279				1.267				2.362
	1.12				0.857				1.473				1.506				1.073				1.081
	1.188				1.173				0.355				1.45				1.745				0.844
	1.259				0.932				1.279				1.21				1.358				1.073
	1.856				1.398				0.887				1.594				1.279				1.562
	1.813				1.238				1.151				1.774				1.056				1.713
	1.533				1.063				1.215				2.215				1.445				2.151
	1.503				1.831				1.308				1.544				1.459				0.804
	1.445				1.243				1.151				1.324				1.318				1.823
	1.186				1.401				1.396				1.333				0.461				1.605
	1.793				1.006				1.774				1.134				2.017				1.572
	2.11				0.973				1.919				1.595				1.516				0.925
	2.181				1.006				0.973				1.409				1.279				1.231
	1.647				1.054				1.267				1.516				1.605				1.445
	2.008				1.266				1.358				1.188				1.097				1.128
	1.415				1.031				1.631				1.004				0.589				0.98
	1.273				1.445				1.173				1.151				1.12				1.779
	1.745				1.126				1.308				1.151				1.713				1.887
	1.445				0.662				2.19				1.451				0.988				1.029
	1.663				1.295				2.007				1.12				1.419				1.308
	1.537				1.006				1.3				1.305				1.396				1.006
	1.295				1.318				1.063				1.451				1.711				0.973
	1.987				1.188				1.357				1.384				0.793				1.168
	1.266				1.401				1.243				1.097				0.923				1.065
	1.243				1.134				0.662				1.081				1.566				0.793
	1.627				1.097				1.267				1.12				1.122				1.473
	1.415				1.211				0.751				2.637				1.334				1.725
	1.447				1.528				1.544				1.042				1.128				1.74
	1.45				1.188				1.186				1.138				0.997				1.305
	1.358				1.473				1.667				1.259				1.627				1.211
	1.259				1.385				1.396				1.572				1.025				1.054
	1.538				1.333				1.447				0.991				1.688				1.951
	0.737				1.3				2.064				1.023				1.409				0.923
	0.857				1.422				0.918				1.153				1.653				1.419
	1.426				1.538				1.41				0.804				1.725				2.158
	1.21				1.081				1.426				1.376				1.097				0.973
	1.151				1.401				1.326				1.193				1.054				1.186
	1.451				1.023				1.211				0.973				1.318				2.254
	0.844				1.779				1.538				1.385				1.384				2.059
	1.215				0.896				1.45				0.672				0.791				0.98
	1.357				1.097				0.834				1.188				0.768				1.68
	1.211				1.451				1.063				1.715				1.056				1.081
	1.188				0.98				1.25				1.463				0.896				0.751
	1.252				0.527				1.451				1.609				1.745				1.081
	1.358				0.98				1.3				1.318				1.081				1.313
	0.859				1.134				1.517				1.151				0.98				1.371
	1.029				1.073				1.809				1.252				1.134				1.587
	0.896				0.988				1.243				1.308				0.791				1.151
	0.918				0.932				1.358				0.771				1.259				1.516
	1.122				1.042				1.138				1.555								1.358
	1.151				1.517				1.081				2.063								1.188
	1.308				0.98								1.087								1.267
	0.751				1.528								1.25								0.857
	1.12				1.267								1.384								1.081
	1.029				1.238								1.042								1.126
	1.451				0.915								1.202								1.494
	0.879				1.334								2.46								1.357
	1.487												1.122
	1.45												1.031
	1.426												0.988
	1.295
	1.238
	1.267
	1.042
	1.333
	1.46588				1.28421				1.3755				1.43902				1.43012				1.38278
TMF_D19, GMAP_2.2.5;; golgin-84_D13.3 rec#67
2020-12-09
Image 13 SG1_63x_2xzoom				Image 14 SG1_63x_2xzoom				Image 15 SG2_63x_2xzoom				Image 16 SG2_63x_2xzoom				Image 17 SG3_63x_2xzoom				Image 18 SG3_63x_2xzoom
	1.555				1.653				1.856				1.584				1.751				1.538
	1.252				1.755				1.097				2.035				1.773				1.741
	1.357				1.384				1.279				1.517				1.21				1.667
	1.846				1.151				1.741				1.866				1.864				1.463
	1.473				1.516				1.45				1.385				1.551				1.333
	1.463				1.947				1.358				1.587				1.544				1.456
	1.273				1.091				3.147				1.925				1.279				1.279
	0.925				1.799				1.419				1.609				1.555				1.73
	1.919				1.517				1.818				1.911				1.605				1.689
	1.259				0.923				1.725				1.925				1.653				1.774
	1.295				1.211				1.506				1.422				1.572				1.516
	1.517				1.415				1.566				1.186				1.755				1.396
	1.813				1.091				1.667				1.494				2.314				1.259
	1.774				1.188				1.415				1.45				1.911				1.324
	1.211				1.73				1.419				1.357				2.918				1.186
	1.627				1.584				1.166				2.372				1.259				1.151
	1.445				1.238				2.008				1.68				1.572				1.238
	1.659				1.134				2.359				1.188				1.653				1.799
	1.506				1.41				1.3				1.385				1.73				2.007
	1.504				1.243				1.215				1.538				1.627				1.603
	1.543				1.688				0.857				1.516				2.059				1.902
	1.709				1.029				0.915				1.259				2.122				1.451
	1.627				1.32				1.188				1.856				2.834				1.902
	1.506				1.215				1.32				1.334				1.911				1.456
	1.087				1.308				1.334				2.035				1.318				1.097
	1.324				1.004				1.409				2.199				1.758				1.981
	1.45				1.122				1.587				2.034				1.481				1.831
	1.401				1.74				1.006				1.627				1.358				1.846
	1.409				1.004				1.097				1.266				0.859				1.054
	1.647				1.688				1.959				1.68				1.358				1.318
	1.334				1.318				1.334				1.266				1.45				1.415
	1.267				1.521				0.475				1.543				2.388				0.896
	1.295				1.324				1.371				1.41				1.694				1.073
	1.334				1.663				1.097				1.422				1.401				1.279
	1.521				1.273				1.004				0.925				1.713				0.887
	1.25				1.371				1.12				1.376				1.054				0.918
	1.583				0.932				1.41				1.21				1.091				1.318
	1.537				1.445				0.937				0.937				1.491				2.983
	1.004				1.376				0.973				1.326				1.832				1.959
	1.122				1.279				1.688				1.358				1.516				1.445
	1.385				1.385				1.168				1.122				1.326				1.318
	1.711				1.396				1.401				1.318				1.528				1.946
	1.793				1.334				1.398				1.12				1.267				1.105
	1.073				1.344				1.396				1.587				2.143				1.741
	1.73				0.918				1.211				1.873				1.74				1.713
	1.151				1.538				1.938				0.857				1.445				1.41
	1.938				1.506				1.358				0.896				1.151				1.555
	1.487				1.401				1.504				1.054				1.977				2.532
	0.923				1.41				1.755				1.081				1.915				1.385
	1.445				0.932				1.709				1.572				1.677				1.445
	1.555				1.186				1.415				1.39				0.859				1.419
	1.551				1.758				1.138				1.122				1.004				1.252
	1.202				1.647				1.166				1.415				1.73				1.031
	0.925				0.884				1.774				0.879				1.517				1.029
	1.32				1.042				0.918				0.652				1.422				1.32
	1.41				1.401				1.344				1.447				1.711				1.3
	1.091				0.593				0.867				1.594				1.45				1.494
	1.105				1.122				0.688				1.334				1.609				1.745
	1.538				1.594				1.68				1.647				2.366				1.254
	1.266				1.168				1.992				1.186				1.537				1.238
	1.25				1.243				1.358				1.603				1.517				1.153
	2.526				0.857				1.063				1.344				1.439				1.138
	1.134				0.737				0.844				1.41				1.631				2.66
	1.065				2.052				1.415				1.587				1.134				1.41
	1.456				0.527				1.376				1.915				1.451				1.818
	1.313				0.884				1.313				1.592				2.004				1.701
	0.859				0.768				1.668				1.799				1.73				1.793
	1.318				0.884				1.516				1.864				2.446				1.25
	0.988				0.988				1.166				1.12				1.751				1.555
	1.073				0.659				1.3				1.273				2.118				1.516
	1.073				0.834				1.517				1.494				1.595				1.215
	0.793				0.973				1.572				2.084				1.318				0.373
	0.804				1.166				1.122				1.409				1.521				0.988
	1.273				1.538				1.186				2.176				1.12				1.713
	1.584				1.226				1.334				1.799				1.004				2.269
	1.713				1.344				1.267				1.951				1.305				1.594
	1.439				0.973				1.494				1.25				1.211				1.188
	1.166				1.396				1.396				1.713				0.943				0.923
	0.826				1.592				1.711				1.451				1.647				0.796
	0.896				0.826				1.86				1.422				1.054				1.238
	1.318				1.334				0.98				1.081				1.334				1.371
	0.802				1.528				1.211				1.516				1.105				1.939
	1.188				0.768				0.943				1.823				1.809				1.188
	1.254				1.352				1.188				1.153				1.463				1.211
	1.081				1.004				1.864				1.463				1.21				1.334
	1.126				1.179				1.151				1.543				1.663				1.741
	0.923				1.091				1.521				2.008				1.097				1.097
	1.087				1.126				1.885				1.358				1.188				1.627
	0.768				1.134				1.758				0.925				0.991				0.793
	1.202				1.259				1.186				1.419				1.333				1.866
	0.997				1.487				1.186				1.982				1.21				1.384
	1.344				1.371				1.318				1.459				1.118				1.594
	0.688				1.023				1.445				1.252				1.308				0.859
	1.12				0.973				1.004				1.865				1.054				1.398
	0.859				0.746				0.804				1.215				1.422				0.932
	1.45				0.959				1.273				1.12				1.713				1.151
	1.081				1.091				0.973				1.947				1.166				1.173
	0.791				1.073				1.21				1.333				0.71				1.211
	1.252				1.023				0.932				1.733				1.915				1.533
	1.266				1.12				1.694				1.422				1.318				1.385
	1.029				0.943				2.004				1.105				1.385				1.166
	0.943				1.151				0.98				1.202				1.653				1.151
	0.973				1.063				1.45				1.977				1.688				0.859
					0.815				0.95				1.21				1.506				0.973
					0.791				1.118				1.215				1.41				1.334
					0.988				1.151				1.166				1.054				1.594
					0.857				1.3				1.741				1.087				1.12
					1.087				1.313				1.725				0.859				1.042
									0.859				1.566				1.745				1.042
									1.081				1.267				1.659
									1.042				1.226				2.532
									0.896				1.68				0.887
									1.333				1.188
									1.358				1.758
													0.857
													1.12
													1.358
													0.918
													1.334
	1.30401				1.22187				1.35308				1.46745				1.53294				1.41973

## Sheet: Fig S5 E Repeat_2
Golgi size quantifications
TMF GMAP golgin-84 single, double and triple mutants
REPEAT_2
salivary glands
DAPI Glg1 488 GM130 555 Golgin-245 647
analyse GM130 staining
WT OrR control
2021-04-19
Image 13 SG1_63x_2xzoom				Image 14 SG1_63x_2xzoom				Image 15 AG2_63x_2xzoom				Image 16 SG2_63x_2xzoom				Image 17 SG3_63z_2xzoom				Image 18 SG3_63x_2xzoom
	1.358				1.192				1.371				1.521				1.231				1.897
	1.318				1.629				1.238				1.538				1.538				1.793
	0.925				1.319				1.231				1.701				2.004				1.122
	1.087				0.933				1.358				1.875				2.11				1.631
	1.459				1.519				1.313				1.12				1.21				1.151
	1.097				1.846				1.627				1.238				1.105				1.025
	1.097				0.756				1.073				1.533				1.885				1.384
	1.004				1.098				0.932				0.988				1.073				1.385
	1.21				0.818				1.445				0.859				1.318				1.487
	0.896				1.13				1.179				0.839				1.755				1.254
	1.566				0.872				0.791				0.95				1.318				2.093
	1.609				1.667				1.153				1.188				1.305				1.333
	1.25				1.029				1.105				1.445				1.173				1.193
	0.98				1.039				0.834				0.804				1.122				1.921
	1.295				1.846				1.279				1.215				0.959				1.193
	1.151				1.238				0.991				1.313				1.259				1.324
	1.358				1.347				1.023				1.279				1.333				1.166
	1.21				1.574				1.426				1.773				0.943				1.333
	1.226				1.238				1.087				1.305				1.179				1.516
	1.105				1.371				1.151				1.463				1.126				1.521
	1.215				1.207				1.344				1.504				0.857				1.426
	1.029				0.818				0.98				0.859				1.054				0.844
	1.463				1.445				1.031				1.087				1.517				0.937
	0.988				0.818				1.774				1.091				1.122				1.091
	1.653				0.879				1.305				1.818				1.202				1.688
	1.042				1.269				0.896				1.063				1.211				1.409
	1.173				0.98				0.793				0.896				0.95				1.799
	1.243				1.112				0.943				0.98				1.975				1.68
	1.091				0.992				0.793				1.054				1.68				1.122
	1.029				1.065				0.988				1.215				1.39				1.186
	1.153				0.693				0.896				0.923				1.506				1.447
	1.521				0.905				1.267				1.517				1.259				1.581
	1.357				1.069				0.857				1.318				0.867				1.21
	1.398				1.022				0.649				1.063				1.352				1.709
	1.376				1.029				0.915				1.439				1.668				1.481
	1.295				1.123				1.215				1.105				1.202				1.122
	1.151				0.992				0.915				1.081				1.32				1.409
	1.481				0.888				1.211				1.231				1.179				1.445
	1.334				0.879				1.173				1.029				1.126				1.668
	1.065				1.157				1.168				1.031				1.025				1.259
	1.166				0.933				0.678				1.063				1.063				1.447
	1.153				0.872				0.826				1.385				1.211				1.39
	1.266				0.982				1.105				1.694				0.815				1.091
	1.74				0.95				0.923				1.091				0.973				0.867
	1.308				1.152				1.267				0.988				1.832				1.856
	0.943				0.905				1.856				1.238				1.3				1.506
	0.988				0.956				0.988				1.384				1.621				1.118
	0.943				1.13				0.879				0.98				1.295				1.371
	0.988				1.269				1.063				1.267				0.771				1.398
	1.179				1.004				1.073				0.943				1.295				1.008
	1.481				0.735				1.186				0.923				0.98				1.946
	0.991				0.98				0.857				1.494				1.445				1.581
	0.943				0.974				1.173				0.918				1.25				0.959
	0.844				1.25				0.7				1.273				1.259				1.799
	0.793				0.881				0.915				1.073				0.95				1.168
	1.254				1.154				1.12				0.859				1.063				1.78
	1.153				1.123				1.063				0.887				1.122				0.943
	1.267				1.117				1.073				1.073				0.884				1.25
	1.126				1.123				0.355				0.839				0.859				1.987
	1.138				0.732				0.771				0.988				1.054				1.659
	0.751				1.334				0.7				1.487				2.122				1.279
	1.3				1.131				0.932				1.211				1.12				0.867
	1.295				1.443				1.065				0.991				0.751				1.543
	0.932				1.294				1.813				1.105				1.21				1.173
	0.896				0.679				0.884				1.12				1.543				1.173
	0.973				1.6				1.266				0.622				1.267				1.073
	0.401				1.154				1.12				0.896				0.923				1.451
	0.796				1.393				1.122				0.98				0.925				1.226
	1.21				0.943				1.073				1.063				1.226				0.857
	0.943				1.416				0.859				1.266				1.056				0.751
	1.065				1.528				0.713				1.473				1.188				1.151
	0.98				1.179				0.791				1.398				1.186				1.25
	1.073				1.014				0.857				0.678				1.419				0.896
	1.081				1.157				0.915				1.188				1.134				1.122
	1.004				1.233				0.896				1.68				1.279				1.358
	1.063				0.842				0.659				1.087				0.937				0.622
	0.925				1.157				0.791				0.943				1.12				1.105
	1.073				1.152				0.988				1.006				1.134				1.12
	0.988				1.477				0.804				1.252				0.98				1.334
	0.796				1.131				0.804				1.063				1.959				0.997
	0.887				0.854				1.063				1.054				2.509				1.087
	0.771				0.816				0.659				1.3				1.186				0.751
	0.887				1.157				0.713				0.857				1.105				1.538
	0.859				0.842				0.859				0.915				0.844				1.215
	0.884				1.191				0.988				0.793				1.324				0.997
	0.887				0.941				0.932				1.584				1.3				1.352
	1.081				0.905				0.672				1.445				1.313				1.298
	0.804				1.154				0.678				0.751				1.774				1.713
	0.925				1.067				0.678				1.711				1.073				1.215
	1.025				0.816				0.713				1.39				1.215				1.105
	1.32				1.13				0.608				1.188				1.004				1.188
	0.417				1.067				0.563				0.867				0.896				1.138
	1.004				0.818				0.834				1.544				1.594				1.503
	0.796				1.207				0.988				1.134				1.445				1.566
	1.334				0.32				1.065				1.006				1.226				1.151
	1.202				1.154				0.859				0.98				1.153				1.358
	0.793				1.382				0.728				0.793				1.118				1.445
	1.122				0.874				0.7				0.791				1.073				1.173
	0.997				1.117				1.12				0.563				2.007				1.073
	1.186				1.378				0.943				0.896				0.988				0.943
	0.71				0.982				0.859				0.923				1.755				1.211
					0.799				0.725				1.042				1.915				1.572
									1.063				1.875				1.004
									1.063
									0.793
									0.659
	1.10255				1.10052				0.992151				1.16041				1.26942				1.572
TMF_D19 HOM stock
2021-04-19
Image 19 SG1_63x_2xzoom				Image 20 SG1_63x_2xzoom				Image 21_SG2_63x_2xzoom				Image 22_SG2_63x_2xzoom				Image 23 SG3_63x_2xzoom				Image 24_SG3_63x_2xoom				Image 25_SG3_63x_2xoom
	1.528				1.396				1.031				1.836				1.779				1.584			1.324
	1.188				0.896				1.463				1.371				1.122				1.538			1.056
	1.063				1.202				1.751				1.324				1.925				1.122			1.063
	1.081				1.073				0.95				1.463				1.846				1.538			0.839
	1.226				1.305				1.128				1.385				1.543				1.845			0.839
	0.887				1.3				1.358				1.188				1.226				1.358			0.988
	1.21				1.711				0.515				0.768				1.063				1.279			0.997
	1.494				1.025				1.491				0.98				1.473				1.21			0.959
	1.193				1.238				1.344				1.073				2.021				1.202			1.295
	1.358				0.844				2.176				0.988				1.166				1.215			0.932
	1.231				1.516				1.166				1.226				1.647				1.12			1.004
	1.334				1.21				1.087				0.826				0.988				0.943			0.793
	1.326				0.932				1.401				0.932				1.481				1.056			1.279
	1.459				0.943				0.943				1.188				1.153				0.515			0.859
	0.991				1.063				0.857				0.804				2.509				1.456			0.98
	1.3				1.318				0.959				1.751				1.122				1.426			1.385
	0.943				1.439				1.609				0.923				1.358				1.334			1.179
	0.896				1.063				1.503				1.419				1.605				1.516			0.98
	1.151				1.238				1.202				0.915				1.326				1.318			0.543
	0.867				0.988				1.023				0.857				1.951				1.202			1.087
	1.023				0.988				0.943				1.823				1.073				1.494			0.597
	0.95				0.988				1.352				1.544				1.659				1.151			1.056
	1.279				0.932				1.481				0.622				1.21				1.487			0.737
	0.7				1.326				1.445				2.03				1.481				0.959			0.923
	1.267				1.122				1.151				1.517				1.231				1.243			1.056
	1.056				0.857				1.318				1.153				1.105				1.543			1.073
	0.791				0.884				1.12				1.252				1.202				1.186			0.7
	1.029				0.937				1.211				1.401				1.128				0.896			0.71
	1.215				0.737				0.915				1.583				0.937				1.054			0.793
	1.694				1.031				1.105				0.896				1.168				1.78			0.973
	0.915				1.097				1.243				1.215				0.659				1.384			0.98
	0.804				0.791				0.95				0.915				0.7				1.126			0.859
	0.988				0.932				0.932				0.728				0.461				1.252			1.385
	0.997				0.896				1.384				1.188				0.988				1.21			1.091
	0.859				0.678				1.259				0.867				0.937				1.451			1.259
	0.793				1.042				1.73				1.259				0.923				1.091			1.128
	0.988				0.859				1.295				0.937				0.839				1.054			1.188
	1.12				1.073				1.358				0.879				0.793				1.25			0.943
	0.662				1.008				1.029				0.728				0.649				1.774			1.023
	0.659				1.473				1.153				0.746				0.659				1.267			0.608
	1.326				1.215				1.023				1.313				1.376				0.768			1.025
	0.867				1.603				1.025				1.063				0.896				1.238			0.802
	0.915				1.12				1.122				2.012				1.594				0.857			1.073
	0.859				1.006				1.12				1.376				1.384				0.997			0.884
	1.091				1.358				0.725				1.25				1.12				1.029			0.859
	1.153				0.737				0.857				1.605				1.097				1.031			0.932
	1.243				1.45				1.126				1.384				1.621				0.857			1.151
	1.006				1.919				1.396				1.188				1.371				1.243			1.054
	1.25				1.595				0.7				0.959				1.173				1.105			0.959
	0.988				1.295				1.004				1.439				0.678				1.188			0.768
	1.134				1.551				1.451				1.982				0.923				1.211			1.073
	1.25				1.451				1.503				0.896				0.923				1.168			0.98
	0.988				1.357				1.056				0.887				1.12				1.105			1.12
	1.056				0.887				0.768				1.029				1.259				1.188			1.12
	1.473				0.973				1.298				0.751				1.188				1.562			1.566
	1.521				1.186				1.481				0.932				0.95				0.336			1.031
	1.517				1.473				0.713				1.008				1.243				0.98			0.943
	1.151				0.771				0.988				0.815				0.725				1.401			0.943
	1.273				1.243				1.605				1.188				1.516				1.543			0.515
	1.031				1.023				1.637				1.12				0.461				1.231			0.815
	1.12				1.063				0.918				1.105				0.844				1.063			0.7
	1.385				0.839				0.923				1.166				1.151				1.243			0.923
	1.134				0.725				1.105				1.029				1.168				1.12			0.857
	1.054				1.166				1.211				1.091				1.68				1.004			0.826
	0.988				1.128				1.252				0.751				1.809				0.98			0.98
	1.653				1.259				0.543				0.844				1.755				0.988			1.025
	1.151				0.98				0.659				1.004				1.74				1.308			0.659
	1.029				1.32				1.517				0.859				1.042				0.728			0.649
	0.725				1.267				0.834				0.649				1.12				0.887			1.087
	0.887				0.937				0.652				1.091				1.173				1.74			1.166
	1.023				0.988				0.461				1.097				1.592				1.3			1.081
	0.791				1.029				0.461				1.118				1.68				1.138			0.713
	0.959				0.988				1.555				0.98				1.252				1.266			0.751
	0.943				1.151				1.151				1.334				0.923				0.728			1.042
	1.081				1.081				0.937				0.857				0.887				0.932			0.997
	0.879				1.188				0.857				1.344				0.867				1.215			0.417
	0.725				0.802				0.884				0.915				1.215				1.186			1.091
	0.896				1.259				1.168				1.054				1.252				1.105			0.879
	1.006				1.105				0.839				1.073				0.943				1.081			1.946
	0.932				0.997				0.98				1.653				0.659				1.358			0.659
	1.188				1.173				1.188				1.126				0.834				0.896			0.678
	0.959				1.168				1.179				1.555				1.029				1.45			0.932
	0.713				1.451				1.334				0.859				1.41				1.711			0.662
	0.844				1.105				1.231				1.042				1.173				1.122			0.98
	0.713				1.031				1.065				1.081				0.7				1.211			0.937
	1.056				1.352				1.371				0.884				0.98				1.151			0.531
	1.318				1.065				0.659				0.844				0.725				1.004			0.95
	1.081				1.358				1.451				0.973				0.844				0.793			1.073
	0.857				0.997				1.543				1.298				0.791				1.506			0.844
	1.008				0.857				1.065				0.688				0.923				0.857			0.826
	1.031				0.884				0.751				0.887				1.081				1.357			0.937
	0.844				1.243				1.122				0.932				0.896				0.593			1.25
	1.031				0.925				1.168				0.597				1.41				0.737			0.713
	0.746				1.029				1.042				0.943				0.461				0.988			0.925
	0.844				1.186				1.029				0.988				0.859				0.737			0.589
	1.188				1.006				0.867				0.751				1.503				1.097			1.122
	0.622				1.054				0.531				1.097				1.68				1.318			0.879
	0.659				1.097				0.879				0.896				1.238				1.581			1.023
	1.118				1.105				1.087				0.988				1.445				0.98			0.887
	1.376				1.259				0.959				0.879				1.168				1.006			0.896
	1.173				0.659				1.118				0.857				0.959				0.802			0.98
	1.267				0.988				0.988				0.859				1.151				0.442			0.768
	1.259								0.859								1.023				1.042			0.649
	0.713								1.004								1.503				0.593
																	1.39
																	0.988
	1.06323				1.11596				1.11852				1.10525				1.18528				1.16164			0.947136
GMAP_2.2.5 HOM stock
2021-04-19
Image 26 SG1_63x_2xzoom				Image 27 SG1_63x_2xoom				Image 28 SG2_63x_2xzoom				Image 29 SG2_63x_2xzoom				Image 30 SG3_63x_2xzoom				Image 31 SG3_63x_2xzoom
	1.267				1.521				1.267				1.073				2.452				1.987
	1.627				2.33				1.313				1.326				0.98				1.376
	1.385				1.252				1.385				1.134				1.912				1.188
	1.587				1.238				1.118				1.151				1.188				1.594
	1.259				1.745				1.226				0.859				1.68				1.334
	1.128				1.318				0.932				1.866				1.211				1.713
	1.609				1.042				1.334				1.318				2.004				1.647
	1.583				1.473				1.105				0.879				1.39				1.637
	1.533				1.709				1.521				1.254				1.097				1.318
	1.166				1.042				0.896				1.41				1.594				1.318
	1.138				1.134				0.98				1.138				0.918				1.151
	1.226				1.188				1.333				1.188				1.215				1.621
	1.555				1.186				1.091				1.025				0.988				2.047
	0.98				1.186				1.122				1.725				1.231				1.188
	2.23				0.937				0.879				1.334				1.506				1.188
	2.154				1.318				0.973				0.857				0.834				1.259
	1.273				1.78				1.063				1.008				1.774				1.977
	1.118				1.153				1.193				1.186				0.997				1.663
	1.587				1.326				1.054				1.025				0.884				1.594
	1.857				1.008				1.3				1.494				1.313				1.279
	1.647				2.03				1.713				1.333				0.737				2.452
	1.463				1.279				1.371				1.122				1.231				1.259
	1.451				1.688				1.594				1.318				1.456				1.521
	0.923				1.358				1.073				1.344				1.318				1.888
	1.439				1.344				0.932				1.252				1.266				1.459
	1.41				1.494				0.991				1.188				1.173				1.21
	1.447				1.238				1.326				1.202				1.215				1.521
	1.12				0.98				0.973				0.608				1.259				1.39
	1.166				0.834				1.273				1.166				1.39				1.134
	0.839				1.12				0.793				1.649				1.097				0.857
	1.326				0.95				1.517				1.701				0.973				1.684
	0.793				2.893				2.063				1.396				1.073				1.357
	1.12				1.008				1.138				0.973				1.415				1.503
	0.884				1.587				1.063				1.358				1.211				2.154
	0.531				1.324				1.357				1.521				1.151				1.516
	0.98				1.12				1.073				1.401				1.451				1.202
	1.186				1.004				0.826				1.029				1.358				1.21
	1.054				0.923				1.179				0.915				1.451				1.166
	0.98				1.39				0.988				1.202				1.456				1.267
	1.122				0.896				1.566				1.305				0.844				1.166
	1.445				1.097				0.988				1.856				0.857				2.284
	1.12				0.746				1.188				1.517				0.988				0.879
	1.134				1.006				1.267				1.39				0.98				1.243
	1.12				1.122				0.48				1.097				1.254				1.396
	1.091				0.988				1.915				1.445				1.054				1.025
	1.459				1.006				1.138				1.122				0.771				1.713
	1.74				1.401				1.298				1.252				0.804				1.126
	1.447				0.791				0.834				1.39				1.226				1.186
	1.647				1.358				1.445				1.151				1.352				1.982
	1.358				1.352				1.073				1.202				1.254				1.39
	1.823				1.097				0.973				0.915				1.78				1.713
	1.326				1.243				1.21				0.943				1.042				1.784
	1.173				1.267				1.097				0.678				1.8				1.334
	1.473				0.925				1.126				0.815				0.915				1.506
	1.031				1.447				1.12				1.259				1.295				1.39
	0.937				1.447				0.98				0.973				1.647				1.126
	1.118				0.826				0.857				1.295				1.063				1.517
	1.211				0.662				1.39				1.188				0.887				1.042
	1.439				0.923				1.151				0.959				1.333				1.087
	1.267				0.531				1.324				1.358				1.073				0.844
	1.273				1.073				1.179				1.605				1.334				0.796
	1.138				1.025				1.073				1.456				0.678				0.915
	0.943				1.463				0.959				1.603				0.791				1.32
	1.065				1.555				1.186				0.997				0.896				0.988
	0.98				1.422				0.859				1.097				1.266				1.39
	1.609				0.593				1.12				0.678				1.538				1.042
	1.252				1.494				1.105				1.318				1.305				1.651
	0.997				0.527				1.295				0.659				1.538				1.073
	1.186				1.006				0.649				0.98				0.95				0.857
	1.122				1.128				0.988				0.997				0.608				1.188
	1.543				1.063				1.308				1.215				1.566				0.7
	0.991				1.637				1.279				1.491				1.594				1.358
	1.401				1.054				1.267				1.097				1.533				2.238
	1.063				0.678				0.527				1.097				1.544				1.68
	1.273				0.728				0.608				1.298				0.793				1.358
	1.243				0.791				0.659				1.592				1.538				1.41
	1.231				1.521				1.215				1.073				1.215				1.091
	1.186				0.649				0.563				1.504				0.608				2.035
	1.231				0.857				1.153				1.481				0.988				1.799
	0.857				0.71				0.896				0.839				0.839				1.252
	1.054				0.95				0.796				1.74				0.834				0.925
	1.21				0.659				0.543				1.267				1.774				1.445
	1.352				0.857				1.004				1.774				1.473				1.3
	1.025				0.973				0.925				1.173				0.973				1.41
	1.39				1.193				0.884				1.41				1.439				1.572
	1.324				0.896				1.008				1.151				1.105				0.887
	1.215				1.504				1.992				1.422				1.073				1.122
	1.004				1.371				1.384				1.273				0.839				1.415
	1.063				1.105				1.298				1.138				1.305				1.008
	1.401				1.054				0.925				0.793				1.042				1.266
	1.647				1.259				1.134				1.042				1.357				0.859
	1.603				1.042				0.859				1.473				1.042				1.138
	1.473				0.915				1.056				1.202				1.138				1.451
	0.896				0.973				0.793				1.122				0.988				1.211
	1.41				1.023				1.12				0.7				1.091				1.888
	1.215				0.98				0.943				1.647				1.12				1.211
	0.791				1.491				1.054				0.884				0.737				1.41
	1.358				0.527				0.943				0.937				0.915				1.533
	0.844				0.988				1.105				1.447				0.932				0.988
	0.973				1.32				1.202				0.937				0.71				0.725
	1.081				0.725				1.188				0.737				0.896				1.396
	0.959				1.151				1.029				1.054				1.097				1.818
	1.238								0.988				1.358
	1.065								1.097				1.118
	1.25651				1.16187				1.11448				1.21071				1.19676				1.37923
golgin-84_D13.3 HOM stock
2021-04-19
Image 32 SG1_63x_2xzoom				Image 33 SG1_63x_2xzoom				Image 34 SG2_63x_2xzoom				Image 35 SG2_63x_2xzoom				Image 36 SG3_63x_2xzoom				Image 37 SG3_63x_2xzoom
	1.587				1.215				1.122				1.042				1.056				1.352
	1.637				0.959				1.023				0.98				1.073				1.295
	0.751				1.238				0.804				1.308				0.71				1.153
	1.231				0.884				0.988				0.923				0.95				0.937
	0.943				1.153				1.025				0.98				0.896				1.006
	0.943				0.768				1.065				0.713				0.918				0.802
	0.7				0.932				0.839				0.943				0.896				1.063
	0.879				1.081				0.884				0.896				0.771				0.791
	0.887				0.791				0.608				0.593				0.98				0.791
	1.004				0.859				0.844				0.713				0.768				0.918
	0.98				0.826				1.065				1.006				0.804				1.266
	0.857				1.008				0.728				0.834				0.373				0.791
	0.844				0.98				0.48				0.791				1.042				0.943
	0.713				0.857				0.662				0.527				0.475				0.988
	0.659				0.915				0.834				0.563				0.608				0.867
	0.589				0.815				1.004				0.531				0.295				1.259
	1.054				1.091				1.029				0.834				0.728				0.896
	0.751				0.826				0.896				0.859				0.815				1.273
	1.226				1.128				0.997				0.857				1.188				0.988
	0.751				0.768				0.859				0.725				0.857				0.988
	0.923				0.997				0.751				0.796				0.857				1.168
	0.98				0.791				0.943				0.672				0.678				0.896
	1.056				0.867				0.71				0.796				0.923				0.746
	1.042				0.751				0.608				0.804				0.771				0.937
	0.844				0.98				0.672				0.771				0.839				1.073
	0.746				0.751				0.857				1.12				0.857				0.7
	0.959				0.725				0.943				0.659				0.791				0.884
	0.887				0.791				0.659				1.031				0.857				0.98
	0.844				0.768				0.991				1.273				0.466				0.859
	0.662				0.589				1.004				1.238				0.417				0.737
	0.98				0.937				0.688				0.593				0.896				1.054
	0.725				0.988				1.128				0.422				0.751				0.804
	0.559				1.226				0.768				0.751				0.791				1.097
	0.7				0.649				0.896				0.793				0.857				0.98
	1.193				1.025				0.826				0.608				0.923				0.98
	0.672				0.768				1.004				0.589				0.442				0.943
	0.608				0.622				0.791				0.923				0.887				1.073
	0.915				0.937				0.896				0.793				0.959				0.867
	0.884				0.844				0.678				0.688				0.796				0.839
	0.884				0.844				0.932				0.988				0.725				1.215
	1.385				1.029				1.054				0.937				0.751				1.065
	0.804				0.932				1.087				1.031				0.725				0.791
	0.887				0.672				0.896				0.793				0.791				1.042
	0.884				1.042				0.859				0.622				0.7				0.988
	0.725				0.923				0.543				0.662				1.073				0.329
	0.652				0.737				1.627				0.857				0.857				0.988
	0.937				0.839				0.796				0.737				0.659				0.622
	0.751				0.791				1.056				0.71				0.589				0.98
	0.768				0.746				0.659				1.031				0.751				0.678
	0.502				0.937				0.826				0.527				0.802				1.073
	1.267				0.918				0.896				0.826				1.056				0.672
	0.662				0.622				1.097				0.915				0.384				0.678
	0.815				0.937				0.688				1.065				0.608				0.834
	0.543				0.659				1.029				0.559				0.839				0.988
	1.12				0.815				0.737				0.442				0.768				0.988
	0.515				0.988				0.608				1.023				0.71				1.186
	0.804				0.859				0.746				0.932				0.751				0.502
	0.7				0.98				0.442				0.804				0.659				0.937
	0.672				0.768				0.461				1.056				1.231				0.659
	0.461				0.737				1.029				1.21				0.925				1.073
	0.887				0.793				0.725				0.442				0.395				0.713
	0.879				0.672				0.7				0.826				0.728				1.426
	1.087				0.567				0.932				1.008				1.193				0.804
	0.622				0.839				0.7				0.659				0.622				1.004
	0.768				0.857				0.688				0.563				0.737				0.988
	0.678				0.918				0.844				0.515				0.804				1.063
	0.461				0.751				0.527				0.737				0.815				0.959
	0.678				1.063				0.622				0.857				0.859				0.857
	0.567				1.073				0.461				0.662				0.649				0.796
	0.608				0.815				0.593				0.442				0.597				0.839
	0.793				0.937				0.751				0.932				0.791				0.867
	0.466				0.527				0.859				0.804				1.029				0.475
	0.844				0.791				0.796				0.771				0.804				1.473
	0.625				1.081				0.502				0.531				0.857				0.659
	0.475				0.896				0.625				0.725				1.153				0.688
	1.042				0.857				0.659				0.791				1.054				1.21
	0.923				0.959				0.422				0.662				0.728				1.267
	0.879				1.031				0.815				0.737				0.923				0.791
	0.7				0.622				0.725				0.659				1.126				1.073
	0.71				1.029				0.649				0.98				0.884				0.815
	0.725				0.804				0.844				0.988				0.461				0.896
	0.713				0.887				0.672				0.791				0.793				0.527
	0.515				0.793				0.659				0.597				0.988				0.793
	0.844				0.725				0.879				0.589				0.988				0.804
	0.672				0.502				0.771				0.768				0.988				0.71
	0.678				0.879				0.608				0.659				0.771				0.839
	0.662				0.597				0.662				0.896				0.791				0.988
	0.71				0.793				0.793				0.622				0.98				0.593
	0.791				0.751				0.751				1.188				0.991				1.39
	0.71				0.593				0.659				0.859				0.737				0.884
	0.622				0.502				0.527				0.597				0.422				0.923
	1.138				0.791				0.384				0.988				0.839				0.988
	0.932				0.737				0.751				0.771				0.844				1.025
	0.461				0.593				0.896				0.884				1.166				1.031
	0.567				0.746				0.791				1.215				0.662				0.567
	1.031				0.867				0.802				0.915				0.659				0.567
	0.608				0.531				0.857				0.475				0.802				0.943
	0.988				0.796				0.791				0.186				0.597				0.896
	0.793				0.659				0.746				0.649				0.923				0.593
	0.649				0.879				0.768				0.937				0.475				0.796
	0.768				0.597				0.593				0.867				0.264				0.751
	0.593				0.725				0.7				0.625				0.649				0.713
	0.746				0.608				0.937				0.887				0.95				0.728
	0.593				0.622				0.737				0.659				0.884				0.98
	0.98								0.959								0.589				0.859
	0.662								0.659								0.737
	0.384								0.442								0.859
	0.973								0.531								0.973
	0.608																0.713
	0.7																0.859
	1.004																0.746
																	1.153
	0.805541				0.835865				0.79075				0.794038				0.797464				0.9126
GMAP_2.2.5;;golgin-84_D13.3 HOM stock
2021-04-19
Image 38 SG1_63x_2xzoom				Image 39 SG1_63x_2xzoom				Image 40 SG2_63x_2xzoom				Image 41 SG2_63x_2xzoom				Image 42 SG3_63x_2xzoom				Image 43 SG3_63x_2xzoom
	2.001				1.326				1.056				1.39				2.06				2.004
	1.982				1.813				1.352				1.153				1.581				1.39
	1.186				1.809				1.823				0.95				1.063				1.63
	0.649				1.715				1.846				1.122				1.073				1.238
	1.668				1.537				1.267				0.937				1.653				1.396
	1.173				1.481				1.517				1.025				1.122				1.503
	1.537				1.188				1.168				1.153				0.804				1.211
	1.701				1.487				1.396				1.566				1.122				0.796
	1.494				1.725				1.318				1.45				0.932				1.122
	1.885				1.193				2.254				1.326				0.925				1.888
	1.238				1.39				1.647				1.592				1.122				1.273
	1.186				1.352				1.445				1.042				1.647				1.151
	2.264				1.445				1.3				1.12				1.384				1.39
	1.295				1.715				1.718				1.252				0.593				0.688
	1.555				1.39				1.186				1.358				1.318				0.826
	1.537				1.409				1.252				1.081				1.266				0.844
	0.98				1.959				0.859				1.153				1.186				1.029
	2.044				1.186				1.259				1.415				0.857				0.98
	1.491				1.267				1.627				0.672				0.943				1.168
	1.188				0.768				1.459				1.426				1.151				0.649
	1.451				1.056				1.376				1.087				0.834				1.651
	1.517				2.004				1.081				0.923				0.725				1.126
	1.456				2.004				1.823				2.034				1.151				1.551
	1.647				1.637				1.173				1.168				0.988				1.333
	1.3				1.504				1.326				1.243				0.973				1.688
	1.376				1.587				1.063				0.988				1.138				1.594
	1.45				1.504				1.254				1.451				1.259				1.32
	1.463				1.663				1.715				0.887				1.188				2.67
	1.451				1.186				0.932				1.042				1.12				1.259
	1.419				1.384				0.896				1.279				1.279				1.054
	1.463				1.463				1.809				1.188				0.973				1.063
	1.481				1.21				1.295				1.231				1.151				0.804
	1.538				1.126				1.39				1.087				1.533				0.71
	1.647				1.653				0.95				1.445				1.517				1.39
	1.3				1.605				1.605				1.025				1.188				1.295
	1.401				2.264				1.445				1.266				0.796				1.445
	1.947				1.186				1.279				1.688				1.029				1.334
	1.915				1.179				1.073				1.211				1.063				1.419
	1.68				1.313				1.451				1.238				0.98				1.122
	1.73				1.267				1.211				0.844				0.793				1.186
	1.073				1.318				1.073				1.326				1.544				1.68
	1.371				1.667				1.259				0.923				1.396				1.324
	2.11				1.188				1.243				1.32				0.844				1.627
	1.701				1.118				1.091				1.267				0.796				1.463
	1.226				1.173				0.768				1.538				1.266				1.105
	1.813				1.267				0.857				1.398				1.063				0.608
	1.521				1.318				1.25				1.491				1.226				1.615
	1.562				0.839				1.193				0.678				1.188				1.259
	1.637				1.298				0.802				1.266				1.45				1.12
	1.911				1.081				0.857				0.991				1.091				1.3
	1.279				0.793				1.273				0.867				1.097				1.168
	1.371				1.398				1.12				0.662				1.647				1.566
	1.809				0.859				1.595				0.652				1.637				1.827
	1.701				1.595				1.023				1.252				2.094				1.595
	1.621				1.3				0.879				1.313				1.254				1.755
	1.073				1.097				1.39				0.746				1.385				0.937
	2.125				0.973				1.186				0.988				1.668				1.456
	1.919				1.063				1.166				0.937				0.834				0.991
	1.358				1.594				1.358				0.461				1.138				0.937
	1.21				1.12				1.279				1.134				2.047				0.918
	2.145				1.12				0.98				1.008				1.451				1.451
	1.925				0.915				1.295				1.081				1.376				1.004
	1.396				1.215				1.118				0.804				1.008				1.063
	1.947				1.45				0.923				0.857				0.804				0.659
	1.273				1.279				1.151				1.215				1.555				0.804
	1.211				0.728				1.073				0.857				1.516				1.334
	1.831				1.538				1.267				1.334				1.243				1.023
	1.273				1.308				1.422				0.988				1.581				1.063
	1.126				1.516				1.419				0.713				0.857				0.713
	1.733				1.122				1.122				0.988				2.399				1.153
	0.515				1.298				1.21				1.252				1.188				1.179
	2.069				1.166				1.134				0.859				0.884				0.839
	1.456				1.544				1.521				0.659				1.211				1.153
	1.401				1.12				1.376				0.943				1.042				1.385
	0.915				0.915				1.073				1.006				2.03				1.371
	1.978				1.259				1.226				0.725				1.006				0.751
	1.357				0.857				1.352				1.188				1.313				1.128
	1.603				1.799				1.572				0.887				1.006				1.056
	1.384				0.728				0.751				0.834				0.925				1.105
	1.487				1.031				1.267				0.672				1.521				1.921
	1.334				0.884				1.305				0.589				1.308				1.186
	1.911				0.943				0.915				1.042				1.494				1.054
	0.925				0.991				1.419				0.95				0.857				1.333
	1.151				1.409				1.128				1.081				0.997				1.68
	2.193				0.918				0.879				1.126				1.758				1.023
	1.451				0.793				1.231				1.279				0.815				1.188
	1.653				0.937				1.081				0.991				0.857				1.193
	1.487				0.932				0.857				1.122				0.826				1.709
	2.714				0.879				0.768				0.887				1.042				1.173
	1.097				1.097				1.151				0.932				1.188				1.173
	1.004				1.087				0.896				1.105				1.384				0.932
	1.915				1.211				1.065				0.751				1.266				1.371
	1.231				0.932				0.793				1.056				1.042				1.091
	1.451				0.988				0.997				1.042				0.988				1.179
	1.398				0.728				1.173				1.091				0.915				1.3
	1.68				1.711				0.943				0.884				1.21				1.637
	1.334				0.857				1.168				1.006				1.3				0.48
	1.718				1.063				0.884				0.737				0.844				1.122
	1.451				0.796				1.279				0.937				0.959				1.445
	1.358				1.538				0.896				1.12				0.7				0.887
	1.081				1.054								1.12				0.859				1.168
	1.252				1.097								0.943				0.622				1.267
	1.544				1.266								0.804				1.186				1.902
	1.447																0.915				1.004
	1.888
	1.52162				1.27212				1.22638				1.07945				1.18647				1.24128
TMF_D19/FM7 Kr-GFP;;golgin-84_D13.3 new stock from #5
2021-04-19
Image 44 SG1_63x_2xzoom				Image 45 SG1_63x_2xzoom				Image 46 SG2_63x_2xzoom				Image 47 SG2_63x_2xzoom				Image 48 SG3_63x_2xzoom				Image 49 SG3_63x_2xzoom
	2.81				1.252				1.774				2.714				1.126				1.279
	1.874				1.273				2.145				1.809				2.377				2.366
	1.188				1.188				1.39				2.122				1.334				2.069
	1.845				1.813				1.439				1.919				1.901				1.793
	0.859				1.873				1.193				0.943				1.267				1.073
	1.32				1.521				1.376				2.035				0.857				1.091
	1.463				1.538				1.755				1.494				1.701				0.796
	1.243				1.689				0.857				1.503				2.43				1.188
	1.68				1.758				1.694				1.609				1.358				1.517
	0.884				1.45				1.352				0.918				1.295				1.308
	1.901				1.688				1.042				1.473				1.566				2.797
	1.838				1.587				1.459				1.459				1.517				2.535
	1.318				0.859				1.651				1.566				1.415				0.991
	1.243				1.503				0.988				1.352				1.179				1.186
	1.073				2.302				1.12				1.384				1.481				2.241
	2.044				1.409				1.073				1.689				1.718				1.451
	0.915				1.897				1.308				1.688				2.03				1.713
	1.813				2.477				1.188				1.74				1.587				1.592
	1.873				1.982				1.318				1.793				2.145				0.959
	1.031				2.337				1.517				1.8				1.126				1.663
	2.295				1.897				1.179				1.401				2.008				0.991
	1.592				1.202				1.324				1.647				1.977				1.713
	1.864				1.584				1.211				1.238				1.799				1.463
	1.334				1.68				1.202				1.521				1.445				1.252
	1.831				1.741				0.659				1.063				0.804				1.385
	2.109				1.584				0.815				1.279				1.718				1.78
	2.001				1.503				1.587				1.415				1.318				0.932
	1.226				1.415				1.153				1.494				1.32				2.181
	1.709				1.358				1.581				1.259				1.463				0.991
	0.879				1.487				1.063				1.528				1.073				1.358
	2.438				1.128				0.95				1.938				1.211				1.318
	1.054				1.334				1.211				1.134				0.98				1.238
	1.352				1.279				1.153				1.39				1.091				0.887
	1.308				1.279				1.097				1.445				1.32				1.981
	1.911				1.151				1.318				1.065				1.138				1.273
	1.215				1.21				2.276				1.063				1.605				1.385
	1.166				1.376				1.473				1.188				1.831				1.79
	1.266				1.023				0.937				1.186				1.68				1.252
	1.45				1.153				1.637				1.537				1.409				1.004
	1.226				1.168				1.352				1.528				0.918				1.252
	1.864				1.231				1.711				1.118				1.352				1.358
	1.243				1.266				1.215				1.959				0.932				1.215
	1.846				1.186				1.073				1.12				0.791				0.988
	1.186				1.668				1.32				1.915				1.357				2.044
	1.637				1.298				0.857				1.054				1.054				2.182
	1.873				1.718				1.401				1.711				1.042				1.68
	1.581				1.105				2.11				1.295				1.279				1.118
	1.215				1.32				1.173				0.923				0.725				1.188
	1.042				1.528				1.68				1.426				1.68				1.12
	1.211				1.211				0.887				2.616				1.487				1.506
	1.298				1.259				1.081				1.385				1.581				1.537
	1.259				1.358				0.988				1.097				1.063				1.915
	1.118				1.503				1.959				1.584				1.254				1.631
	0.791				1.122				1.445				1.584				1.334				0.844
	1.168				1.718				1.188				1.384				1.647				1.326
	1.445				1.063				1.25				0.793				1.627				1.755
	1.32				1.745				0.887				1.445				1.029				0.923
	1.516				1.451				1.326				1.517				1.134				1.358
	1.266				1.042				1.422				1.445				1.188				1.308
	1.267				0.943				1.594				1.584				1.459				1.073
	1.447				1.357				1.921				1.385				1.081				1.318
	1.333				1.097				2.158				2.254				1.385				2.008
	1.326				1.494				1.334				1.823				1.091				1.073
	1.326				1.073				1.426				1.925				0.857				1.45
	1.063				1.334				1.126				1.521				1.054				1.134
	0.834				1.334				0.943				1.78				1.259				0.988
	1.023				1.357				1.193				1.481				1.445				0.997
	1.318				0.973				0.768				1.267				1.179				1.168
	1.25				1.054				1.122				1.313				0.959				1.166
	1.473				0.98				1.168				1.517				1.318				0.751
	0.896				1.751				0.659				0.959				0.98				0.932
	0.857				1.371				1.295				1.279				1.168				1.627
	1.138				1.188				0.915				0.98				1.711				1.627
	0.932				1.042				1.056				1.073				0.857				1.279
	0.915				1.313				0.796				1.333				0.973				1.21
	0.475				1.334				0.659				1.326				0.857				1.78
	1.231				0.791				1.134				1.39				1.398				1.008
	1.713				0.857				1.006				1.587				0.959				1.063
	1.166				1.503				1.396				1.376				1.376				1.091
	1.481				0.834				0.7				0.771				1.768				0.918
	1.647				1.459				1.592				1.054				1.494				1.243
	1.134				1.594				1.888				1.186				1.491				2.084
	1.054				1.138				1.503				1.324				1.533				1.3
	1.966				1.401				1.231				1.215				1.709				1.451
	1.415				1.188				1.409				1.491				1.621				1.186
	1.774				1.459				1.211				0.973				1.029				2.094
	1.494				1.211				1.677				0.713				1.252				2.995
	1.279				0.793				0.95				0.95				1.649				1.279
	1.042				1.186				1.385				1.537				1.41				1.166
	1.358				1.12				1.168				1.298				0.98				1.473
	1.595				0.923				1.39				1.188				1.042				0.943
	1.504				1.668				0.857				1.463				1.308				0.887
	1.166				1.324				1.445				1.334				0.932				1.856
	1.029				1.12				1.45				2.19				1.947				1.122
	1.857				1.029				1.273				1.211				1.396				1.921
	1.122				1.122				1.566				1.3				1.385				1.3
	1.456				1.073				1.186				0.988				0.896				0.859
	1.977				1.966				1.358				1.537				1.836				0.887
	2.122				1.12				1.166				1.537				1.371				1.031
	1.186				1.252				1.267				1.326				1.073				0.857
	1.252				0.879				0.751				1.651				1.334				0.826
	1.409				1.042				1.073				0.804				1.186				1.334
	1.445				1.166				1.202								1.188				1.054
									1.056												1.186
									1.259
									1.473
									1.25
									0.932
	1.40842				1.35877				1.27895				1.43033				1.35214				1.38486
TMF_D19,GMAP_2.2.5 rec #44
2021-04-19
Image 50 SG1_63x_2xzoom				Image 51 SG1_63x_2xzoom				Image 52 SG2_63x_2xzoom				Image 53 SG2_3x_2xzoom				Image 54 SG3_63x_2xzoom				Image 55 SG3_63x_2xzoom
	1.755				1.651				3.542				1.188				1.551				1.637
	2.272				1.755				3.402				1.73				0.991				2.23
	1.653				2.507				1.45				1.836				1.647				2.168
	1.487				1.543				1.583				1.688				2.084				1.091
	1.401				1.385				2.501				1.151				1.711				1.481
	1.243				1.521				1.864				1.073				1.439				1.45
	1.592				1.073				1.78				1.376				1.846				1.266
	1.915				1.385				2.337				3.114				1.371				1.134
	1.063				1.605				1.713				1.128				1.358				1.637
	1.122				1.273				2.376				1.715				1.551				1.799
	1.385				1.054				2.097				1.439				1.78				1.809
	1.081				1.308				2.256				1.481				1.517				0.728
	0.959				1.866				2.252				2.134				1.481				1.243
	1.773				1.768				2.616				1.409				1.279				1.401
	1.68				1.273				1.959				2.081				1.68				1.385
	1.073				1.709				1.324				1.68				1.308				1.562
	1.445				1.151				2.094				2.476				1.503				2.446
	1.451				1.688				2.068				2.161				1.592				1.398
	1.211				1.439				1.823				1.68				1.326				0.988
	1.091				1.594				1.911				2.335				1.243				1.506
	1.831				1.487				2.093				1.273				1.357				1.384
	1.621				1.856				1.587				1.832				1.41				1.396
	1.439				1.422				1.725				1.318				1.352				1.901
	2.001				1.211				1.831				1.784				2.244				1.459
	1.915				0.95				1.956				1.779				1.715				1.334
	1.042				1.901				1.651				2.709				1.445				1.358
	1.912				1.32				1.538				1.688				1.357				0.95
	1.398				1.153				1.006				1.977				1.352				1.41
	1.603				1.151				1.866				2.043				1.459				1.259
	1.537				2.611				1.78				1.587				1.451				1.864
	1.073				1.41				1.463				1.873				1.68				1.865
	0.915				1.562				1.042				1.688				1.415				1.238
	1.456				2.882				1.487				2.306				1.631				1.45
	1.873				1.938				1.396				2.314				1.856				1.21
	1.779				1.713				1.885				2.254				1.211				1.426
	1.357				1.318				1.419				2.063				2.215				1.344
	1.056				1.779				1.344				2.302				1.153				2.215
	0.943				1.456				2.256				2.573				1.517				1.042
	1.384				1.398				1.451				1.768				1.555				1.68
	1.295				1.065				1.487				1.516				1.538				1.595
	1.313				1.238				2.637				1.74				1.517				0.915
	1.521				1.982				1.725				2.122				1.128				1.426
	1.74				0.804				1.663				1.793				1.318				1.555
	1.151				2.106				1.887				1.506				1.647				1.305
	1.537				1.326				2.194				1.592				1.371				1.357
	1.054				1.344				2.145				1.818				1.188				1.243
	1.713				1.318				2.106				1.938				1.326				1.45
	1.006				1.008				1.401				1.609				1.357				1.188
	0.959				1.065				1.358				1.799				1.376				1.376
	1.456				0.879				1.994				1.594				1.21				1.445
	1.21				1.422				1.352				1.647				1.385				1.689
	1.081				1.358				2.113				2.035				1.603				1.3
	1.023				1.473				1.605				1.211				0.925				1.528
	1.709				1.12				0.988				2.004				0.943				1.279
	0.887				1.885				1.751				1.279				0.988				2.03
	1.649				1.41				1.358				1.39				0.98				1.008
	1.653				2.526				1.473				1.173				1.006				1.667
	0.791				1.78				1.385				1.054				0.713				1.376
	1.334				1.912				1.334				1.006				1.459				1.267
	1.715				1.838				1.68				1.594				1.451				1.12
	1.266				1.419				1.41				1.326				1.605				1.128
	0.857				1.463				1.587				0.932				1.653				1.042
	1.179				1.419				1.298				1.396				1.081				0.932
	0.791				1.885				1.774				0.879				0.857				1.951
	1.376				1.551				1.733				1.745				0.771				2.292
	1.447				1.3				1.653				1.357				1.21				2.254
	1.562				1.168				1.581				1.118				1.008				2.446
	1.445				1.273				1.668				1.215				1.173				1.318
	1.857				1.042				1.774				2.106				0.943				1.897
	1.857				1.023				1.595				1.684				0.815				1.774
	1.179				1.357				1.097				1.517				1.259				1.583
	1.12				1.298				1.572				1.313				1.252				1.663
	1.516				1.12				1.21				1.653				1.25				2.599
	1.384				0.95				1.865				0.857				1.042				1.68
	1.054				0.943				1.915				1.537				1.091				1.193
	0.887				1.581				1.621				1.12				1.153				1.305
	0.887				1.422				2.129				1.105				0.826				1.45
	1.12				1.422				1.684				1.186				0.923				1.463
	0.95				1.065				2.626				1.701				1.266				0.991
	0.839				1.25				1.758				1.273				0.826				1.396
	1.12				1.647				1.888				2.044				0.988				1.447
	1.915				1.793				1.741				1.473				0.918				1.029
	1.583				0.988				1.583				2.241				1.267				1.153
	0.932				1.188				1.358				1.168				1.126				1.873
	1.023				1.39				1.357				1.653				0.857				1.491
	1.259				1.056				0.918				1.562				0.988				1.202
	1.259				0.937				1.231				1.897				0.859				1.562
	1.073				1.266				1.422				1.318				0.95				1.215
	0.95				1.333				1.401				0.988				1.946				0.915
	0.751				1.081				1.305				1.587				1.32				0.932
	0.746				1.647				1.063				1.473				1.091				1.054
	1.318				1.709				1.376				0.997				0.859				0.959
	1.39				1.419				1.637				1.384				0.593				1.637
	1.186				1.887				1.376				1.21				1.371				1.358
	1.186				1.538				1.122				1.506				1.087				1.004
	1.031				1.166				1.273				1.056				1.215				1.279
	0.98				1.384				1.215				1.809				0.768				1.168
	1.151				1.179				2.068				0.988				0.793				1.179
	1.318				1.188				1.451				1.173				0.997				0.988
	1.042				0.461				1.326				1.581				1.12				1.649
	0.659				1.494				1.193				1.977				1.226				0.988
					1.439				1.202				1.584				1.063				1.733
																	0.746				1.647
																	0.973
	1.31712				1.44182				1.70016				1.61877				1.28064				1.4474
TMF_D19,GMAP_2.2.5 rec #67
2021-04-19
Image 56 SG1_63x_2xzoom				Image 57 SG1_63x_2xzoom				Image 58 SG2_63x_2xoom				Image 59 SG2_63x_2xzoom				Image 60 SG3_63x_2xzoom				Image 61 SG4_63x_2xzoom				Image 62 SG4_63x_2xzoom
	1.919				1.473				2.064				1.823				2.78				1.562				1.25
	1.521				1.584				1.211				2.616				2.505				1.718				1.447
	1.426				1.439				1.073				1.504				2.682				2.064				1.32
	1.215				1.305				2.034				1.68				2.044				1.473				1.921
	1.537				1.006				1.966				1.715				1.533				0.932				1.308
	1.41				1.371				1.151				1.419				1.901				1.279				1.595
	1.689				1.491				0.672				1.713				1.122				1.451				1.21
	1.487				1.12				1.259				0.678				1.376				1.358				1.846
	1.701				1.809				1.081				1.836				1.956				1.308				1.267
	1.609				1.254				1.318				1.231				1.78				1.006				1.592
	1.647				0.991				1.888				1.031				1.025				1.649				1.68
	1.451				1.456				1.74				1.713				2.396				2.833				1.584
	1.566				1.594				1.295				2.491				1.503				1.733				0.997
	1.555				1.134				1.179				1.439				1.566				0.802				1.128
	1.609				1.463				1.741				0.988				1.202				1.252				1.188
	1.74				1.647				1.031				1.056				1.445				1.409				1.215
	1.621				1.78				1.279				2.145				1.173				2.021				0.98
	1.517				1.398				0.688				2.004				1.025				0.925				1.544
	1.667				1.627				1.279				1.447				2.871				1.63				1.396
	1.279				1.939				1.689				1.267				0.937				1.487				1.295
	0.98				2.953				1.138				1.318				2.11				1.188				1.188
	1.081				2.214				1.266				1.463				1.689				2.068				1.091
	1.252				1.684				1.006				1.073				1.202				1.267				1.39
	1.166				1.334				1.3				1.065				1.584				1.809				1.215
	1.901				2.094				1.254				0.859				1.981				1.595				1.581
	1.73				2.439				1.451				1.318				1.267				0.959				1.267
	1.667				1.773				1.78				0.988				1.911				1.138				2.254
	1.063				1.517				1.566				1.39				1.031				1.572				1.544
	1.352				1.128				1.866				1.21				1.231				1.358				1.081
	2.666				1.517				0.98				1.097				1.74				1.621				1.21
	0.857				1.544				2.38				1.166				0.943				1.517				1.151
	1.385				1.188				1.004				2.176				2.063				1.279				0.791
	1.243				1.385				0.804				1.581				1.215				1.874				1.186
	1.566				1.409				1.39				1.68				1.647				1.188				1.267
	1.39				1.168				1.12				1.091				1.694				1.352				1.243
	1.267				1.684				1.649				2.145				1.211				1.122				1.254
	1.252				1.065				0.896				1.447				1.042				1.073				1.774
	0.988				1.473				1.031				1.259				1.581				1.915				1.358
	1.41				1.897				1.193				1.318				1.188				0.925				0.988
	1.445				1.517				1.029				2.113				1.313				1.267				0.988
	1.295				1.186				1.385				1.097				1.318				1.609				1.091
	1.266				1.725				1.422				1.138				1.982				1.371				1.419
	1.3				1.279				1.358				0.973				1.376				1.445				1.298
	1.168				1.12				2.295				0.988				1.755				1.865				1.215
	1.211				1.409				1.445				0.859				1.188				1.267				2.33
	0.943				1.063				1.456				1.087				1.188				1.173				1.105
	1.087				2.151				1.537				1.813				1.097				1.054				0.659
	1.238				1.134				1.186				1.153				1.091				1.572				1.081
	1.073				1.725				1.054				1.042				0.98				1.605				0.879
	0.98				1.709				0.915				1.401				1.12				1.659				1.409
	1.151				1.252				1.279				1.45				1.838				1.981				1.12
	1.371				1.305				0.659				2.11				1.267				1.733				0.887
	1.238				1.298				1.487				1.308				1.637				0.973				0.943
	1.267				1.528				1.41				0.896				1.463				1.122				0.857
	1.451				1.188				1.12				1.572				2.146				1.063				0.857
	1.426				1.126				1.334				1.352				1.166				1.029				1.122
	1.982				1.151				1.426				1.503				1.555				1.25				1.451
	1.32				1.254				1.73				1.215				1.439				1.004				0.884
	1.463				0.857				1.334				1.774				1.595				1.609				1.12
	1.259				1.318				0.826				1.533				0.659				0.751				1.259
	1.779				1.122				0.997				1.774				1.267				1.32				1.097
	1.029				1.126				1.609				2.359				1.516				1.091				1.313
	1.68				1.733				1.334				0.925				1.516				1.451				1.153
	1.3				1.063				1.25				0.887				1.054				1.376				0.793
	1.042				0.98				1.168				1.097				1.426				1.358				1.188
	0.659				1.029				1.718				1.326				1.025				1.517				0.802
	1.41				1.39				1.151				2.001				1.538				1.153				1.605
	1.298				1.215				1.259				1.193				0.859				1.506				1.426
	0.95				1.12				1.122				0.991				1.126				1.308				1.179
	1.426				1.631				1.3				1.832				1.267				0.896				1.215
	1.215				1.39				2.47				1.21				1.45				0.959				1.318
	1.153				1.921				1.091				1.097				1.358				1.118				1.153
	1.056				1.333				1.308				1.151				1.555				1.357				1.653
	1.902				1.419				1.279				1.298				1.238				1.583				1.151
	1.151				1.725				1.504				0.857				0.923				1.105				0.997
	0.844				2.83				1.254				1.12				1.12				1.615				1.371
	1.243				1.243				0.988				0.959				1.41				1.592				1.21
	0.98				1.473				0.923				1.091				1.151				1.481				2.001
	1.701				1.725				1.215				1.087				1.267				0.737				1.741
	1.063				1.439				1.188				0.943				0.923				0.662				1.273
	1.538				0.7				1.384				1.252				1.134				1.357				1.506
	1.254				0.988				1.594				1.122				0.422				1.313				1.3
	2.267				0.725				1.091				1.609				0.826				0.98				2.314
	1.358				2.016				1.266				1.445				0.771				2.047				2.33
	1.915				1.398				0.859				0.98				0.988				1.091				1.193
	1.333				1.029				1.254				1.065				0.746				1.266				0.997
	0.793				1.029				1.422				1.151				0.622				1.266				1.091
	1.211				1.063				0.659				1.279				1.087				1.063				1.267
	1.126				0.896				1.097				1.273				1.188				1.128				1.105
	1.105				1.718				0.991				1.186				1.179				1.211				1.334
	1.042				1.491				0.943				1.605				0.918				1.031				1.054
	1.273				1.419				1.073				1.25				1.313				1.376				0.98
	1.259				1.689				1.21				1.357				1.126				1.45				0.988
	0.98				1.516				1.504				1.818				0.932				1.042				1.12
	1.128				2.134				1.211				0.728				1.029				1.056				1.627
	1.398				1.298				0.988				0.923				1.006				1.793				1.741
	1.063				1.298				0.688				1.857				0.802				1.627				0.988
	1.376				1.456				0.884				0.336				1.118				1.684				1.211
	1.054				1.358				1.273				0.791				0.826				1.128				0.401
	1.226				2.109				1.774				1.463				1.718				1.544				1.318
	1.042				1.809				1.415				1.259				1.004				1.179				1.188
	1.226				1.594				1.008								0.923				1.459
					2.008				1.188								0.771
																	0.515
	1.34475				1.45913				1.2942				1.3541				1.34883				1.36657				1.27982
TMF_D19,GMAP_2.2.5;;golgin-84_D13.3 rec #44
2021-04-21
Image 9 SG1_63x_2xzoom				Image 10 SG1_63x_2xzoom				Image 11 SG2_63x_2xzoom				Image 12 SG2_63x_2xzoom				Image 13 SG3_3x_2xzoom				Image 14 SG3_63x_2xzoom]
	1.516				1.419				1.583				2.666				1.401				1.506
	1.344				1.517				1.647				2.913				1.238				2.047
	1.982				1.915				1.326				1.653				2.047				1.566
	0.804				1.259				1.684				1.226				1.202				2.151
	2.145				1.358				1.793				1.118				1.583				0.896
	0.844				1.463				2.357				1.463				2.302				0.918
	1.562				1.334				1.385				1.684				1.451				1.308
	1.318				1.594				1.267				0.737				1.566				1.846
	1.226				2.03				1.473				1.385				1.426				1.3
	0.793				1.056				1.384				2.438				1.415				1.358
	0.943				0.791				1.056				2.244				1.25				1.259
	1.12				0.988				1.902				1.211				1.793				1.238
	1.226				2.23				1.128				1.718				1.063				1.313
	1.324				1.042				1.463				1.333				1.193				1.126
	1.384				1.081				1.398				1.517				1.459				1.422
	1.308				0.713				1.259				1.12				1.105				1.042
	1.517				1.358				1.39				1.128				2.352				0.793
	1.031				1.334				1.521				1.39				1.725				1.097
	1.487				1.238				1.254				1.238				1.396				1.238
	0.896				0.991				1.334				2.052				1.385				1.166
	0.98				1.126				1.056				1.45				1.385				0.923
	1.595				0.826				1.823				1.494				1.538				1.41
	0.923				1.581				1.45				1.422				1.885				0.859
	1.45				1.25				1.188				1.566				1.358				1.473
	1.774				1.087				1.105				0.997				1.651				1.091
	1.384				1.384				1.398				1.324				1.12				2.445
	1.401				1.384				1.166				1.555				1.326				0.659
	1.45				1.946				1.126				1.134				1.521				1.581
	1.326				1.295				1.733				1.318				1.259				0.943
	1.266				0.768				1.267				1.504				1.376				1.238
	1.091				1.334				1.631				1.396				1.481				1.663
	1.188				0.593				1.939				0.771				1.334				0.896
	1.238				1.39				1.451				1.32				1.358				1.12
	1.326				1.718				1.042				1.056				1.521				0.815
	1.105				0.859				1.318				1.042				1.065				1.555
	0.925				1.122				1.409				1.025				1.334				1.318
	0.932				0.98				1.168				1.267				1.056				1.521
	1.663				0.988				1.445				1.308				1.243				0.896
	1.584				1.126				1.517				1.273				1.056				1.371
	0.932				1.042				1.087				1.419				1.605				1.004
	1.273				1.21				1.122				1.128				0.925				0.659
	1.333				1.73				2.069				1.385				1.267				0.198
	1.12				1.12				0.867				1.799				1.718				1.202
	0.857				1.091				1.122				1.254				0.839				0.527
	0.857				1.279				0.988				1.463				1.491				1.713
	1.056				1.267				1.267				1.259				1.516				1.097
	1.352				1.266				1.134				1.773				1.376				0.959
	1.566				1.211				1.179				1.173				0.95				1.615
	1.273				0.791				1.006				1.938				1.25				1.006
	1.226				1.134				1.39				2.287				1.487				1.188
	1.358				0.932				1.516				1.911				1.134				1.063
	1.21				1.318				1.39				1.451				1.921				1.12
	1.398				1.318				0.796				1.45				1.267				1.279
	1.32				0.751				1.12				1.318				1.887				1.503
	1.166				1.3				1.587				2.23				1.231				1.667
	1.173				0.725				1.134				1.566				1.243				1.445
	1.551				1.042				1.186				1.313				0.896				1.313
	1.063				1.398				1.004				1.179				1.042				0.988
	1.308				1.054				1.254				2.093				0.896				0.857
	1.318				1.259				1.473				1.653				0.884				1.188
	1.308				0.896				1.333				2.405				0.896				1.259
	1.385				1.006				1.166				1.551				0.401				0.896
	1.503				1.025				1.134				1.584				1.279				1.318
	1.451				1.463				0.802				1.188				1.68				1.409
	1.054				1.126				1.445				1.054				0.937				1.138
	1.3				1.334				1.956				1.042				1.063				0.857
	0.932				1.134				1.118				2.063				0.728				1.266
	1.266				0.997				1.73				2.352				1.533				1.087
	0.793				1.063				1.352				1.168				1.793				1.966
	1.186				0.943				1.029				1.153				1.313				1.097
	1.008				1.358				0.839				1.352				1.166				0.725
	1.056				1.226				1.054				2.11				1.279				1.168
	0.688				1.173				1.371				1.3				1.063				1.445
	1.186				0.725				0.713				1.709				1.371				1.211
	0.95				0.925				1.273				1.396				2.194				1.266
	1.259				1.118				1.231				1.74				1.279				0.622
	1.118				0.98				1.12				1.459				1.215				0.857
	1.025				0.991				1.793				1.273				1.451				0.915
	0.725				1.273				1.134				1.451				1.126				1.054
	1.188				0.915				1.122				1.39				1.063				0.937
	0.997				1.004				0.915				1.087				1.173				0.659
	1.118				0.98				0.973				1.358				0.768				0.95
	0.943				0.887				1.063				0.959				1.396				1.555
	1.267				1.091				1.097				0.95				0.678				1.211
	0.896				0.7				1.006				1.451				1.352				1.081
	1.081				0.943				0.937				1.231				1.631				1.081
	1.006				0.95				1.087				1.054				1.358				1.081
	0.791				0.859				1.243				1.447				1.073				0.988
	0.857				0.857				1.004				1.741				1.326				1.215
	1.023				1.029				0.943				1.649				1.521				0.751
	0.991				0.826				1.473				1.836				1.313				0.932
	1.583				0.896				1.188				0.751				1.594				0.988
	0.937				0.932				0.896				1.091				0.815				1.215
	1.838				1.138				1.12				1.333				0.826				1.41
	1.521				1.313				1.774				1.594				2.007				1.838
	1.583				1.396				0.713				1.371				1.538				0.751
	1.097				1.21				1.494				1.266				1.718				1.12
	1.202				1.415				1.266				1.587				1.494				1.186
	1.168				1.179				1.231				1.473				1.517				0.815
	0.95				0.844				1.938				2.607				1.091				1.254
	1.118				0.857				1.215				1.667				1.473				0.923
									1.21
									1.324
									1.273
									1.3
	1.21217				1.15528				1.29452				1.48258				1.34194				1.18272
TMF_D19,GMAP_2.2.5;;golgin-84_D13.3 rec #67
2021-04-21
Image 15 SG1_63x_2xzoom				Image 16 SG1_63x_2xzoom				Image 17 SG2_63x_2xzoom				Image 18 SG2_63x_2xzoom				Image 19 SG3_63x_2xzoom				Image 20 SG3_63x_2xzoom
	1.595				2.21				3.169				1.809				1.168				2.001
	1.875				1.966				0.925				1.866				1.709				2.676
	1.173				0.896				0.923				0.918				1.25				1.231
	1.713				2.376				0.943				0.896				1.609				1.631
	1.186				2.183				1.12				0.791				2.318				2.593
	1.832				2.035				1.398				1.042				1.725				1.358
	1.741				2.491				1.396				1.298				1.751				1.494
	2.084				1.594				1.832				0.973				2.158				1.912
	1.45				1.371				0.988				1.836				1.793				1.864
	1.357				1.031				1.409				1.318				1.978				1.653
	1.252				1.543				1.029				0.988				1.85				1.592
	1.385				1.134				1.193				1.151				1.415				1.313
	1.384				1.463				1.081				1.647				1.39				1.371
	1.042				1.358				1.006				0.815				1.004				1.371
	0.943				1.494				1.12				0.988				1.054				1.78
	1.308				0.98				1.459				0.923				1.419				1.215
	1.151				1.126				1.188				1.087				1.295				0.884
	1.267				1.186				1.503				0.563				1.188				1.334
	1.259				0.988				1.396				0.659				1.975				1.451
	1.594				1.713				1.864				1.252				1.647				1.398
	1.463				1.326				1.587				1.151				1.042				1.252
	1.318				1.126				1.818				1.21				1.12				1.86
	0.997				1.065				1.12				0.943				1.313				1.385
	1.73				1.006				1.151				1.809				1.68				0.71
	1.138				1.12				1.494				0.959				2.202				2.439
	1.122				1.186				1.326				1.688				1.456				1.733
	1.151				1.252				1.774				1.915				1.008				1.745
	1.334				1.063				1.179				1.684				2.199				1.031
	1.333				1.063				0.95				1.911				1.481				1.528
	1.925				0.896				1.334				1.118				0.98				1.202
	1.939				1.065				1.211				3.038				1.538				2.158
	1.042				1.202				1.966				0.915				1.621				1.873
	1.318				1.267				1.324				0.896				0.923				1.595
	1.252				1.273				1.533				1.318				1.081				2.012
	0.943				0.915				1.538				1.252				0.925				1.39
	1.68				1.516				0.725				1.774				1.419				1.398
	1.376				1.572				1.056				0.923				1.385				1.713
	1.153				1.305				1.153				0.796				1.267				1.153
	1.74				1.134				1.555				1.273				1.45				0.937
	1.12				1.491				1.168				1.506				1.823				1.516
	1.677				1.594				1.273				0.543				0.859				2.11
	1.252				1.627				1.054				0.973				1.252				1.594
	1.231				1.426				1.3				0.7				1.357				0.867
	1.266				0.649				1.334				1.054				1.063				1.138
	2.264				1.081				1.211				1.481				2.122				1.779
	2.241				1.151				1.054				1.279				0.923				1.85
	1.921				1.481				1.023				1.226				0.804				1.885
	1.215				1.259				1.122				1.295				1.771				1.266
	1.029				1.326				1.647				1.594				1.773				2.043
	1.334				0.988				1.313				1.259				1.073				1.188
	1.385				1.308				1.063				1.358				1.838				0.98
	1.279				0.923				0.923				1.32				1.667				1.12
	0.791				0.839				0.959				1.081				1.226				2.004
	1.401				1.279				1.422				0.896				1.473				1.572
	0.991				1.008				0.923				0.896				1.042				1.384
	1.771				0.751				0.771				1.073				0.943				1.919
	1.39				0.923				1.188				1.186				1.105				1.503
	1.562				1.151				1.12				0.844				1.566				0.943
	1.371				1.134				1.259				1.042				1.186				1.238
	1.087				1.006				1.215				1.41				1.12				1.138
	0.923				0.988				1.3				1.358				0.98				2.158
	0.737				1.491				1.211				0.589				0.815				1.318
	1.609				1.313				1.426				0.859				1.447				1.385
	1.122				1.215				0.973				1.252				0.925				1.481
	2.23				1.463				1.357				1.818				1.401				1.516
	1.358				1.957				1.231				0.937				1.422				1.768
	1.385				0.925				0.887				0.923				1.279				1.451
	1.799				0.834				0.737				1.025				1.358				1.358
	1.238				1.186				0.95				0.857				1.202				1.384
	1.21				1.768				0.988				1.653				0.857				1.065
	1.874				1.202				1.188				0.884				1.709				1.105
	1.68				1.73				1.023				1.173				1.186				1.419
	0.857				1.073				1.334				1.267				1.992				1.186
	1.226				1.384				1.126				0.973				0.915				1.615
	1.487				1.533				0.839				1.188				1.243				1.029
	1.718				1.193				0.932				0.857				1.097				0.959
	1.081				1.226				1.122				1.042				0.859				0.973
	0.896				1.521				0.839				1.846				1.006				0.932
	1.538				1.211				1.029				1.008				1.273				1.384
	1.031				1.006				0.884				1.056				1.122				1.713
	1.073				0.943				0.688				1.029				1.609				1.595
	0.925				1.521				1.774				1.122				1.073				1.856
	0.95				1.709				1.266				1.122				1.358				1.318
	1.25				0.804				1.042				1.081				2.76				1.029
	1.587				1.324				1.126				1.073				0.593				1.065
	1.042				1.533				1.358				1.238				1.215				1.073
	1.054				1.504				1.647				1.21				1.517				1.318
	0.857				0.867				1.168				1.503				1.243				1.445
	1.215				1.179				1.279				1.153				1.21				1.273
	1.631				1.516				1.091				1.333				1.097				1.517
	1.888				0.859				1.516				1.023				1.12				0.844
	1.572				1.298				1.056				0.918				1.647				2.094
	1.63				1.091				1.073				0.725				1.073				0.659
	1.555				1.153				0.997				0.791				0.659				0.918
	1.226				0.768				1.188				1.004				1.267				0.884
	0.95				1.305				1.122				0.973				1.188				0.896
	0.988				0.659				1.188				1.41				1.401				1.054
	1.202				1.193				1.153				1.741				0.71				1.151
	1.188				1.091				1.298				1.516				1.186				1.211
	1.151				1.097				1.138				0.943				1.105				1.12
	1.273				0.98								0.932								2.376
	1.202				1.259								0.879								0.884
					0.466																0.973
					0.466																1.12
					1.594
	1.35815				1.25984				1.22622				1.18326				1.34891				1.43409

## Sheet: Fig S5 E Repeat_3
Golgi size quantifications
TMF GMAP golgin-84 single, double and triple mutants
REPEAT_3
salivary glands
DAPI Arl1 488 GM130 555 Golgin-245 647
analyse GM130 staining
WT OrR control
2021-06-09
Image 1 SG1_63x_2xzoom				Image 2 SG1_63x_2xzoom				Image 3 SG2_63x_2xzoom				Image 4 SG2_63x_2xzoom				Image 5 SG3_63x_2xoom				Image 6 SG3_63x_2xzoom
	1.231				1.008				1.651				2.73				1.445				1.709
	1.587				1.188				2.337				1.975				1.755				1.911
	1.243				1.451				1.915				1.537				0.839				1.79
	2.004				1.12				1.758				1.784				2.046				1.832
	1.122				1.357				2.419				1.12				1.503				1.538
	1.517				1.259				1.887				1.715				1.422				1.951
	0.815				1.621				1.358				1.925				1.151				1.273
	1.202				1.252				1.396				1.715				2.017				1.358
	1.911				1.087				1.487				0.943				1.86				1.621
	1.295				1.473				1.517				1.21				1.901				1.73
	1.689				1.401				2.518				1.447				1.516				1.252
	1.318				1.243				1.481				1.779				1.358				1.888
	0.923				1.3				1.587				1.398				1.487				1.902
	1.063				1.939				1.12				1.357				0.98				2.106
	0.887				1.065				2.34				1.166				0.879				1.627
	1.238				1.065				1.3				2.272				1.054				1.238
	1.279				1.494				1.352				1.562				1.874				2.138
	1.334				2.064				1.651				1.711				1.68				1.081
	1.774				1.238				1.042				1.422				2.38				1.254
	1.008				1.279				1.3				1.091				1.566				1.684
	0.943				1.168				1.318				1.305				1.506				1.583
	1.463				1.298				1.042				0.793				1.358				1.39
	2.388				1.543				1.543				1.713				1.473				1.419
	1.615				1.711				1.688				1.279				2.346				1.651
	1.029				1.202				2.183				1.259				1.385				1.091
	1.126				0.991				1.713				1.188				1.358				1.689
	1.415				1.065				1.32				1.481				1.358				1.503
	1.267				1.042				1.202				1.266				1.21				1.487
	1.12				1.456				1.385				1.473				1.188				2.442
	1.056				1.324				1.605				1.344				1.74				1.324
	1.521				1.982				1.065				1.188				1.445				1.254
	1.226				1.298				1.243				1.12				1.426				1.054
	1.566				1.838				1.398				1.254				2.052				1.21
	1.491				1.153				1.481				1.865				1.295				1.056
	1.358				1.333				1.621				1.166				1.065				1.097
	1.358				1.105				1.122				1.091				1.668				1.544
	1.138				1.463				1.118				1.054				1.516				1.581
	1.409				1.318				1.259				1.215				1.793				1.357
	1.122				1.188				1.179				1.151				1.473				1.254
	1.324				1.398				1.713				1.39				0.867				1.031
	1.494				1.864				1.481				1.031				1.254				1.537
	1.226				1.774				1.081				0.728				1.344				1.725
	1.838				1.409				1.006				1.709				1.215				2.48
	2.052				1.41				1.39				0.737				1.168				1.543
	0.959				1.951				1.238				0.943				0.98				2.652
	1.231				1.3				1.456				1.445				1.188				1.659
	1.358				1.097				1.151				1.621				1.266				1.609
	1.581				1.415				1.188				1.689				2.181				1.065
	1.313				1.544				1.065				1.422				1.473				1.259
	1.358				1.966				1.946				1.298				1.243				1.063
	1.259				1.566				2.097				1.138				1.279				1.004
	1.238				1.774				1.042				0.997				0.896				1.134
	1.073				0.98				1.41				1.122				1.459				1.097
	1.481				1.921				1.215				1.344				1.517				2.573
	1.663				1.12				1.226				2.11				1.202				1.118
	1.371				1.151				1.357				1.318				1.68				1.517
	0.802				1.371				1.324				1.755				1.583				1.481
	1.004				1.065				2.346				1.584				1.126				1.091
	1.595				1.371				1.151				0.943				0.988				2.161
	1.352				1.594				1.243				1.318				2.249				1.615
	0.937				0.728				1.238				1.445				1.122				1.581
	0.997				0.737				1.122				1.211				1.21				1.977
	0.857				0.915				1.254				0.915				0.804				1.653
	0.943				1.533				1.188				1.031				0.887				1.504
	1.318				1.537				1.352				1.481				1.063				1.584
	1.358				1.243				1.151				1.352				1.305				1.358
	0.859				1.409				1.243				1.042				1.39				1.401
	1.873				1.929				1.063				1.422				1.318				1.41
	0.737				1.231				1.396				1.295				1.087				1.711
	1.41				1.267				1.151				1.243				1.073				1.243
	1.279				1.627				1.128				1.3				0.98				1.166
	1.426				1.587				1.211				1.188				1.153				0.988
	1.326				1.173				1.153				1.668				1.885				1.846
	1.487				0.793				1.463				1.494				1.445				1.832
	1.538				1.827				0.751				1.318				1.503				1.122
	1.004				1.259				1.12				1.12				1.74				0.857
	1.267				1.168				0.826				1.733				1.594				1.122
	1.422				2.252				0.804				1.544				1.401				1.305
	1.659				1.741				1.295				1.065				1.151				1.376
	1.243				1.358				1.12				0.659				2.202				1.718
	1.543				1.188				0.991				1.254				0.884				1.298
	1.334				1.215				1.226				1.091				0.659				1.326
	0.991				1.073				0.844				1.831				1.845				1.684
	1.188				1.371				1.422				1.279				1.915				1.718
	1.063				1.188				1.689				1.023				1.151				1.504
	0.997				1.153				1.151				1.426				1.456				1.358
	1.202				0.98				1.153				1.897				0.997				1.517
	0.793				1.298				1.134				1.318				1.211				1.122
	1.042				1.313				0.826				1.12				1.371				1.231
	1.12				1.21				1.273				1.653				1.267				2.084
	0.918				1.725				1.166				0.932				1.042				1.279
	1.006				1.128				1.384				1.211				1.12				1.334
	0.943				1.516				0.802				1.445				1.122				1.128
	1.188				1.279				1.188				1.745				1.78				1.073
	0.988				1.097				0.988				1.081				1.252				1.503
	1.451				1.273				0.884				1.627				1.153				1.126
	1.41				1.463				1.352				1.929				1.279				1.238
	1.226				1.031				2.214				1.202				1.173				0.95
	0.98				1.238				1.653				1.295				1.627				1.298
	1.572				1.503				1.252				1.551				0.737				1.86
	1.3				1.186				1.318				1.105				1.318				1.459
	1.326				1.267				0.879				1.151				1.008				2.543
	1.004								1.168				1.12								1.073
									1.396				0.857								1.215
									1.279				1.128								1.39
													1.081								0.988
													1.911								1.118
													1.78								1.065
																					1.267
																					0.879
	1.28299				1.35718				1.35893				1.36366				1.38437				1.46968
TMF_D19
2021-06-09
Image 7 SG1_63x_2xzoom				Image 8 SG1_63x_2xzoom				Image 9 SG2_63x_2xzoom				Image 10 SG3_63x_2xzoom				Image 11 SG3_63x_2xzoom				Image 12 SG4_63x_2xzoom				Image 13 SG4_63x_2xzoom
	1.947				1.592				1.054				1.823				0.973				1.122				1.73
	1.073				1.915				1.445				1.215				1.401				1.358				1.32
	1.385				1.168				1.226				1.173				0.973				1.118				1.298
	1.25				2.11				1.888				1.298				1.473				1.122				1.333
	1.151				2.238				1.081				1.215				1.215				1.226				1.081
	1.463				1.401				1.042				1.333				0.859				1.667				1.516
	1.352				1.243				1.134				0.997				0.771				1.153				0.839
	2.052				1.073				1.445				0.725				0.563				1.273				1.073
	1.79				1.977				1.313				1.768				0.844				0.844				0.751
	1.603				1.358				1.097				1.313				0.826				0.815				1.252
	1.445				1.385				1.151				1.238				1.252				1.915				1.481
	1.68				0.973				1.168				1.12				0.859				1.063				1.031
	1.572				1.006				1.615				0.95				1.39				0.857				0.923
	0.879				1.357				0.844				1.151				1.031				1.063				0.923
	1.063				1.267				0.662				1.537				1.668				1.054				1.627
	1.305				0.991				1.006				1.592				1.138				1.065				0.959
	1.543				0.98				1.259				1.358				0.973				1.352				1.12
	1.376				0.857				0.597				1.409				1.451				1.252				0.857
	1.357				1.168				0.98				1.473				1.318				1.615				0.608
	1.358				1.122				1.647				1.385				1.273				1.023				0.932
	1.173				1.231				1.188				0.959				1.193				0.826				1.252
	1.118				1.193				0.857				1.334				0.659				1.279				1.023
	1.758				1.326				1.188				1.128				0.768				1.006				0.988
	1.371				1.939				1.087				0.659				0.988				1.166				1.134
	1.487				1.649				1.073				0.857				0.7				1.105				1.091
	1.188				1.173				1.259				0.879				0.932				0.791				1.308
	0.988				1.279				1.324				1.202				1.188				1.173				0.649
	1.627				1.538				1.273				1.065				1.097				1.295				1.031
	1.188				1.396				1.555				0.988				1.419				1.537				1.562
	0.988				0.859				1.631				1.357				1.063				0.937				0.988
	1.41				1.122				1.122				0.973				1.029				1.419				0.896
	1.555				1.166				1.215				1.12				1.295				1.118				0.475
	1.168				1.358				1.031				0.923				1.215				1.215				0.768
	1.166				1.122				1.21				1.318				1.073				1.305				0.923
	1.451				0.943				1.533				1.004				0.793				1.186				0.859
	1.713				1.298				1.528				1.25				1.087				0.95				0.7
	1.252				1.065				1.709				0.725				1.029				1.544				1.126
	1.584				1.025				0.887				1.151				0.988				1.151				1.68
	1.193				0.879				1.134				0.959				0.943				1.318				1.153
	1.544				1.39				0.98				0.857				0.98				0.531				0.625
	1.647				1.266				1.295				1.031				1.12				0.791				0.844
	0.98				1.447				0.887				1.358				1.231				0.662				0.896
	0.918				1.087				1.073				0.915				0.988				0.932				1.186
	0.796				1.487				1.503				0.672				1.179				0.7				0.834
	1.105				1.087				1.259				1.008				1.097				1.134				0.988
	0.887				1.211				1.151				0.937				0.95				1.097				0.751
	1.252				0.859				1.004				0.768				1.166				0.791				1.592
	0.943				1.668				0.859				1.584				0.937				1.946				1.74
	1.073				0.923				1.042				1.456				0.208				0.943				0.751
	1.456				0.997				0.737				1.042				0.791				1.12				0.943
	0.959				1.097				1.12				0.771				1.063				1.042				1.128
	1.063				1.32				0.7				0.915				1.595				0.988				1.12
	1.21				1.091				1.054				0.95				1.004				1.151				1.004
	1.422				1.179				0.751				1.627				0.896				0.943				0.884
	1.396				1.215				0.659				1.081				1.188				1.911				0.625
	1.32				0.737				0.844				1.231				1.376				1.333				0.943
	1.324				1.073				0.713				1.188				0.567				0.793				0.791
	1.259				1.134				1.138				0.649				1.042				0.923				1.25
	1.188				1.097				0.884				1.517				0.791				0.915				0.896
	1.447				1.186				0.879				0.857				0.768				0.71				1.151
	1.056				1.823				0.943				1.326				1.151				1.45				1.273
	1.371				0.988				1.042				1.12				0.857				1.451				0.804
	1.357				1.595				1.138				2.57				0.593				1.3				0.751
	1.45				1.715				1.473				1.451				1.065				1.357				1.091
	1.605				1.134				0.713				1.503				0.857				1.188				0.932
	1.456				1.25				1.073				0.988				0.395				1.029				1.073
	1.3				1.029				1.126				1.151				0.563				0.768				0.896
	1.584				0.737				1.122				0.7				1.193				0.7				1.091
	1.521				0.839				1.186				1.358				0.737				0.622				0.991
	1.344				1.118				1.186				0.839				1.179				1.166				1.25
	1.773				1.025				1.318				0.659				1.151				0.887				1.063
	1.445				1.266				1.25				1.211				0.95				1.065				0.988
	1.091				0.98				1.226				0.531				0.915				1.357				1.105
	1.134				1.063				1.12				0.791				1.081				0.678				1.134
	1.188				0.659				0.713				0.834				0.649				0.932				1.3
	1.25				1.202				1.004				0.593				0.725				0.943				1.215
	0.923				1.371				0.793				0.844				0.859				1.12				0.857
	1.32				1.25				0.625				0.991				0.925				0.804				1.122
	1.254				0.923				1.122				0.988				0.973				1.254				0.771
	0.857				1.517				0.475				1.128				0.7				0.932				0.937
	1.668				1.231				1.238				0.887				0.384				0.859				0.896
	1.097				0.896				1.006				0.859				0.804				0.834				1.188
	1.463				1.168				0.95				0.751				0.589				0.932				0.896
	1.056				1.12				0.844				1.091				0.567				1.073				0.593
	1.025				1.451				0.622				0.973				0.943				1.188				1.056
	1.211				0.884				1.504				0.791				0.502				0.713				1.134
	1.122				0.925				0.859				1.006				1.503				1.063				1.042
	1.073				1.238				0.844				1.168				2.431				1.358				0.768
	1.252				1.318				0.728				0.925				1.415				1.153				1.025
	1.12				0.857				1.056				0.887				0.796				0.466				0.923
	1.39				1.151				1.215				0.678				1.186				1.029				1.151
	1.3				1.087				0.937				0.559				1.042				0.867				1.081
	1.025				1.252				0.7				0.815				0.466				0.98				1.097
	1.073				1.168				0.918				1.689				1.097				1.004				0.793
	0.826				1.173				1.025				0.826				0.988				0.597				0.98
	1.318				1.186				1.134				0.659				0.859				1.031				0.896
	1.439				1.39				0.867				1.12				0.678				1.188				0.659
	0.959				0.959				0.796				1.128				1.21				0.98				1.594
	0.98				0.915				0.815				1.938				0.622				0.923				0.988
	1.226				1.056				0.746				1.008				0.844				1.594				0.923
	0.678				0.857				0.923				1.305				0.973				0.791				0.918
	1.138				1.243				1.266				1.445				1.029				1.352				1.173
	1.153				1.12				0.859				1.097				0.768				0.768				1.533
					0.943								1.401				0.531				0.725				1.042
					1.231								1.799				0.859				1.324				0.713
					0.95								1.215												0.804
	1.28235				1.20326				1.07272				1.11258				0.983343				1.08028				1.03502
GMAP_2.2.5
2021-06-09
Image 14 SG1_63x_2xzoom				Image 15 SG1_63x_2xzoom				Image 16 SG2_63x_2xzoom				Image 17 SG2_63x_2xzoom				Image 18 SG3_63x_2xzoom				Image 19 SG3_63x_2xzoom
	1.25				1.254				1.592				1.186				1.809				1.426
	1.357				1.538				1.445				1.445				2.33				1.668
	1.295				1.295				1.215				1.745				1.445				1.422
	1.126				1.538				1.537				0.988				2.158				1.528
	0.839				1.295				1.313				1.168				1.521				1.506
	1.065				1.238				3.311				1.358				1.587				1.358
	1.231				1.25				1.211				1.031				1.566				1.938
	0.857				1.138				1.865				0.98				2.373				2.337
	0.737				1.097				2.06				1.647				1.385				0.988
	1.267				1.122				0.896				1.091				1.773				1.254
	1.153				1.357				1.603				1.063				1.651				1.231
	1.179				1.39				1.667				1.128				1.845				3.108
	1.008				1.419				1.494				1.463				1.659				1.173
	1.267				1.081				1.168				1.056				1.39				1.451
	1.267				0.925				0.943				0.887				1.915				1.594
	1.647				1.042				1.073				1.081				1.151				1.344
	0.988				1.215				1.153				1.202				1.41				1.344
	1.073				1.138				1.73				1.122				1.627				1.538
	1.166				1.12				1.252				1.845				1.572				1.215
	1.506				1.063				1.357				1.887				1.063				1.063
	1.793				1.21				2.372				0.725				1.122				1.166
	1.422				1.267				1.396				1.073				1.733				1.445
	1.385				1.774				2.284				1.3				1.947				1.385
	1.481				1.295				1.166				1.091				1.594				1.25
	1.063				1.562				1.713				1.091				1.065				0.887
	1.042				1.41				1.385				1.202				2.199				1.031
	1.188				1.357				1.846				1.097				2.068				1.266
	0.988				1.179				1.451				1.358				1.426				1.504
	1.151				1.426				1.422				1.138				1.308				1.357
	1.521				1.042				1.856				0.746				1.415				1.352
	1.267				1.45				1.126				1.415				1.741				1.594
	1.273				1.073				1.305				1.279				1.445				1.179
	1.419				1.318				1.715				0.937				1.587				2.069
	1.12				1.211				1.562				1.39				1.627				0.98
	1.259				0.973				1.415				0.867				1.318				1.202
	1.313				0.98				1.168				1.875				0.988				1.226
	1.138				1.358				1.537				1.193				1.384				1.631
	0.95				1.151				1.188				0.857				0.826				1.097
	1.042				1.056				1.473				1.188				1.555				1.334
	0.932				1.063				1.982				1.042				1.768				1.358
	1.333				1.004				1.396				1.023				1.401				1.793
	1.267				1.445				1.595				0.859				1.371				1.709
	1.211				1.081				1.78				1.774				1.166				2.069
	1.134				0.918				2.151				0.532				1.538				1.718
	1.153				1.313				1.344				1.12				1.459				1.173
	1.252				1.385				1.771				1.544				1.481				2.633
	1.279				0.98				2.918				1.376				1.118				2.094
	1.415				0.988				1.266				1.318				1.097				1.445
	1.173				1.279				1.426				1.422				1.054				1.838
	0.923				1.352				1.41				0.932				1.385				1.627
	1.188				1.008				1.647				0.844				1.042				1.065
	1.151				1.073				2.202				1.087				0.932				1.689
	1.583				1.445				1.649				1.684				1.267				1.238
	1.32				1.313				1.243				1.487				1.215				1.358
	1.473				1.063				1.85				1.21				1.813				1.298
	1.357				0.95				1.211				1.298				0.896				1.231
	1.298				0.857				1.173				0.943				1.358				1.266
	1.451				1.186				1.73				0.923				0.973				1.211
	1.463				0.991				1.385				0.937				0.959				1.097
	1.091				0.923				1.12				1.063				1.091				0.887
	1.091				1.45				1.042				1.538				1.006				1.352
	1.555				0.879				0.959				1.168				1.517				0.884
	1.647				1.063				0.98				1.12				2.122				1.188
	1.503				1.583				1.313				0.925				2.753				1.504
	1.3				1.25				1.029				1.279				0.918				1.166
	1.118				0.896				0.925				1.006				2.052				2.106
	1.091				1.097				1.313				1.042				1.45				1.202
	1.138				1.259				1.992				1.151				1.385				0.879
	1.243				1.004				1.153				0.791				1.473				1.122
	1.081				1.371				0.95				1.153				1.231				0.768
	0.802				1.254				1.888				0.98				2.337				1.188
	0.857				0.839				1.566				1.865				1.385				0.896
	1.134				0.725				1.122				1.357				1.555				1.358
	1.809				1.179				1.243				1.211				0.713				1.091
	1.298				1.259				1.555				1.426				2.175				1.533
	1.358				0.527				1.173				0.713				1.701				2.199
	1.371				1.029				2.215				2.004				1.12				1.318
	1.065				1.267				1.211				1.042				1.324				1.063
	1.358				1.029				0.859				1.029				1.333				1.231
	1.126				1.081				1.445				0.988				1.517				0.918
	1.193				1.12				2.181				0.988				2.102				0.791
	0.932				0.859				1.12				1.008				1.929				1.426
	1.122				0.751				1.153				1.298				1.504				0.937
	1.073				0.768				1.097				1.188				1.78				1.063
	1.008				0.815				0.973				1.32				0.751				1.888
	1.138				0.973				1.649				1.774				1.054				1.463
	1.188				1.134				0.884				1.384				2.302				0.943
	1.166				0.896				1.231				1.073				2.631				1.128
	1.081				1.254				1.259				0.746				1.537				0.915
	1.318				1.073				1.12				1.081				1.073				0.918
	1.118				0.649				1.266				0.608				1.226				1.122
	1.12				0.857				1.352				1.031				1.491				1.451
	1.238				1.324				0.918				0.834				0.887				1.456
	1.211				0.771				1.45				1.081				1.298				1.358
	1.308				0.826				1.385				0.937				1.385				1.173
	1.188				1.188				1.21				1.031				2.134				1.506
	1.186				0.98				0.923				1.663				1.481				0.923
	1.584				1.029				1.025				0.991				1.134				1.333
	1.352				0.896				1.422				1.768				0.988				1.521
	1.566				0.563				0.857				0.622				1.376				1.151
	0.959				1.042				1.029				0.793				0.95				1.481
	1.318				0.896				0.925				0.826				0.896				0.839
	0.857				0.991				0.713												2.134
	1.238								1.054												1.279
	0.884								0.887												1.087
	0.844								1.266												1.254
	0.884																				1.12
	0.943
	1.20835				1.12544				1.41317				1.17104				1.47978				1.36321
golgin-84_D13.3
2021-06-09
Image 20 SG1_63x_2xzoom				Image 21 SG1_63x_2xzoom				Image 22 SG2_63x_2xzoom				Image 23 SG2_63x_2xzoom				Image 24 SG3_63x_2xzoom				Image 25 SG3_63x_2xzoom
	1.503				1.713				1.419				1.267				0.98				0.793
	1.793				1.215				1.179				1.503				1.295				1.168
	1.587				0.844				1.073				0.991				0.915				1.946
	0.98				1.12				0.857				1.168				0.649				1.025
	1.054				1.211				0.725				1.138				1.202				1.12
	0.98				1.081				1.755				0.997				0.859				0.771
	1.605				1.042				1.385				1.151				0.688				0.988
	1.357				0.751				0.791				1.054				1.087				0.988
	1.211				0.896				1.128				1.358				0.95				1.097
	1.538				1.215				0.932				0.932				0.649				0.98
	1.238				1.334				1.153				0.659				1.537				0.859
	2.446				0.98				1.065				0.815				0.839				1.073
	1.318				0.932				1.151				0.771				0.896				0.815
	0.593				1.231				0.943				1.12				1.151				0.923
	1.528				1.105				0.896				1.333				0.71				0.649
	0.923				0.834				0.768				1.445				1.398				0.791
	0.988				0.422				0.815				1.334				0.793				2.03
	0.932				1.042				0.751				1.376				0.563				0.461
	1.537				0.859				1.087				0.923				0.593				0.466
	0.943				1.063				1.006				0.988				1.025				0.859
	1.008				0.887				1.122				0.563				0.834				1.122
	1.179				0.887				0.793				1.12				0.567				1.168
	1.473				1.451				1.252				1.073				0.793				0.925
	1.243				0.932				0.988				0.988				0.793				0.859
	0.988				1.259				1.344				1.326				0.422				1.166
	1.188				1.273				1.211				0.834				0.461				0.915
	0.937				1.279				1.118				0.844				0.597				0.857
	0.884				3.392				1.042				0.867				0.461				1.32
	0.826				1.042				0.804				0.857				0.768				1.481
	0.988				1.279				0.662				0.355				0.857				1.042
	0.793				0.991				1.042				0.793				0.751				0.925
	0.834				1.384				0.593				0.625				0.826				1.188
	0.923				1.663				1.004				0.988				0.395				1.384
	1.065				0.988				0.857				0.608				0.688				0.839
	0.867				0.918				1.254				1.054				0.859				1.073
	1.063				1.118				1.503				1.211				0.793				0.839
	1.173				0.597				0.746				1.122				0.791				0.567
	1.385				1.333				1.188				1.186				0.608				0.925
	1.134				0.7				0.839				1.008				0.925				0.728
	0.896				0.834				0.859				0.791				0.923				0.7
	0.95				1.587				1.39				0.672				0.725				0.649
	0.751				1.126				0.844				0.923				0.401				0.815
	0.725				1.042				1.259				0.395				1.186				0.531
	1.715				0.751				1.006				0.791				0.531				0.98
	0.834				0.884				1.008				1.029				1.215				0.844
	1.126				0.804				1.521				0.593				0.737				0.988
	1.494				1.029				1.3				0.896				0.988				0.593
	1.081				0.896				1.097				0.737				0.859				0.531
	0.713				1.12				1.004				1.451				0.771				0.796
	0.988				0.867				0.593				0.768				1.031				0.725
	0.896				1.073				1.042				0.597				1.091				0.295
	1.004				0.725				1.173				1.179				0.713				0.988
	1.042				0.826				0.859				1.318				0.768				1.134
	0.997				0.461				0.71				0.887				1.173				1.12
	1.029				1.555				0.678				0.768				0.937				1.091
	0.867				0.793				0.991				0.563				0.713				1.054
	0.502				0.593				0.531				0.442				0.737				0.804
	1.857				0.475				1.134				0.804				1.122				0.593
	1.056				0.659				1.023				0.672				1.031				1.422
	1.081				0.932				1.054				1.063				1.105				0.71
	0.804				1.091				1.86				1.243				1.063				0.608
	0.737				1.396				1.226				1.097				1.415				0.515
	0.725				0.567				1.063				1.398				1.709				0.857
	0.793				1.006				1.122				1.358				1.409				0.589
	0.997				1.663				0.988				0.932				0.896				0.751
	0.925				1.063				1.081				0.98				0.859				0.896
	1.008				0.859				1.267				1.087				0.973				0.461
	0.937				1.006				1.211				0.879				0.915				0.867
	1.334				0.857				1.226				0.678				1.243				0.608
	0.725				0.884				1.042				1.188				0.771				0.395
	1.298				1.134				1.211				0.593				0.659				0.7
	0.884				1.029				0.887				1.32				0.826				0.461
	1.008				0.859				0.991				0.768				0.395				0.659
	0.887				0.988				0.662				1.352				1.126				1.054
	0.98				0.844				1.128				1.029				0.925				0.793
	0.884				0.839				0.991				1.063				1.151				0.815
	1.456				0.896				0.659				1.054				0.937				0.826
	0.713				1.138				0.791				0.988				0.593				0.988
	0.915				0.804				0.527				1.202				0.937				0.466
	1.371				1.188				0.804				0.593				0.793				1.073
	1.533				1.023				0.751				0.791				1.166				0.672
	1.384				0.659				0.959				1.298				0.815				0.593
	1.774				1.006				0.857				0.943				0.988				0.932
	1.324				0.95				1.042				0.593				1.004				0.713
	1.32				0.796				0.527				0.768				0.7				0.563
	0.713				1.042				0.589				1.023				0.857				0.659
	1.004				0.597				1.186				0.659				0.95				0.896
	0.834				0.751				0.567				0.746				1.426				0.659
	0.925				0.688				1.481				0.923				0.896				1.503
	0.461				0.923				0.746				0.802				0.918				0.793
	1.128				0.589				0.943				0.937				1.179				0.652
	0.659				0.725				0.442				0.768				0.859				0.659
	0.737				0.608				1.042				0.98				0.991				1.054
	0.7				0.937				1.006				1.252				0.771				1.023
	0.857				0.659				0.98				1.215				0.725				1.054
	0.649				0.884				0.857				0.988				0.991				1.081
	0.857				0.826				0.932				0.7				1.087				1.042
	0.662				0.802				0.988				0.7				1.12				0.625
	0.527				0.802				0.857				0.71				0.597				0.272
	0.826				0.896				0.527				0.608				0.531				1.134
	1.166				0.751				0.844				1.134				0.737				0.71
	0.879				0.593				0.649				1.295				0.672				0.932
	0.896				0.543				0.932				0.988				0.768
	0.659								0.713				1.254				0.725
	1.134								0.678				0.652				0.678
	0.751								0.713								0.543
	0.725																0.622
	0.751																0.791
	0.791																0.659
	0.725																0.659
	0.844																1.186
																	0.329
	1.0377				0.98501				0.97983				0.958219				0.868393				0.873441
GMAP_2.2.5;;golgin-84_D13.3
2021-06-09
Image 26 SG1_63x_2xzoom				Image 27 SG1_63x_2xzoom				Image 28 SG2_63x_2xzoom				Image 29 SG2_63x_2xzoom				Image 30 SG3_63x_2xzoom				Image 31 SG3_63x_2xzoom
	1.751				2.209				1.313				1.188				1.517				1.358
	1.188				1.74				1.151				1.151				1.473				1.506
	0.746				1.415				1.609				1.063				1.243				1.138
	0.918				1.409				1.73				1.818				1.537				1.151
	1.056				1.266				1.447				1.226				0.857				1.029
	0.991				1.326				1.758				1.188				1.398				1.305
	1.063				1.481				1.415				1.073				0.649				1.173
	1.298				1.097				1.68				1.401				1.318				1.12
	1.004				1.533				1.544				0.932				1.827				1.384
	1.799				1.298				1.689				1.122				1.122				1.385
	1.295				1.718				1.153				1.12				1.168				1.463
	1.415				1.594				1.006				0.943				1.259				0.896
	1.138				1.713				1.324				1.587				1.252				1.193
	0.918				1.864				1.118				1.105				1.186				1.647
	1.105				1.85				1.595				2.016				1.122				1.188
	1.419				1.215				1.298				1.481				1.358				1.517
	1.031				1.555				1.503				1.065				1.3				1.713
	1.615				1.637				1.259				1.41				1.358				1.259
	1.252				1.544				1.3				0.98				1.463				1.097
	1.279				0.768				0.937				1.151				1.507				0.768
	1.151				1.451				2.093				1.042				1.273				1.318
	0.98				1.966				1.921				1.188				1.649				1.318
	0.751				1.799				1.295				1.186				1.267				2.11
	0.896				1.126				1.333				1.266				1.073				0.804
	1.517				1.042				2.373				1.12				1.915				1.179
	1.279				1.426				1.318				1.506				0.713				1.621
	0.751				0.793				1.166				0.793				1.718				1.056
	1.384				0.943				1.445				1.238				1.555				1.725
	1.259				1.318				1.179				1.122				1.555				0.867
	1.344				1.267				1.063				0.973				2.522				0.988
	1.396				1.252				1.401				1.122				1.313				1.456
	1.087				1.12				2.396				1.105				1.451				1.647
	1.566				1.12				1.211				1.647				1.054				1.68
	0.918				1.503				1.543				0.959				1.538				1.042
	0.844				1.637				1.344				0.896				1.318				1.384
	1.134				1.516				1.12				1.054				1.709				1.447
	0.997				1.063				1.023				0.857				1.215				0.751
	1.063				1.376				2.183				1.151				2.016				1.459
	1.063				1.651				1.056				1.491				1.555				1.081
	1.008				1.779				1.231				0.959				1.202				1.631
	1.259				1.358				1.238				0.791				1.073				1.065
	0.887				1.118				1.211				1.134				0.746				0.857
	1.151				1.45				1.793				0.95				1.358				1.326
	1.188				1.122				1.517				1.211				1.352				0.815
	1.105				0.95				1.166				0.991				1.054				0.915
	1.042				1.521				1.647				1.042				1.538				0.625
	0.923				1.647				1.025				1.447				1.385				1.254
	0.896				1.202				2.125				0.923				1.587				1.238
	0.887				1.503				1.603				1.173				1.259				1.566
	0.815				1.295				1.605				1.401				1.153				0.659
	0.793				1.081				1.733				1.25				1.334				1.86
	0.997				0.988				1.668				0.988				0.793				0.991
	0.844				1.603				2.302				1.188				1.226				1.006
	1.308				1.544				1.987				1.122				0.839				1.663
	1.12				1.566				1.39				1.254				0.793				0.859
	1.647				1.543				1.566				0.943				0.713				0.713
	1.516				1.215				1.384				1.134				0.751				1.533
	0.844				1.774				1.506				1.138				1.252				1.252
	1.087				1.445				1.45				1.357				1.555				1.097
	0.844				1.087				1.202				1.073				1.259				1.054
	1.073				1.398				1.506				1.252				0.991				1.358
	0.923				1.419				1.358				0.7				2.007				2.501
	0.95				1.12				1.358				0.71				1.856				2.287
	1.188				1.122				1.298				0.751				2.047				1.587
	1.243				1.21				1.609				1.358				1.396				1.231
	1.091				0.943				1.481				1.188				1.594				1.313
	1.504				1.827				1.799				0.937				1.12				2.052
	1.122				2.337				1.097				0.925				1.188				1.384
	1.122				1.718				1.252				0.71				1.344				0.791
	0.915				0.973				1.252				0.932				0.672				1.713
	1.211				1.725				1.398				1.151				1.186				1.267
	1.151				1.445				1.128				1.252				0.834				1.091
	0.834				1.45				1.188				1.12				1.318				1.384
	1.254				0.896				1.166				1.063				1.745				1.153
	1.215				1.649				0.7				0.932				0.896				1.45
	1.12				1.439				1.063				1.12				0.857				1.818
	0.857				2.202				1.358				1.266				1.126				1.211
	0.796				0.923				0.713				1.538				1.758				1.029
	0.589				1.211				1.733				0.531				1.647				1.231
	0.923				1.85				0.988				1.334				1.385				1.179
	0.796				1.718				1.087				1.41				1.215				1.126
	1.126				0.988				1.32				0.997				0.915				1.179
	0.95				1.627				1.78				0.879				0.649				1.122
	1.186				1.188				0.973				1.153				1.39				1.186
	0.95				2.109				1.888				1.445				0.884				0.7
	1.065				1.252				0.937				1.168				0.925				0.746
	1.334				1.459				1.504				1.651				1.473				0.988
	1.004				1.168				0.713				1.12				0.988				0.395
	0.713				0.751				1.12				0.791				1.73				0.925
	1.188				1.481				1.025				1.41				1.188				1.326
	1.21				1.352				1.063				1.3				0.857				1.358
	0.973				1.063				1.202				1.226				1.042				0.7
	1.126				0.988				0.98				1.122				0.791				1.857
	1.188				1.517				1.398				0.826				0.991				1.128
	1.122				1.029				1.173				0.857				0.461				1.073
	0.857				1.326				1.318				1.774				1.073				1.097
	0.737				1.105				1.042				0.746				1.168				1.517
	1.551				1.226				0.746				1.12				0.923				1.305
	0.589				1.029				1.333				1.091				1.091				1.073
	1.21				1.609				0.943				1.173				0.991				1.273
	0.844				1.21				1.252				0.923				1.073				1.45
	0.652				1.006				1.25				1.173				0.915				1.054
	0.751				1.401				0.988				0.859				0.791				1.134
	1.054				1.226				1.179								0.652				1.186
	0.943								1.259								1.324				1.385
	1.188								1.334								1.202				1.21
	1.188								1.12								1.358				2.833
	0.937																1.252				1.202
	1.023																1.637				1.358
	1.054																0.896
	1.188																0.943
	0.95																0.815
	0.71																0.768
	1.08195				1.38536				1.36461				1.13776				1.2379				1.26714
TMF_D19;;golgin-84_D13.3 NEW #5
2021-06-09
Image 32 SG1_63x_2xzoom				Image 33 SG1_63x_2xzoom				Image 34 SG2_63x_2xzoom				Image 35 SG2_63x_2xzoom				Image 36 SG3_63x_2xzoom				Image 37 SG3_63x_2xzoom
	1.151				1.647				2.302				2.215				1.885				2.314
	1.592				1.668				1.481				1.649				1.799				1.537
	1.668				2.158				1.384				1.544				1.813				2.046
	1.333				1.813				1.12				1.779				2.044				1.122
	1.422				1.533				1.202				1.929				1.409				1.384
	1.097				1.344				1.709				1.713				2.125				2.19
	2.063				1.451				1.915				1.3				1.352				1.3
	2.154				1.029				1.238				1.063				2.175				1.74
	1.688				1.581				1.384				1.188				1.376				1.32
	2.651				1.39				1.385				1.396				1.151				1.401
	1.73				1.451				1.32				1.779				1.537				1.473
	1.41				1.537				1.054				1.615				1.243				1.827
	0.988				2.292				1.517				1.031				1.151				1.978
	1.445				1.168				1.25				0.791				1.295				1.054
	1.79				0.98				2.21				1.874				0.804				1.188
	2.069				1.259				1.398				1.473				1.415				1.081
	1.073				1.091				1.226				2.084				1.279				1.324
	1.308				0.98				1.267				1.357				1.487				1.426
	2.012				0.815				1.631				1.856				1.279				1.238
	1.179				1.713				1.459				0.923				0.768				1.741
	2.004				1.915				2.064				1.029				0.932				0.98
	1.063				1.054				1.122				1.741				0.959				1.081
	1.583				1.226				2.047				1.451				1.326				1.126
	1.627				1.516				1.503				1.463				1.042				1.153
	1.992				0.815				1.326				1.463				1.12				1.856
	1.491				1.211				1.463				1.12				2.084				1.583
	1.054				0.793				0.988				1.581				1.243				1.594
	1.592				1.279				1.718				1.503				0.943				1.779
	1.873				0.793				1.006				1.543				1.042				1.584
	1.481				1.537				1.562				1.504				1.12				0.932
	1.832				0.857				1.333				1.202				1.122				1.615
	1.215				1.688				1.911				1.266				1.259				1.977
	2.452				0.746				1.12				1.231				1.344				1.951
	1.056				1.122				1.334				1.12				0.988				1.081
	1.846				1.004				1.006				2.888				0.751				1.463
	1.875				1.166				0.98				1.266				1.188				1.445
	1.677				1.647				0.879				0.896				0.826				1.188
	1.631				1.587				1.12				1.21				0.804				1.267
	1.487				1.78				1.308				1.68				0.98				1.298
	1.8				2.145				1.481				1.188				1.173				1.506
	1.308				1.385				1.21				1.252				0.857				1.813
	1.252				1.091				1.784				1.004				0.725				1.956
	1.73				1.151				1.12				1.128				0.815				1.504
	1.911				1.091				1.081				1.584				0.937				1.491
	1.73				1.118				1.008				1.32				0.988				1.188
	1.151				0.896				1.384				1.122				1.226				1.105
	1.259				1.081				1.063				0.879				1.587				1.12
	1.68				1.091				1.12				1.252				0.867				1.318
	2.269				0.737				0.791				1.054				1.371				1.709
	2.145				0.932				1.138				1.463				1.352				0.98
	1.779				1.318				1.031				1.259				1.713				1.818
	1.054				1.473				0.923				1.318				1.025				1.555
	1.445				1.126				0.95				1.384				1.056				1.494
	1.105				1.188				1.226				0.997				1.538				1.39
	1.516				1.279				1.252				0.923				0.973				1.74
	1.78				1.419				1.45				0.887				1.651				0.932
	1.751				1.684				1.042				0.997				1.21				1.326
	1.211				1.054				1.439				2.215				1.566				0.844
	1.006				1.3				0.672				1.718				1.562				1.915
	1.097				1.042				1.186				1.122				1.39				1.166
	1.445				1.259				1.029				1.537				1.823				1.279
	1.583				0.915				1.211				1.32				1.004				0.959
	1.385				0.887				1.701				1.667				1.097				1.166
	1.188				0.98				1.211				1.385				1.188				1.231
	1.901				1.384				1.305				1.555				1.042				1.832
	1.773				1.12				1.32				1.751				1.445				1.609
	1.259				1.186				0.857				1.463				1.186				1.211
	1.153				1.031				1.008				1.267				1.538				1.627
	1.566				1.977				1.243				1.459				0.839				1.494
	2.272				1.358				0.834				1.259				1.215				1.528
	1.845				0.896				0.791				1.919				2.462				1.384
	1.313				0.988				0.793				1.966				1.334				1.122
	1.866				0.887				1.029				1.12				1.581				1.463
	1.694				1.188				1.503				2.106				1.267				1.594
	1.866				1.126				0.918				1.279				1.902				1.447
	1.915				1.081				1.188				1.517				1.357				1.473
	1.912				0.791				1.45				1.463				1.215				1.856
	1.12				0.678				0.466				1.056				1.32				1.384
	1.254				1.202				1.517				1.915				1.118				1.031
	1.445				1.318				1.188				1.259				0.988				1.587
	1.025				0.991				1.298				1.029				1.334				1.173
	0.991				1.358				1.663				1.41				2.043				1.583
	1.352				1.087				1.259				1.344				1.226				1.587
	1.252				1.751				1.105				1.054				0.857				1.326
	1.637				1.134				1.151				1.054				1.318				2.332
	1.105				0.857				1.215				1.166				1.279				1.298
	1.279				1.21				1.008				1.447				1.122				1.358
	1.305				0.527				1.173				1.864				0.768				1.151
	2.008				1.211				1.081				1.308				1.188				1.188
	1.215				0.857				1.054				1.385				1.426				1.105
	1.215				0.857				1.503				2.267				1.39				1.295
	1.581				2.337				1.004				1.503				1.856				1.344
	2.305				0.997				1.334				1.533				1.595				1.179
	0.791				1.39				1.202				1.006				1.065				1.621
	1.538				1.031				1.254				1.238				1.097				1.463
	1.503				1.12				1.318				1.151				1.298				1.358
	1.266				1.042				1.134				0.923				1.267				1.252
	1.718				0.649				1.029				1.85				1.243				1.029
	1.543				1.516				0.746				1.459				1.865				1.259
	1.897				0.923				1.308				1.238				1.385				1.179
	0.896				1.063				1.238				1.25				1.45				2.008
	1.836				1.481				0.71				1.856				0.737				1.584
	1.298												1.008				0.834
	1.68
	0.725
	2.008
	1.494
	2.154
	1.54634				1.2341				1.25433				1.41153				1.28744				1.43584
TMF_D19, GMAP_2.2.5 rec #44
2021-06-09
Image 38 SG1_63x_2xzoom				Image 39 SG1_63x_2xzoom				Image 40 SG2_63x_2xzoom				Image 41 SG2_63x_2xzoom				Image 42 SG3_63x_2xzoom				Image 43 SG3_63x_2xzoom
	1.793				2.19				2.11				2.199				1.856				3.653
	1.313				1.252				2.21				1.503				1.831				1.799
	1.583				1.587				1.885				1.487				2.616				1.813
	1.215				2.214				2.381				2.052				2.252				1.668
	2.269				2.48				1.463				1.398				1.774				2.359
	2.33				1.713				1.279				1.694				1.188				3.185
	2.476				1.211				1.422				1.313				1.3				2.158
	2.215				2.178				1.946				1.259				1.295				2.47
	2.413				1.751				2.034				1.701				1.741				1.865
	2.097				1.63				1.605				2.573				1.684				1.773
	1.151				1.41				1.267				1.566				2.564				1.647
	2.33				1.637				1.73				1.357				2.284				1.774
	1.231				1.987				1.193				1.566				1.538				2.069
	2.109				1.537				2.004				1.709				1.911				2.377
	1.543				1.186				1.202				1.506				1.649				2.059
	3.989				1.202				1.866				1.517				1.584				2.449
	2.118				0.859				1.334				1.544				1.562				1.799
	1.78				1.334				1.215				1.138				1.3				1.978
	1.566				2.146				1.025				1.959				1.384				2.376
	1.308				2.546				1.333				1.521				1.938				1.422
	1.3				1.865				1.572				1.473				2.284				1.584
	1.517				2.034				1.451				1.544				1.584				1.827
	2.094				1.609				1.583				1.595				2.129				3.245
	2.626				1.901				0.887				1.313				1.831				2.158
	2.044				1.823				1.401				1.384				2.396				1.709
	1.517				2.611				1.78				1.134				1.709				1.647
	1.226				1.398				0.943				1.517				1.487				1.779
	1.584				1.621				1.12				1.259				1.774				1.711
	1.401				2.063				1.029				1.295				1.313				1.615
	1.663				0.95				1.419				1.273				1.694				2.793
	1.647				1.215				1.12				1.398				1.689				2.069
	2.161				0.844				0.923				1.318				1.73				1.517
	1.279				1.358				1.713				1.226				2.158				1.487
	2.11				1.73				0.98				1.21				2.307				1.25
	1.504				1.555				1.521				1.073				1.451				1.966
	2.143				1.087				1.279				1.419				1.298				1.925
	1.481				1.649				1.188				1.21				1.978				1.813
	1.865				1.538				1.463				1.324				2.803				2.321
	1.267				1.846				1.621				0.896				2.306				1.516
	1.445				2.127				1.415				1.555				1.491				1.768
	2.176				1.975				1.506				1.073				1.385				1.451
	1.627				1.426				1.463				1.029				1.866				1.605
	1.324				1.491				1.105				0.988				1.595				1.122
	1.668				1.63				1.415				0.796				2.102				1.463
	1.179				1.118				1.445				1.517				2.223				1.186
	1.823				2.004				0.625				1.627				1.134				1.344
	2.202				1.063				0.884				1.543				1.966				1.956
	1.252				0.923				1.266				0.943				1.584				1.517
	1.902				2.176				1.166				1.718				1.919				1.566
	1.463				2.19				1.056				1.439				1.12				1.566
	1.21				1.259				0.98				1.023				1.74				1.621
	1.45				1.188				1.105				0.608				2.376				2.012
	2.332				1.938				1.153				1.544				1.151				1.063
	1.39				1.173				0.925				1.151				1.506				1.259
	1.166				1.758				1.179				1.023				1.555				1.357
	1.978				1.063				1.151				1.74				1.45				1.627
	1.528				0.923				1.279				1.385				2.264				1.173
	1.415				0.923				1.042				1.267				2.202				1.938
	2.215				1.188				1.188				1.054				2.611				0.793
	1.832				1.376				0.802				1.701				0.943				1.188
	1.45				1.415				1.295				1.398				1.491				1.45
	1.857				1.376				1.065				1.45				1.481				1.537
	1.122				1.384				0.997				1.188				1.503				1.39
	1.551				1.273				1.168				1.226				1.463				1.41
	1.939				1.259				1.029				1.298				1.25				1.779
	1.3				1.555				1.426				1.555				1.398				1.506
	1.481				0.95				1.087				1.584				1.308				0.973
	1.313				1.279				1.506				1.503				1.447				1.226
	1.823				1.305				1.215				0.725				1.097				1.385
	1.566				2.122				0.793				1.151				1.516				1.243
	1.456				1.3				1.065				1.186				1.745				1.562
	2.238				1.463				0.662				1.254				1.151				1.594
	2.004				1.091				0.991				0.943				1.78				1.153
	1.915				0.896				1.592				0.896				2.03				1.188
	1.718				1.562				0.988				0.896				1.39				1.494
	1.193				1.422				1.252				0.991				1.653				1.396
	1.298				0.915				1.023				1.243				1.273				1.138
	0.884				1.318				1.138				1.663				1.21				0.925
	1.385				1.12				1.065				1.318				1.326				0.988
	1.659				1.584				1.689				1.029				1.334				0.988
	1.504				1.426				1.126				1.054				1.551				1.572
	2.109				1.694				1.004				0.943				1.888				1.231
	1.68				1.32				1.081				1.023				1.25				1.273
	1.978				1.422				1.134				1.243				1.259				1.358
	1.333				1.211				1.188				1.226				1.358				1.031
	1.385				1.063				1.25				1.004				1.054				1.151
	0.932				1.398				0.737				0.879				1.603				1.025
	1.809				1.503				1.097				1.081				1.78				0.857
	1.422				1.595				0.959				1.439				1.385				1.711
	2.069				1.023				0.997				1.12				1.939				1.419
	1.186				1.042				1.023				1.358				1.313				1.063
	1.004				1.516				1.054				1.025				1.647				1.566
	1.259				1.39				1.004				1.031				1.173				1.006
	1.215				1.193				1.153				1.006				1.295				1.097
	1.384				0.859				1.215				2.178				1.32				1.252
	1.063				1.186				0.859				1.846				1.054				1.494
	1.042				1.21				1.243				1.451				0.988				1.517
	1.647				1.188				0.879				1.151				0.988				1.254
	1.473				1.584				1.042				0.597				1.911				1.358
	1.637				1.324				1.054				1.422				1.21				0.991
	0.991				1.231				1.063				0.879				1.091				1.308
					0.737								1.494				1.688
					0.991								1.042				1.063
	1.65454				1.46946				1.25599				1.32171				1.63116				1.60454
TMF_D19, GMAP_2.2.5 rec #67
2021-06-09
Image 44 SG1_63x_2xzoom				Image 45 SG1_63x_2xzoom				Image 46 SG2_63x_2xzoom				Image 47 SG2_63x_2xzoom				Image 48 SG3_63x_2xzoom				Image 49 SG3_63x_2xzoom
	1.45				2.591				1.595				1.78				1.358				1.799
	1.929				1.451				1.977				1.445				1.318				1.86
	1.097				1.318				1.779				1.504				1.042				1.385
	1.266				1.122				1.709				1.202				1.166				0.857
	2.154				1.384				1.779				1.153				1.358				1.774
	2.017				1.186				1.324				1.921				2.252				1.506
	1.875				1.41				1.977				1.32				1.39				1.594
	2.101				1.74				1.279				1.168				1.755				1.864
	1.755				1.238				2.193				1.252				1.081				1.506
	2.451				1.504				1.091				1.211				1.473				1.267
	1.758				1.267				1.173				1.376				1.188				1.138
	2.097				1.463				1.709				1.473				1.713				1.358
	1.503				1.279				0.925				1.151				1.334				1.226
	1.385				2.143				1.415				1.063				1.122				1.845
	1.318				1.279				1.415				1.179				1.295				1.426
	1.451				1.875				1.173				1.572				1.688				1.543
	1.173				2.004				1.637				1.21				1.308				1.694
	1.631				1.517				1.653				1.318				1.231				1.528
	1.647				1.521				1.63				1.521				1.3				1.087
	1.929				2.19				1.688				1.308				1.371				1.506
	1.793				1.326				1.959				1.506				1.318				1.45
	1.701				1.334				1.398				1.166				1.445				1.521
	1.823				1.357				1.254				0.923				1.517				1.39
	2.276				1.487				1.384				0.973				1.243				1.3
	1.555				1.487				1.445				1.166				1.193				1.318
	1.78				2.452				1.188				1.517				1.087				1.065
	2.355				1.451				0.867				1.3				1.713				1.008
	1.799				1.398				1.358				1.426				1.25				1.357
	2.016				1.503				1.128				1.173				1.451				0.98
	1.451				1.451				1.774				1.118				1.956				1.211
	1.8				1.358				1.376				0.844				0.768				2.154
	1.555				1.12				1.823				1.054				1.713				1.587
	1.823				1.39				1.259				1.029				1.709				1.445
	1.451				1.267				1.357				1.503				1.215				1.398
	1.463				1.21				1.259				1.358				1.153				1.166
	1.668				1.326				1.226				0.923				1.186				1.215
	1.3				1.279				1.326				1.333				1.008				1.042
	2.314				1.324				1.267				1.193				1.063				1.595
	2.06				1.211				1.358				1.562				1.029				1.042
	1.186				1.308				1.243				1.105				1.481				1.12
	1.925				1.087				1.122				1.186				1.166				1.091
	1.25				1.186				1.426				1.298				1.279				0.943
	1.138				1.445				1.358				1.451				1.211				1.254
	1.318				1.298				1.677				1.126				1.715				1.21
	0.943				1.153				1.978				1.385				1.384				1.087
	1.267				1.006				1.39				1.451				1.409				1.215
	1.799				0.887				1.21				0.943				1.308				1.516
	1.211				1.422				1.122				1.138				1.572				1.827
	1.451				1.481				1.042				1.179				1.12				1.709
	1.581				1.334				1.677				1.396				1.153				0.896
	2.31				1.168				1.605				1.711				1.544				1.063
	1.774				1.503				1.215				1.073				1.273				0.988
	1.439				1.503				1.324				1.401				1.21				1.873
	1.981				1.188				1.385				1.186				1.326				1.128
	1.562				0.988				1.358				0.988				1.615				1.267
	1.473				0.826				1.768				1.398				1.938				0.725
	1.715				1.063				1.528				0.887				1.371				1.202
	1.396				1.023				1.651				1.231				1.105				1.054
	1.12				1.211				1.39				1.097				1.63				1.376
	1.939				1.211				1.091				1.627				1.073				1.517
	1.621				1.188				1.566				1.202				1.555				1.491
	1.888				1.138				1.087				0.932				1.572				1.357
	1.073				0.988				1.122				0.95				1.647				1.398
	1.45				1.188				1.385				0.659				1.151				1.267
	1.551				0.859				1.279				1.12				1.266				1.957
	1.627				1.081				0.879				1.376				1.503				1.651
	1.978				0.973				1.409				1.503				1.415				1.371
	1.818				0.943				1.298				1.081				1.725				1.211
	1.78				1.029				0.937				0.943				1.344				1.398
	1.647				1.097				2.388				1.054				1.259				1.358
	1.326				1.39				1.166				1.122				1.401				1.042
	1.594				0.884				0.925				1.3				1.544				1.358
	1.581				0.923				1.308				1.188				1.259				1.445
	1.887				0.896				1.333				1.308				1.481				0.857
	1.504				1.358				1.211				1.186				1.334				1.166
	1.982				0.937				1.503				1.193				1.279				1.273
	1.211				0.796				1.179				0.988				1.054				0.839
	1.543				1.273				0.973				1.324				1.252				1.186
	1.419				1.451				0.98				0.925				1.384				0.988
	1.572				1.081				1.266				1.226				1.358				1.081
	1.122				2.059				1.445				1.134				1.326				1.3
	1.238				0.844				1.126				1.252				1.741				0.937
	1.415				1.134				1.266				0.887				1.384				1.63
	1.073				0.859				1.273				1.008				1.128				1.004
	1.188				1.298				2.181				1.39				1.25				1.122
	1.74				1.333				0.932				0.844				1.334				0.923
	1.202				1.384				1.031				0.937				1.326				1.006
	1.566				1.168				1.516				1.621				1.376				1.063
	1.238				1.12				1.911				0.857				1.267				1.105
	1.921				1.357				1.254				1.344				1.538				1.226
	0.923				1.313				1.267				1.647				1.097				0.915
	0.973				1.063				0.988				1.151				1.179				1.211
	1.231				1.029				1.054				1.384				0.915				0.417
	0.937				1.318				1.008				0.879				1.318				1.151
	1.122				1.358				1.186				1.326				0.896				0.988
	1.065				0.896				1.243				0.815				1.25				0.98
	0.793				1.463				0.859				1.166				1.396				1.029
	1.358				1.025				1.252				1.318				1.188				1.087
	1.151				1.166				0.859				1.105				1.3				1.193
	1.151				1.318				0.988				1.193				1.063				0.896
					1.491				1.105								1.584				1.12
					1.439				1.352								1.081				0.95
					1.694				1.008												1.231
																					1.385
																					1.295
	1.56207				1.302				1.35908				1.22289				1.3467				1.27549
TMF_D19, GMAP_2.2.5;; golgin-84_D13.3 rec #44
2021-06-09
Image 50 SG1_63x_2xzoom				Image 51 SG1_63x_2xzoom				Image 52 SG2_63x_2xzoom				Image 53 SG2_63x_2xzoom				Image 54 SG3_63x_2xzoom				Image 55 SG3_63x_2xzoom
	1.74				1.653				1.259				1.711				2.669				1.637
	2.306				2.237				1.755				1.584				1.725				1.426
	1.543				2.284				1.992				1.684				2.306				1.238
	1.419				1.915				1.39				1.533				1.252				1.653
	1.122				2.315				1.584				1.551				1.439				1.358
	1.023				1.938				1.663				1.594				1.371				1.179
	1.946				1.647				1.313				1.324				1.138				2.138
	2.295				1.689				2.043				1.521				1.581				1.653
	1.538				1.887				1.627				1.439				1.193				1.243
	1.459				1.528				1.151				1.473				1.528				1.503
	1.259				1.254				1.419				1.122				1.68				1.481
	1.79				1.987				1.419				1.259				1.166				1.836
	2.396				1.978				1.473				1.647				1.318				1.385
	1.873				2.084				1.609				1.305				1.864				1.279
	1.533				1.793				1.451				1.463				1.911				1.334
	1.344				1.809				1.029				1.126				1.911				1.516
	1.503				2.046				1.551				1.215				1.595				1.384
	1.473				1.911				1.555				1.259				2.202				1.008
	1.352				1.85				1.188				1.659				1.384				1.818
	1.538				1.517				1.358				1.8				1.517				1.385
	2.068				2.302				1.259				1.587				1.689				1.179
	1.409				2.143				2.947				1.398				1.537				1.543
	1.715				2.008				1.352				1.439				1.751				1.398
	1.352				1.587				1.318				1.371				2.6				1.504
	2.122				2.146				1.215				1.32				2.063				1.651
	1.959				1.555				1.503				0.988				1.784				1.659
	1.647				2.202				1.134				1.521				1.334				1.333
	1.419				1.725				0.937				1.543				1.344				1.12
	1.334				1.86				1.396				1.215				2.094				1.087
	1.173				1.473				1.41				1.447				1.357				1.298
	1.122				3.058				1.054				1.774				1.226				1.134
	1.68				1.627				1.12				1.326				1.768				1.318
	1.422				2.302				1.39				0.915				1.595				1.774
	1.651				1.966				1.401				1.352				1.318				1.494
	1.073				2.068				1.473				1.533				1.12				1.491
	1.68				1.384				1.318				1.755				1.358				1.396
	1.122				1.8				1.3				1.32				2.047				1.334
	1.326				2.008				1.153				0.859				1.595				1.215
	1.583				1.151				1.334				1.087				1.023				1.179
	1.073				1.188				1.516				1.3				1.966				1.73
	1.419				2.656				1.122				1.202				1.259				1.39
	1.179				1.982				1.168				1.166				1.358				1.456
	1.042				1.587				1.318				1.583				1.587				1.504
	1.587				1.166				1.352				1.313				1.74				0.973
	1.456				1.226				1.799				1.631				1.647				1.473
	1.68				1.409				1.081				1.134				1.238				0.791
	1.584				1.439				1.056				1.166				1.538				1.39
	1.324				1.202				1.555				1.097				1.243				1.385
	1.481				1.809				1.3				1.073				1.473				1.463
	1.358				1.45				1.073				0.896				1.615				1.326
	1.081				1.915				1.609				1.042				1.267				1.267
	1.118				1.902				1.544				0.887				1.357				1.318
	1.097				1.352				1.358				1.166				1.384				1.799
	0.988				1.733				1.73				1.12				1.39				1.238
	1.215				1.594				1.409				1.188				1.12				1.594
	1.279				1.481				1.254				1.401				1.126				1.538
	1.439				1.603				1.21				1.298				1.544				1.401
	1.188				1.415				1.054				0.844				1.279				1.445
	1.279				1.621				0.918				1.688				1.39				1.073
	1.097				1.63				1.023				1.506				1.504				0.918
	1.065				1.857				1.384				1.226				1.885				1.21
	1.073				1.254				1.401				1.215				1.333				1.151
	1.451				1.308				1.179				1.324				1.521				1.023
	1.334				1.516				1.358				1.054				1.663				1.371
	1.279				1.595				1.334				1.243				1.358				1.188
	1.081				1.447				1.503				1.273				1.179				1.517
	1.592				1.231				1.959				1.029				1.231				1.39
	1.273				2.097				1.259				1.12				2.254				1.063
	1.647				1.267				1.688				1.168				1.419				1.215
	1.318				0.991				1.054				1.188				1.334				1.504
	1.503				1.298				0.918				0.652				1.8				1.459
	1.168				1.587				1.279				1.063				1.122				1.318
	1.562				1.153				1.188				1.173				1.179				1.398
	1.572				2.047				1.031				1.151				1.85				1.45
	1.357				1.711				1.371				1.313				1.401				1.887
	1.543				1.243				1.463				1.188				1.12				1.398
	1.521				2.33				1.358				1.305				1.334				1.097
	1.713				1.122				1.238				1.41				1.352				1.211
	1.073				1.358				1.202				1.649				1.266				1.344
	1.333				1.595				1.357				1.594				1.516				0.943
	1.186				2.069				1.45				1.173				1.385				1.401
	1.39				1.39				1.215				1.3				1.358				1.042
	1.254				1.042				1.25				0.844				1.647				1.445
	1.865				1.649				1.451				1.215				1.267				1.12
	1.21				1.352				1.352				1.295				1.134				1.179
	1.063				1.592				1.647				1.188				1.226				1.273
	1.631				1.21				1.073				1.3				1.267				1.188
	1.63				1.715				1.647				1.718				1.584				0.918
	1.651				1.087				1.006				1.215				1.463				1.042
	1.78				1.398				1.153				1.334				1.298				1.031
	0.857				1.298				1.333				1.087				1.521				0.997
	1.627				1.911				1.459				1.259				1.153				1.073
	1.773				1.555				1.168				1.308				1.188				1.266
	1.915				1.544				1.725				1.008				1.179				1.138
	1.056				1.12				0.925				1.68				1.097				1.081
	1.267				2.473				1.344				1.12				1.153				1.266
	1.126				1.151				0.95				0.923				1.326				1.266
	0.884				1.874				1.042				1.004				1.073				0.932
	1.279				1.8				1.279				1.211				1.122				1.126
	1.326				1.259				1.091				1.447				1.528				1.308
					1.401				1.538				1.653				1.298				1.259
					1.667								1.456
					1.651								1.266
					1.521								1.41
													0.859
	1.43501				1.67099				1.35558				1.29839				1.48279				1.33189
TMF_D19, GMAP_2.2.5;; golgin-84_D13.3 rec #67
2021-06-09
Image 56 SG1_63x_2xzoom				Image 57 SG1_63x_2xzoom				Image 58 SG2_63x_2xzoom				Image 59 SG2_63x_2xzoom				Image 60 SG3_63x_2xzoom				Image 61 SG3_63x_2xzoom
	1.818				2.249				1.864				1.836				1.259				1.677
	2.332				1.521				2.145				2.43				1.517				1.521
	1.186				2.181				1.415				1.774				1.32				1.583
	1.056				1.538				1.74				3.074				1.295				1.517
	1.279				1.793				1.615				2.387				1.259				2.034
	1.609				1.517				1.188				1.357				1.122				1.741
	1.725				1.621				1.401				1.951				1.186				1.463
	1.915				1.818				1.818				1.358				2.093				1.966
	1.188				1.211				1.357				1.793				1.897				1.689
	1.138				1.521				1.473				2.174				1.252				2.19
	1.252				1.313				1.054				1.774				1.042				1.581
	2.004				1.977				1.318				1.651				1.267				1.809
	1.463				1.12				1.384				2.03				1.447				1.398
	1.74				1.594				1.006				1.609				1.202				1.925
	1.838				1.663				1.709				2.451				0.98				1.813
	1.651				1.668				1.39				1.8				1.042				1.603
	1.45				1.097				1.32				1.358				0.943				1.978
	1.537				1.901				1.298				1.543				0.896				1.866
	1.313				2.357				1.188				1.32				1.562				1.831
	1.006				1.713				1.447				1.68				1.352				1.649
	1.188				1.267				1.188				1.25				1.054				1.494
	1.463				1.517				1.956				1.543				1.422				1.134
	1.555				1.445				1.538				1.605				1.463				1.318
	2.11				1.419				1.105				2.084				1.938				1.352
	1.252				1.445				1.238				1.41				1.254				1.279
	1.081				1.243				1.715				2.052				1.376				1.006
	1.537				1.533				1.305				1.938				1.445				1.445
	1.333				1.566				1.426				1.653				0.98				1.238
	1.667				1.3				1.25				1.994				1.231				1.238
	1.68				1.451				1.25				1.073				1.173				1.211
	1.566				1.873				1.981				1.324				1.594				1.25
	1.295				2.094				1.463				2.145				1.238				1.21
	2.093				1.481				1.992				1.295				1.409				1.226
	1.609				0.844				1.211				1.543				1.823				1.481
	1.45				1.376				1.609				1.663				1.653				1.358
	1.358				1.318				1.215				1.318				1.12				2.158
	1.41				1.684				0.834				1.384				1.445				1.105
	1.947				1.445				1.138				2.03				1.902				1.243
	1.396				1.516				1.188				0.802				1.188				1.385
	1.12				1.718				1.809				1.459				1.978				1.308
	1.215				1.445				1.267				1.25				1.587				0.896
	1.211				2.035				1.318				1.031				1.637				0.991
	2.19				2.122				0.925				1.45				0.988				1.358
	1.503				1.073				1.451				1.857				1.647				1.481
	1.006				1.481				1.352				1.517				1.581				0.859
	2.445				1.713				1.188				1.68				1.809				1.21
	1.238				1.042				1.555				1.273				1.584				1.313
	1.126				1.959				1.799				1.667				1.318				1.718
	1.647				1.259				1.713				1.583				1.371				1.042
	1.173				1.39				1.32				0.918				1.887				1.668
	1.45				1.688				1.711				1.694				1.32				1.966
	1.538				1.153				1.396				1.439				1.456				3.053
	1.25				1.087				1.153				1.813				0.925				1.188
	1.333				1.259				1.252				1.081				1.3				1.562
	1.521				1.151				1.186				1.166				1.631				1.173
	1.238				0.95				0.98				1.273				1.25				2.068
	1.267				1.298				1.385				1.566				1.313				1.023
	1.105				0.932				1.097				2.449				0.988				0.859
	1.308				1.153				1.517				1.266				1.473				1.566
	1.042				1.243				1.63				1.911				1.544				1.832
	1.031				1.266				1.308				1.215				1.667				1.487
	1.516				1.166				1.25				1.21				1.755				1.409
	1.054				1.238				1.226				1.653				1.324				1.415
	0.918				1.153				1.357				1.581				1.334				1.68
	0.932				1.396				1.371				1.647				1.409				1.517
	1.279				0.98				1.151				1.173				1.887				1.68
	0.834				1.344				1.081				1.126				1.78				1.587
	1.186				1.451				0.802				2.035				1.451				1.651
	1.911				1.318				1.188				1.12				1.211				1.78
	1.318				1.45				1.447				1.647				1.422				1.3
	1.326				1.326				1.259				1.473				1.528				1.799
	1.025				1.41				0.859				1.396				1.166				1.186
	1.651				1.087				0.751				1.41				1.12				1.41
	1.273				1.326				0.973				1.12				1.188				1.447
	1.153				1.773				0.915				1.445				1.065				1.273
	1.521				1.188				1.065				1.042				1.12				1.073
	1.042				1.621				1.188				1.065				1.566				1.32
	1.25				1.439				1.398				1.008				1.592				2.004
	1.384				1.179				1.45				2.081				1.259				2.238
	1.649				1.684				1.562				1.494				2.069				1.823
	1.279				1.911				1.122				1.503				0.884				1.544
	0.857				1.273				1.25				1.533				1.138				1.595
	1.252				1.63				1.334				1.252				1.252				0.98
	0.95				1.39				1.371				2.161				1.186				1.566
	1.166				1.605				1.451				1.584				1.266				1.459
	1.006				2.004				1.215				0.925				1.592				1.352
	1.298				1.592				1.396				1.273				0.887				1.684
	1.211				0.884				0.991				1.334				1.358				1.266
	1.659				1.352				1.259				1.63				1.334				1.173
	1.836				2.093				1.487				1.295				1.308				1.211
	2.03				1.832				0.802				0.815				1.352				1.401
	1.946				1.334				1.647				1.694				1.677				1.126
	1.473				1.023				1.384				1.921				1.621				1.081
	1.401				1.78				1.595				1.326				0.973				1.029
	1.846				1.295				2.016				1.415				1.376				0.915
	1.087				0.859				1.151				1.621				1.279				1.12
	0.997				1.097				1.384				1.318				1.318				1.651
	1.186				1.179				1.751				1.584				1.358				1.809
	0.991				0.857				1.713				1.627				1.39				1.689
	1.45				0.991				0.662				0.988				1.344				1.581
	0.98								1.647				1.202				1.385
									1.517				1.543				1.426
													0.932				1.439
																	1.179
	1.40168				1.45117				1.35767				1.54579				1.37945				1.4841

## Sheet: Fig S5 E Repeat_4
Data S3. Full data for measurement of width of Golgi stacks. Related to Figure S5.
Golgi size quantifications
TMF GMAP golgin-84 single, double and triple mutants
REPEAT_4
salivary glands
DAPI GCC88 488 GM130 555 Golgin-245 647
analyse GM130 staining
WT OrR control
2021-07-12
Image 1 SG1_63x_2xzoom				Image 2 SG1_63x_2xzoom				Image 3 SG1_63x_2xzoom				Image 4 SG2_63x_2xzoom				Image 5 SG2_63x_2xzoom				Image 6 SG3_63x_2xzoom				Image 7 SG3_63x_2xzoom
	1.352				1.334				1.846				1.68				1.73				1.422				1.451
	1.445				1.138				1.521				1.398				1.566				1.627				1.494
	1.357				1.463				1.583				1.517				1.415				1.091				1.422
	1.357				1.516				1.042				1.279				1.118				1.371				1.544
	1.741				0.768				1.122				0.937				1.326				1.259				1.358
	1.627				0.98				0.737				1.864				1.063				0.988				1.358
	1.32				0.923				1.215				1.188				1.298				1.21				1.008
	1.063				1.358				1.031				1.006				1.179				1.188				0.991
	1.725				1.252				1.065				1.866				1.186				2.23				0.918
	1.008				1.153				1.419				1.042				1.718				0.857				0.98
	1.846				0.988				1.168				1.663				1.503				1.186				1.054
	1.333				0.98				1.193				0.923				1.451				1.173				1.186
	1.231				1.473				1.006				1.334				1.188				1.029				1.023
	1.352				0.959				0.98				1.711				1.166				1.186				1.773
	0.98				1.006				0.943				1.371				0.991				1.211				1.168
	1.352				1.031				1.609				0.915				1.385				1.031				1.063
	1.517				1.266				0.826				0.857				1.186				0.918				1.3
	1.799				1.572				1.151				1.166				0.991				1.179				1.78
	1.25				2.154				1.105				1.358				1.627				1.004				1.41
	1.188				1.41				1.042				1.298				1.202				0.768				1.279
	1.202				1.357				1.401				1.168				1.357				1.151				1.543
	1.188				1.004				1.004				1.215				0.896				1.583				1.063
	1.273				1.186				1.39				0.659				1.122				1.215				1.401
	1.211				1.128				1.008				1.097				1.023				1.126				0.915
	1.153				1.202				1.609				1.581				1.173				0.859				1.193
	1.352				0.973				1.718				0.988				1.352				1.126				1.324
	1.186				1.202				1.231				1.023				1.254				1.318				1.528
	1.334				1.326				1.105				1.273				0.932				1.279				0.857
	1.384				0.768				1.128				1.042				1.211				1.39				1.042
	1.042				1.334				1.627				1.587				0.988				1.006				0.959
	0.844				0.896				0.896				1.713				1.713				1.008				1.566
	1.118				0.991				1.451				1.126				0.932				1.419				0.531
	1.226				1.445				0.98				1.252				1.401				1.231				1.334
	1.238				1.982				1.063				1.081				1.188				1.259				0.915
	1.422				2.044				1.12				0.713				0.725				0.991				0.737
	1.073				1.504				1.023				0.839				0.884				1.056				1.259
	1.39				1.12				1.409				1.166				0.859				1.128				2.158
	1.846				1.138				0.879				1.073				0.713				1.334				1.122
	1.445				1.516				1.358				0.804				1.006				1.179				1.186
	1.63				1.056				0.567				1.305				1.029				1.419				0.932
	0.991				1.344				1.025				1.122				0.988				0.943				0.884
	1.396				1.023				1.202				1.063				1.481				0.884				1.004
	1.584				1.087				0.751				1.718				1.713				1.481				1.126
	1.371				1.153				1.21				1.211				1.376				1.609				0.859
	1.008				1.173				1.215				1.243				1.063				1.215				0.896
	1.74				1.279				1.12				1.279				1.073				1.065				0.988
	0.879				1.056				1.238				1.295				1.259				1.168				0.997
	1.41				0.937				1.273				1.138				1.215				1.334				1.151
	1.122				0.844				0.867				1.029				1.925				0.793				1.938
	0.937				1.105				1.179				1.68				1.74				1.097				1.459
	1.422				1.318				0.988				1.538				1.318				0.815				1.073
	1.215				1.042				1.188				1.267				1.621				1.252				1.097
	1.358				1.226				1.042				1.073				1.091				1.073				1.188
	1.042				1.231				0.884				1.006				0.988				1.081				1.031
	1.004				2.146				0.98				1.8				1.029				1.318				0.887
	0.937				1.295				0.857				0.937				1.385				1.445				1.215
	1.318				1.415				0.884				1.12				1.238				0.95				0.988
	1.334				0.751				0.959				0.768				1.097				1.32				1.006
	1.318				1.352				1.188				1.151				1.279				0.896				1.031
	1.358				1.073				1.004				0.959				1.358				0.622				0.991
	1.566				1.12				0.659				1.401				1.415				1.504				1.215
	1.173				1.042				0.943				1.006				0.672				1.173				0.791
	1.3				1.073				0.988				1.419				1.006				0.95				1.006
	1.32				1.023				0.725				1.087				1.555				0.915				1.494
	0.826				0.844				0.884				1.267				1.259				1.006				1.091
	0.959				1.226				0.737				1.503				0.98				0.859				0.988
	1.168				0.771				0.746				1.073				0.804				0.98				1.188
	1.252				1.081				1.12				1.004				1.008				1.025				1.305
	1.211				0.991				0.959				1.768				1.056				0.959				1.445
	1.637				0.887				0.725				0.804				0.98				0.672				1.915
	1.193				1.138				0.887				1.3				0.932				0.7				0.7
	1.091				1.259				1.211				1.173				0.771				1.186				2.241
	1.385				0.844				1.238				0.737				1.259				1.153				1.45
	0.896				1.273				1.713				1.173				1.042				0.98				1.073
	1.463				1.313				1.188				0.887				0.997				1.243				1.295
	1.179				1.091				1.41				1.701				0.918				0.923				1.215
	1.134				0.932				0.95				1.12				0.98				1.042				1.097
	0.887				1.188				0.725				1.813				1.358				0.713				0.98
	1.318				0.988				0.395				1.097				1.649				1.252				1.134
	1.267				1.211				0.751				1.023				1.151				0.791				1.357
	1.042				1.215				1.097				1.273				0.857				0.943				1.951
	0.857				1.188				1.12				0.988				0.593				0.793				1.921
	1.179				0.918				0.988				1.091				1.226				1.023				1.12
	0.988				0.531				0.937				1.091				0.791				1.054				1.12
	0.887				0.959				0.95				0.98				0.859				0.826				0.713
	1.537				1.122				0.422				1.166				0.751				0.329				1.153
	1.259				0.98				1.456				1.308				0.937				0.737				1.128
	1.186				1.151				0.768				1.122				0.988				1.12				0.887
	1.295				1.008				1.186				0.884				1.042				0.768				1.025
	1.259				1.279				0.943				1.042				0.826				1.173				0.466
	1.081				0.826				0.751				0.839				0.502				0.896				1.504
	0.771				0.991				1.118				1.188				1.073				0.884				1.254
	1.409				1.065				0.973				0.839				1.173				0.884				0.7
	0.737				1.063				1.105				1.555				0.804				1.517				1.008
	0.791				1.138				0.887				1.056				0.867				1.456				1.126
	0.751				1.122				1.12				1.12				0.859				0.879				0.466
	0.659				1.091				0.751				1.023				0.918				0.937				1.653
	0.815				0.915				0.737				1.305				0.879				1.042				1.179
	0.997				0.793				0.804				1.352				0.932				0.859				0.649
	1.266				0.622				0.791				1.39				0.826				0.589				1.358
	0.925				1.073				1.39				1.39				0.662				0.802				1.426
	1.091								1.138				0.988				0.771				0.839				1.029
	1.008												1.279				0.688				1.273				1.305
													1.238								0.915				1.473
													1.073												1.151
	1.22484				1.14942				1.06874				1.20391				1.12524				1.08587				1.18742
TMF_D19 hom
2021-07-12
Image 8 SG1_63x_2xzoom				Image 9 SG1_63x_2xzoom				Image 10 SG2_63x_2xzoom				Image 11 SG2_63x_2xzoom				Image 12 SG3_63x_2xzoom				Image 13 SG3_63x_2xzoom
	1.122				1.755				0.923				1.376				1.451				1.215
	1.122				1.25				1.39				0.943				1.065				1.32
	1.701				2.46				0.98				0.98				1.202				0.725
	1.555				0.857				1.463				1.503				1.179				1.105
	1.426				1.226				1.947				1.273				1.562				1.334
	1.456				1.318				0.859				1.504				0.768				0.884
	0.857				1.179				1.238				1.308				1.166				0.959
	0.973				0.959				1.252				1.887				1.122				0.804
	1.266				0.859				1.481				1.888				1.506				1.517
	1.186				1.004				1.259				1.456				1.267				0.988
	0.932				1.211				0.915				1.491				1.006				1.151
	1.004				1.25				1.333				1.581				1.153				1.063
	1.023				1.73				1.385				2.106				1.151				1.254
	1.313				1.166				0.844				1.238				0.796				1.065
	1.318				1.503				1.063				0.768				1.21				1.12
	1.267				1.684				1.313				1.134				0.543				1.818
	1.487				1.334				1.41				0.589				1.166				1.587
	1.173				0.997				1.042				0.475				1.358				0.879
	1.481				1.308				1.426				1.211				1.481				1.073
	1.193				1.3				1.056				1.334				0.932				0.7
	0.988				1.334				1.385				1.243				1.151				1.473
	0.859				1.653				0.857				1.252				1.298				1.105
	1.313				1.487				0.625				1.445				1.065				1.008
	0.793				1.594				1.105				1.226				1.259				1.073
	1.087				2.33				1.517				1.151				1.252				0.515
	0.826				2.287				1.725				1.308				1.025				1.295
	0.678				1.334				1.663				1.344				1.409				0.932
	1.252				1.122				1.134				1.029				1.371				0.859
	1.12				1.12				1.186				1.122				1.087				1.138
	0.997				1.243				1.426				1.065				1.459				1.134
	1.21				1.517				1.415				1.138				0.937				1.056
	1.087				1.627				1.385				0.959				1.122				1.215
	0.589				1.259				1.409				0.925				1.215				1.031
	1.298				1.097				1.193				0.826				0.802				1.004
	0.608				1.105				1.506				1.215				1.031				1.334
	0.857				1.056				1.279				0.839				1.21				1.173
	0.839				1.358				1.138				1.118				2.084				0.804
	0.896				1.517				1.188				1.243				1.065				0.887
	1.966				1.151				1.031				1.663				0.988				1.138
	1.273				1.128				1.031				1.278				0.857				0.713
	0.461				1.073				1.173				1.384				1.313				0.531
	0.959				1.126				1.122				1.215				1.463				1.042
	0.791				1.122				0.659				1.615				1.537				0.857
	1.173				0.932				0.793				1.267				1.087				1.186
	0.959				1.151				1.211				1.415				1.042				1.279
	0.859				1.267				0.826				1.006				1.3				1.543
	0.737				1.396				0.751				1.004				0.973				1.352
	0.943				0.793				1.188				0.466				0.932				0.884
	1.376				1.029				1.12				1.215				0.937				0.879
	1.709				1.358				1.081				1.087				1.073				0.988
	1.605				1.029				0.461				1.605				0.925				0.95
	1.45				0.98				1.031				1.202				1.226				1.122
	0.98				1.188				0.857				0.355				1.073				0.768
	0.422				1.445				0.923				1.279				1.105				1.023
	1.21				0.622				0.688				1.042				1.006				1.042
	0.625				1.004				0.896				1.193				1.186				0.48
	0.973				0.737				0.793				1.12				1.12				1.41
	0.988				0.997				1.358				1.238				0.923				0.98
	1.211				0.728				1.097				1.533				1.333				1.25
	0.973				1.504				1.122				1.006				0.884				0.713
	1.202				1.517				1.004				1.031				1.122				1.385
	1.384				0.746				0.804				0.988				1.173				1.054
	1.384				0.725				0.7				1.065				0.973				0.887
	1.39				0.563				1.215				0.884				1.725				0.98
	0.567				0.826				1.073				1.21				1.12				1.584
	0.95				0.768				1.12				0.937				0.622				1.004
	0.937				1.481				0.943				1.259				1.741				1.097
	0.932				1.006				0.973				0.713				1.243				1.054
	0.768				1.138				1.118				1.128				1.12				1.081
	0.746				0.461				1.065				1.029				1.267				0.991
	0.713				0.859				1.358				1.073				1.238				0.857
	0.652				1.166				0.768				0.857				1.031				1.063
	0.959				1.215				0.918				1.063				1.023				0.793
	1.073				0.943				1.447				1.188				0.867				1.073
	0.725				0.95				1.031				0.991				0.804				1.226
	0.887				1.097				1.168				1.358				0.796				1.031
	0.918				0.834				0.737				1.105				0.98				0.834
	0.771				1.134				1.267				0.943				1.211				1.947
	0.793				0.826				0.896				1.188				1.087				0.796
	0.793				0.98				1.243				1.243				1.065				1.031
	1.279				0.943				1.25				1.592				1.295				1.042
	1.358				1.151				0.98				0.997				0.915				1.126
	1.054				1.166				0.95				0.826				1.042				0.608
	0.98				1.166				0.793				1.008				1.41				1.202
	0.543				1.042				0.937				0.826				0.943				0.659
	1.008				1.694				0.857				1.12				1.029				1.091
	1.008				1.138				0.844				0.896				1.396				0.991
	0.737				0.672				0.915				0.622				1.273				1.126
	0.884				1.398				1.087				0.923				1.054				1.215
	0.867				0.887				0.932				1.318				1.371				1.025
	0.793				1.376				0.98				1.226				0.918				1.004
	0.844				0.597				1.054				1.279				1.231				1.238
	0.857				1.188				0.725				1.25				0.943				1.054
	0.771				0.713				0.71				1.029				1.029				0.943
	0.857				0.918				0.859				0.959				1.396				1.334
	0.737				1.004				1.023				1.725				0.943				1.042
	0.959				0.543				1.168				1.982				1.426				0.857
	0.988				0.659				0.659				1.259				1.134				0.95
	0.746				0.997				0.988				0.826				0.887				1.153
	0.531				0.915				1.073				0.527				1.153				0.751
	0.688				0.826				0.768				1.415				1.572				0.826
	0.589								1.004				1.211				1.105				1.279
	0.659								1.126				0.973				1.259				0.844
													1.153				0.826				1.358
													0.593				0.925
																	1.153
																	0.804
																	0.988
																	1.065
																	1.138
																	0.997
																	1.215
																	1.12
																	0.771
																	0.879
																	1.318
																	1.538
	1.01045				1.15226				1.08211				1.15685				1.13571				1.05974
GMAP_2.2.5 hom
2021-07-12
Image 14 SG1_63x_2xzoom				Image 15 SG1_63x_2xzoom				Image 16 SG2_63x_2xzoom				Image 17 SG2_63x_2xzoom				Image 18 SG3_63x_2xzoom				Image 19 SG3_63x_2xzoom
	1.651				2.19				1.419				2.199				1.838				2.285
	1.087				1.784				1.68				2.178				1.401				1.966
	0.959				1.188				1.605				1.874				1.21				1.521
	1.267				1.401				1.419				1.333				1.153				1.784
	1.516				1.566				1.583				1.649				1.105				1.422
	1.259				1.118				1.649				1.168				1.063				1.667
	1.054				1.226				1.718				2.034				1.308				1.384
	1.439				1.994				1.326				1.966				1.718				1.774
	1.279				1.583				2.362				3.309				1.751				1.481
	1.166				1.188				1.273				1.566				1.463				2.004
	1.305				1.799				1.555				1.587				1.097				1.357
	1.065				1.977				1.091				1.503				0.925				1.516
	1.533				1.587				1.86				0.791				1.318				1.709
	1.333				1.151				1.494				1.621				1.758				1.718
	1.188				1.151				1.491				1.605				1.668				1.793
	0.896				1.358				1.358				1.087				1.866				1.521
	0.918				1.684				1.188				1.562				1.091				1.609
	0.791				1.401				1.266				1.517				1.491				1.202
	0.768				1.153				1.166				1.385				1.054				1.538
	0.826				1.334				1.324				1.326				1.866				1.592
	1.168				1.318				1.252				1.838				1.653				1.831
	1.305				1.318				1.595				1.779				1.188				1.259
	1.004				1.456				1.911				1.447				1.334				1.621
	0.859				1.473				1.298				1.006				1.105				2.199
	1.267				1.215				1.473				1.226				1.562				1.779
	1.357				2.438				1.521				0.815				1.081				1.295
	0.422				1.63				1.318				1.21				1.396				1.537
	1.267				1.401				1.267				1.456				1.463				1.538
	2.017				1.459				1.029				1.118				1.587				2.815
	1.793				1.358				1.358				1.202				1.126				2.366
	1.41				1.273				1.334				1.451				1.533				1.887
	1.358				1.845				1.065				1.385				1.12				1.68
	1.138				1.252				1.491				1.333				1.21				1.473
	0.884				1.487				1.504				1.718				1.023				1.517
	1.481				1.081				1.179				1.087				2.021				1.333
	0.95				0.896				1.118				1.029				1.799				0.923
	1.445				1.063				1.134				1.73				1.758				1.318
	1.538				1.504				1.463				1.168				1.516				1.259
	1.318				1.008				1.68				1.398				1.031				1.12
	0.98				1.463				1.836				1.538				1.929				1.326
	1.398				1.006				1.473				1.226				1.118				1.595
	1.344				1.063				2.418				1.445				1.487				1.713
	1.211				0.844				0.95				0.796				1.584				1.358
	1.506				1.456				1.595				1.426				1.587				1.122
	1.398				1.188				1.352				0.857				1.333				1.267
	1.318				1.259				2.418				1.885				1.384				0.791
	1.065				1.091				2.047				1.357				2.176				1.266
	1.029				1.481				1.605				1.888				2.151				1.544
	1.097				1.259				1.39				2.063				1.122				1.384
	1.105				1.173				1.384				0.98				1.259				1.845
	1.385				1.179				1.663				1.487				1.709				1.68
	1.385				1.211				1.609				0.959				1.25				1.491
	1.073				1.376				1.551				1.701				1.919				1.768
	1.305				1.587				1.516				1.097				1.415				1.12
	1.419				1.357				1.401				1.39				1.295				1.741
	0.991				1.3				1.188				1.504				1.081				1.401
	1.231				1.215				1.138				1.252				1.873				1.701
	1.273				1.677				1.134				1.774				1.439				1.226
	1.78				1.401				1.226				2.237				1.126				1.3
	1.006				1.39				1.081				1.609				1.566				0.943
	1.555				1.134				1.419				1.865				1.259				0.915
	1.215				1.153				0.815				1.566				0.997				1.215
	1.594				1.173				1.215				1.709				1.401				1.533
	1.422				1.784				1.651				1.938				1.151				1.122
	1.138				1.463				2.318				1.371				1.419				1.188
	1.073				1.006				1.873				1.385				1.562				1.21
	1.153				1.254				1.326				1.384				1.473				1.097
	1.385				1.21				1.266				1.215				0.915				1.188
	1.504				1.259				1.073				1.226				1.063				1.279
	1.3				0.988				0.915				2.209				2.151				1.594
	1.273				1.211				1.358				1.318				0.826				1.128
	1.376				1.243				1.384				1.447				1.516				1.651
	0.997				1.538				1.615				1.86				1.081				0.622
	0.988				1.188				0.959				1.118				1.081				1.166
	1.054				1.609				1.226				2.321				1.056				1.215
	0.768				1.267				1.091				1.259				1.584				1.006
	1.266				1.357				1.959				0.95				1.39				1.193
	0.896				1.544				1.551				1.494				1.911				2.097
	0.834				1.865				1.415				1.572				2.122				1.056
	1.231				1.295				1.105				1.445				1.371				1.151
	0.867				1.396				0.932				1.267				1.609				1.445
	1.188				0.896				1.054				2.052				1.45				1.415
	1.065				1.279				1.091				1.845				1.134				1.358
	1.344				1.419				1.091				1.555				1.188				0.991
	1.054				1.3				1.126				1.12				1.153				1.376
	1.128				1.308				1.528				1.398				1.603				1.188
	1.056				1.279				1.063				1.12				1.419				1.267
	0.923				1.179				0.997				1.134				1.668				1.313
	1.211				1.74				1.087				1.188				1.318				1.12
	1.087				1.857				0.844				1.68				1.153				0.943
	0.791				0.937				1.065				1.587				1.572				1.215
	1.004				1.352				1.358				1.809				1.481				0.796
	0.857				1.344				1.715				0.98				0.937				1.459
	1.065				1.45				1.12				1.298				1.555				1.358
	0.943				1.409				1.202				0.915				0.973				2.321
	1.179				0.915				1.073				1.371				1.254				1.12
	0.737				1.056				0.943				1.259				1.647				1.701
	0.737				1.091				0.98				0.728				1.318				1.188
	0.923				0.937				1.081				1.422				1.324				0.879
	0.973				0.988				1.073				1.006				1.45				1.259
	0.932								1.087				0.793				1.188				1.562
	1.118								0.859				1.352				1.818				1.259
	1.134								1.153				1.3								1.39
	1.105								0.943				1.259								1.267
													1.447
													1.592
													1.603
													1.398
													1.3
													1.259
													1.097
													1.385
	1.1733				1.34957				1.36338				1.44909				1.41171				1.43261
golgin-84_D13.3 hom
2021-07-12
Image 20 SG1_63x_2xzoom				Image 21 SG1_63x_2xzoom				Image 22 SG2_63x_2xzoom				Image 23 SG2_63x_2xzoom				Image 24 SG3_63x_2xzoom				Image 25 SG3_63x_2xzoom
	1.653				1.445				0.896				0.943				1.8				1.538
	1.042				1.259				1.295				1.874				1.521				1.065
	0.834				1.401				1.029				1.179				1.384				1.273
	1.266				0.804				1.12				0.867				1.267				1.168
	1.023				0.859				1.186				1.063				1.081				0.791
	0.652				0.918				1.267				1.023				0.943				1.128
	1.334				0.896				1.504				0.802				1.445				0.559
	1.179				0.796				0.796				0.589				1.415				1.994
	1.188				1.273				1.231				1.344				1.042				1.118
	0.923				1.023				1.186				0.857				0.887				0.887
	1.054				0.839				0.879				0.859				1.138				0.768
	1.023				0.768				1.031				0.589				0.751				1.054
	1.188				0.737				1.324				0.71				1.063				1.202
	1.439				0.896				1.12				0.802				1.008				1.865
	1.031				1.087				1.371				0.839				1.376				1.334
	0.923				1.481				0.768				0.937				0.857				1.298
	1.186				1.846				1.419				0.923				3.603				1.456
	0.688				1.031				1.073				1.087				0.649				1.252
	1.151				0.884				0.859				1.042				1.376				1.517
	0.737				0.943				1.023				1.516				0.649				1.398
	0.791				1.025				0.915				0.608				1.063				1.12
	0.515				1.451				1.254				1.451				0.991				0.593
	0.527				0.725				1.031				1.056				0.678				1.134
	1.318				1.073				0.887				0.804				1.004				1.921
	1.134				0.95				0.793				0.834				0.918				1.056
	0.771				0.589				1.254				0.918				1.252				0.857
	0.915				1.128				1.12				0.973				0.751				0.793
	0.793				1.864				1.122				1.029				0.923				0.988
	1.267				0.973				1.463				0.988				0.768				0.791
	1.134				1.004				0.71				1.091				0.802				1.063
	0.879				0.737				0.932				0.563				0.527				0.567
	0.988				0.991				1.073				0.796				0.879				1.056
	1.202				0.859				0.625				0.768				1.006				0.95
	1.006				0.725				1.042				0.844				1.12				0.672
	0.728				0.859				0.857				1.481				1.073				0.923
	0.857				1.153				1.188				1.188				0.622				0.751
	1.004				0.608				0.768				1.042				0.943				0.737
	0.988				1.151				1.259				1.799				0.442				0.923
	1.025				1.426				0.7				1.151				0.771				1.042
	0.988				0.857				0.728				0.737				0.98				0.991
	0.329				0.943				1.451				1.259				1.358				1.173
	0.857				0.988				1.056				0.959				1.533				1.006
	0.918				0.98				0.98				2.044				0.713				1.031
	0.659				0.959				0.959				0.887				1.12				1.029
	0.896				0.802				0.728				1.273				1.031				1.298
	0.943				1.029				0.98				0.466				1.097				1.188
	0.834				1.063				0.95				0.737				1.357				1.081
	0.857				1.118				0.896				1.168				1.063				1.054
	1.008				0.857				0.804				0.991				1.065				1.188
	0.649				0.815				0.791				1.097				0.932				0.834
	0.959				0.71				1.326				0.815				1.318				1.031
	0.844				0.793				1.295				0.839				1.081				0.713
	0.659				0.896				1.202				0.857				0.997				0.896
	0.7				0.839				1.334				1.031				0.608				0.725
	0.608				0.923				1.042				0.71				0.896				0.678
	0.713				1.279				1.042				0.959				0.887				0.652
	0.937				0.652				0.896				1.004				0.988				0.355
	0.802				1.091				1.651				0.793				0.98				0.652
	0.768				1.151				0.531				0.857				0.943				0.98
	1.273				0.932				0.943				1.054				0.567				0.608
	0.678				1.153				0.991				0.688				0.879				0.896
	0.804				1.215				0.988				0.923				1.875				0.826
	0.502				0.879				0.988				0.659				0.662				0.884
	0.802				1.042				0.943				0.937				0.725				0.925
	0.593				0.918				1.118				0.751				1.105				0.608
	0.622				0.791				0.751				1.134				0.95				1.042
	0.826				0.859				1.238				0.659				1.056				0.915
	0.826				0.793				1.073				0.859				0.597				1.042
	0.826				0.559				1.202				0.768				1.073				0.997
	0.751				0.887				1.333				1.063				0.737				0.879
	0.593				0.563				1.122				0.896				1.006				1.025
	1.503				0.608				0.896				1.087				0.793				1.023
	0.932				0.791				0.918				0.515				0.649				1.063
	0.728				0.355				1.677				0.804				1.118				0.988
	0.771				0.923				0.826				0.791				0.943				0.937
	0.884				0.543				1.105				1.267				0.857				1.784
	0.461				0.937				1.12				0.793				0.804				0.988
	0.796				1.118				1.259				1.134				0.791				1.105
	0.884				0.857				1.073				1.166				1.073				1.357
	1.081				0.659				1.188				0.857				0.625				0.593
	0.95				0.98				1.122				0.71				0.896				1.056
	0.737				1.134				1.134				1.031				0.918				0.527
	0.95				0.659				1.243				1.006				1.004				0.988
	0.531				1.073				1.138				0.923				0.662				1.122
	0.857				0.589				0.672				0.737				0.918				1.713
	0.796				1.324				1.073				1.091				0.771				1.266
	0.826				0.839				1.065				0.959				0.857				1.042
	0.728				0.859				0.867				0.771				0.791				0.725
	0.884				0.751				2.047				0.771				0.896				1.326
	0.746				0.937				0.857				0.98				0.649				0.915
	0.844				1.025				0.991				0.659				1.202				1.12
	0.771				1.091				1.186				0.737				0.834				1.186
	0.915				0.815				1.134				0.796				1.031				0.98
	0.659				0.859				0.98				1.008				1.006				1.318
	0.857				0.791				0.834				0.725				0.725				0.796
	0.793				0.802				1.031				0.923				0.826				1.134
	0.791				0.466				1.252				0.728				0.395				0.896
	0.844				0.791				1.166				0.896				0.751				1.063
	1.188				1.042				1.138				0.725				0.791				0.678
	0.791				1.238				1.202				0.988				0.659				0.95
	1.134				0.884				0.796				0.725				0.659				0.442
	0.751								0.802								0.988				1.097
																	1.008				1.063
																	1.173
	0.889833				0.946069				1.06367				0.944614				0.981058				1.01985
GMAP_2.2.5;;golgin-84_D13.3 hom
2021-07-12
Image 26 SG1_63x_2xzoom				Image 27 SG1_63x_2xzoom				Image 28 SG2_63x_2xzoom				Image 29 SG2_63x_2xzoom				Image 30 SG3_63x_2xzoom				Image 32 SG3_63x_2xzoom
	1.473				2.287				2.035				1.243				1.401				2.03
	2.03				1.911				1.981				1.621				1.74				2.03
	1.056				1.581				1.308				1.653				1.45				1.912
	1.39				1.864				1.32				1.371				1.12				2.064
	1.41				0.959				2.335				1.122				1.273				1.583
	1.054				0.937				1.166				2.487				1.279				1.572
	1.273				0.857				1.459				1.358				2.044				1.334
	1.279				1.357				1.506				1.481				1.409				1.456
	1.473				1.584				1.153				1.823				1.324				2.509
	1.39				1.813				1.981				1.584				1.659				1.959
	1.398				2.19				1.8				1.273				1.451				0.859
	1.503				1.653				1.605				1.396				1.581				1.326
	1.447				1.318				1.595				1.481				1.211				1.279
	1.677				1.481				1.503				1.562				1.74				1.45
	1.799				1.473				1.506				1.12				2.125				2.302
	1.426				1.939				1.521				2.19				1.799				1.887
	1.042				1.042				1.371				1.419				1.86				2.559
	1.39				1.358				1.494				1.856				1.677				2.007
	1.259				2.589				1.252				1.521				1.566				1.042
	1.566				1.838				1.186				1.385				1.396				2.302
	1.358				1.087				1.344				0.834				1.481				1.978
	1.029				1.572				1.334				1.188				1.054				1.179
	1.649				1.357				1.897				1.45				1.39				1.517
	1.627				1.12				1.073				1.326				1.605				1.39
	1.528				1.631				1.439				1.771				1.054				2.043
	1.653				1.713				1.481				1.318				1.78				1.677
	1.188				1.134				1.081				1.456				1.587				1.631
	1.621				2.081				1.006				1.166				0.988				0.973
	1.473				1.912				1.188				1.358				1.031				1.357
	1.572				2.093				1.897				1.091				1.168				0.932
	1.12				1.888				1.581				0.793				1.977				1.647
	1.419				1.3				1.243				1.168				1.259				2.48
	1.809				1.073				1.215				1.313				1.517				1.358
	1.473				1.087				1.063				1.45				0.943				1.677
	1.609				1.401				1.333				1.663				1.004				1.977
	1.385				0.98				1.226				1.494				1.298				0.746
	1.651				2.445				1.186				1.081				0.804				1.463
	1.544				1.122				1.029				1.3				0.884				1.358
	1.004				0.988				1.215				1.3				0.844				1.959
	1.358				1.473				1.473				1.426				0.923				1.587
	1.12				1.031				1.401				0.915				1.056				1.073
	0.959				0.997				1.637				0.857				1.456				2.23
	1.259				1.12				1.779				1.12				1.627				1.771
	1.649				1.516				1.422				1.134				1.091				1.911
	1.122				1.481				1.266				1.305				1.267				2.194
	1.627				1.784				1.334				1.153				1.445				1.994
	1.259				1.595				1.352				1.401				1.029				1.79
	1.637				0.997				0.923				1.41				0.475				1.279
	1.21				1.318				1.718				2.007				0.896				1.318
	1.168				1.031				1.415				1.318				1.358				1.779
	0.98				1.592				1.451				2.269				1.41				1.494
	1.605				1.151				1.771				0.923				1.097				1.63
	1.042				1.151				1.832				1.358				1.138				1.668
	0.896				1.352				1.091				1.566				1.12				1.063
	0.659				1.605				1.587				2.008				0.887				1.12
	1.401				1.8				1.202				0.937				1.188				1.376
	1.138				0.973				1.252				1.023				1.409				1.32
	1.21				1.006				0.791				1.081				1.447				0.988
	1.566				1.415				1.324				1.065				0.791				1.647
	1.3				0.839				1.318				0.988				1.031				1.324
	1.054				1.384				1.273				1.006				1.122				1.79
	0.887				0.937				1.056				1.741				1.151				1.151
	0.896				2.689				1.3				0.796				0.923				1.419
	1.091				1.587				1.188				1.215				1.3				1.426
	1.054				1.226				1.21				1.376				1.073				0.988
	0.925				1.073				1.73				1.243				1.231				0.988
	1.587				1.333				1.324				1.651				0.593				0.896
	0.988				1.426				1.153				0.932				1.587				1.21
	1.3				1.254				1.029				1.042				1.065				0.923
	1.056				1.188				1.252				1.584				0.925				0.959
	1.215				1.091				0.826				1.584				1.073				1.771
	1.419				1.097				1.358				1.793				0.826				1.768
	1.481				1.398				1.188				1.122				0.857				1.023
	0.896				1.358				0.857				1.186				1.12				1.503
	1.3				1.538				1.358				1.186				1.186				1.267
	0.857				1.396				1.538				0.672				0.659				1.396
	1.305				1.266				1.179				1.004				0.466				0.96
	1.401				1.313				0.932				1.065				0.678				0.918
	1.186				1.39				0.887				0.659				1.946				1.63
	1.215				1.39				1.481				1.603				1.166				1.517
	1.333				1.279				0.915				0.973				0.98				1.334
	1.091				1.385				1.188				0.991				1.308				1.663
	0.98				1.41				1.056				1.122				1.333				1.385
	1.193				1.188				0.859				1.168				1.179				0.923
	1.3				1.537				1.091				2.269				1.503				1.166
	1.186				1.566				0.943				1.21				0.867				1.031
	1.023				1.85				1.081				2.021				1.004				2.154
	1.451				1.358				1.481				1.266				1.537				1.188
	1.006				1.122				0.857				1.267				1.004				1.122
	0.826				1.054				1.029				1.186				1.481				1.173
	0.844				1.774				1.151				1.279				0.7				1.252
	1.68				1.056				1.243				1.087				1.566				1.39
	1.168				1.494				0.793				1.004				1.3				1.445
	0.857				1.166				0.839				1.627				0.737				1.39
	0.973				1.231				1.259				0.943				1.279				1.63
	0.937				1.126				1.385				0.932				1.042				1.004
	1.105				1.357				1.056				0.768				0.713				1.668
	1.087				1.21				1.318				0.896				1.419				1.396
	1.32				1.324				1.168				0.543				1.134				1.056
	1.584				1.555				0.589				1.166				0.793				1.226
	0.915				1.166				1.637				1.587				1.506				1.838
	1.031				1.357				1.188				0.95				0.796
	1.215				1.358				0.859
	1.023				1.259
	1.451				0.925
	0.659
	1.081
	1.25
	1.279
	1.188
	0.884
	0.98
	1.004
	1.231
	1.065
	1.186
	0.815
	1.134
	1.211
	1.324
	1.254
	1.385
	1.308
	1.173
	1.517
	1.267
	1.097
	1.25351				1.4065				1.30438				1.30828				1.2259				1.49799
TMF_D19;;golgin-84_D13.3 new stock
2021-07-12
Image 33 SG1_63x_2xzoom				Image 34 SG1_63x_2xzoom				Image 35 SG2_63x_2xzoom				Image 36 SG2_63x_2xzoom				Image 37 SG3_63x_2xzoom				Image 38 SG3_63x_2xzoom
	1.627				2.081				2.182				2.11				1.459				3.108
	2.017				1.78				1.887				1.751				1.473				2.522
	1.982				1.533				1.376				1.874				1.126				1.324
	1.592				1.326				1.358				1.709				1.122				2.48
	1.583				1.627				1.689				1.856				1.188				1.357
	1.188				1.344				1.487				1.267				1.86				1.506
	1.456				2.064				1.166				1.481				1.259				1.605
	1.12				1.226				1.419				1.544				1.487				1.384
	1.054				1.463				1.966				1.042				1.463				1.318
	0.943				1.267				1.39				1.087				1.473				1.426
	1.166				0.844				1.254				1.481				1.538				1.447
	1.358				1.584				2.181				1.649				1.481				1.911
	1.344				1.12				2.151				1.259				0.834				1.333
	1.318				1.073				1.326				1.774				0.937				1.631
	1.042				1.888				1.188				1.358				1.004				1.384
	1.583				1.733				1.773				1.266				0.672				2.102
	0.793				1.409				1.042				1.741				1.091				1.594
	1.371				1.398				1.521				1.252				1.21				1.259
	2.23				1.583				1.266				1.318				0.937				1.168
	2.168				1.334				2.419				1.445				1.122				1.352
	1.385				1.054				1.592				0.796				1.538				0.884
	1.266				1.992				1.978				0.973				1.008				1.318
	1.73				2.084				1.718				1.415				0.793				1.491
	1.042				1.487				2.24				1.12				0.988				2.83
	1.631				1.543				1.087				1.538				1.409				1.305
	1.188				1.073				0.988				1.238				1.426				0.737
	1.73				1.45				1.073				1.663				1.073				1.056
	1.063				1.503				1.533				1.647				0.796				1.186
	1.533				1.252				1.168				1.605				0.925				1.122
	1.385				1.3				1.874				0.884				1.313				1.295
	1.947				1.279				1.186				1.308				2.376				0.937
	2.129				1.318				0.988				1.73				1.063				1.054
	1.344				1.357				1.583				1.358				1.352				1.481
	0.844				2.138				1.029				0.7				1.186				1.202
	1.538				1.562				1.008				1.151				1.081				1.215
	2.094				1.857				1.409				1.667				0.859				1.45
	2.19				1.487				1.334				1.912				1.733				1.12
	1.334				1.701				1.544				1.12				1.042				0.988
	1.647				2.068				1.939				1.401				1.773				0.791
	0.991				0.932				1.333				1.376				0.923				1.267
	1.179				0.918				1.627				1.774				1.419				0.991
	2.05				0.98				2.505				1.215				1.091				1.823
	1.166				1.254				1.516				1.473				1.864				1.709
	1.031				1.398				1.651				1.267				0.659				1.774
	1.238				1.279				1.755				1.211				1.459				1.456
	1.215				1.334				1.193				1.823				1.029				1.153
	1.202				1.188				1.647				0.988				0.95				1.056
	0.937				1.711				1.451				1.252				1.122				1.12
	2.518				1.653				0.857				1.334				1.054				1.473
	1.042				1.659				1.793				1.252				0.95				1.295
	1.12				2.285				0.923				1.647				0.7				1.173
	1.357				1.544				0.98				1.352				1.153				1.267
	1.21				1.74				1.073				1.473				1.151				1.595
	1.004				1.887				1.008				1.054				1.422				1.384
	1.68				1.866				1.544				1.267				1.151				1.029
	0.71				1.188				2.21				0.879				2.109				0.826
	1.358				1.267				1.186				0.943				1.581				1.39
	1.583				1.138				1.122				1.3				1.122				1.238
	0.98				1.456				1.401				1.334				0.857				1.252
	1.029				1.689				1.463				1.318				1.097				0.834
	1.463				1.538				1.528				1.647				1.385				0.793
	1.653				1.503				1.517				1.266				1.318				1.193
	0.713				1.45				1.78				1.32				1.231				1.487
	1.122				1.718				1.651				1.419				1.358				0.959
	1.396				1.516				1.445				1.252				1.186				1.126
	0.857				1.647				1.422				1.226				0.932				1.151
	1.151				1.029				1.226				1.8				0.793				1.357
	2.24				0.859				1.252				1.562				1.463				1.439
	0.728				1.581				1.029				0.713				1.252				1.211
	1.12				0.988				1.215				1.215				2.097				0.867
	1.087				1.352				1.042				1.188				1.081				0.672
	1.551				1.459				0.98				1.473				0.791				1.273
	1.188				1.173				1.008				1.832				1.126				1.173
	1.054				1.538				0.943				1.259				1.188				0.791
	1.226				0.589				0.844				1.572				1.081				1.866
	1.74				1.517				1.004				0.589				1.153				1.463
	1.243				1.516				1.713				0.859				0.844				1.592
	1.371				0.796				0.988				0.791				0.834				1.649
	1.326				1.259				0.649				1.911				0.802				1.504
	1.384				0.997				1.713				1.745				0.608				1.179
	1.688				1.211				1.226				1.823				0.737				1.004
	1.318				0.95				0.896				0.844				1.166				1.087
	1.21				1.231				0.884				1.21				1.105				1.45
	1.215				2.109				2.069				0.597				0.466				0.768
	1.126				1.713				1.188				1.741				1.126				1.74
	1.128				1.401				0.884				1.186				1.398				0.531
	1.186				2.254				1.188				1.39				0.608				0.527
	1.3				0.826				1.836				1.538				0.815				0.796
	1.415				0.988				1.259				1.79				1.445				0.659
	1.318				1.298				1.352				0.95				1.118				0.857
	0.932				1.68				1.193				0.725				0.649				0.844
	0.857				1.725				1.318				1.318				1.326				1.73
	1.173				1.516				1.252				1.128				0.943				0.737
	1.273				1.517				2.399				1.254				0.622				0.867
	1.173				1.384				1.254				0.48				1.3				1.78
	1.333				1.252				1.445				1.226				0.95				1.173
	1.358				1.516				1.056				1.473				0.804				1.324
	1.544				0.659				1.231				1.308				1.063				1.12
	1.202				0.988				0.991				1.594				0.859				0.867
	1.447				1.562				1.193				1.105				0.688				1.566
	0.859				1.551				1.45				0.943								1.186
	1.555				1.409				0.923				1.042								1.153
	1.298
	1.35025				1.43444				1.40182				1.33653				1.15044				1.29695
TMF_D19, GMAP_2.2.5 rec#44
2021-07-12
Image 39 SG1_63x_2xzoom				Imege 40 SG1_63x_2xzoom				Image 41 SG2_63x_2xzoom				Image 42 SG2_63x_2xzoom				Image 43 SG3_63x_2xzoom				Image 44 SG3_63x_2xzoom
	2.526				2.102				1.966				2.305				2.633				1.273
	2.318				2.034				2.834				1.667				2.449				1.755
	2.442				1.398				1.538				1.025				1.334				1.267
	1.78				2.366				1.647				1.238				1.959				1.517
	2.33				1.982				1.481				2.101				1.689				1.054
	1.566				1.581				1.463				1.231				0.768				2.362
	1.919				1.042				1.39				1.097				0.737				1.538
	2.359				2.302				1.396				2.771				2.631				2.34
	2.512				2.355				1.318				1.042				2.689				1.352
	1.846				0.988				1.173				1.516				1.584				1.385
	2.646				1.21				1.231				2.069				1.358				2.176
	2.068				1.768				1.134				1.857				1.087				2.127
	1.831				1.845				2.043				1.915				1.39				1.122
	2.143				2.21				1.684				1.415				1.506				0.751
	1.809				1.186				1.073				1.259				1.594				1.456
	1.725				2.106				1.153				1.741				0.793				2.11
	1.911				2.442				1.647				1.279				1.259				0.7
	1.487				2.399				1.186				2.068				1.056				1.63
	2.11				2.151				2.329				0.867				0.826				1.054
	1.473				1.627				1.491				2.097				1.188				0.746
	2.47				1.445				1.126				2.181				0.98				1.921
	2.249				1.915				1.422				1.709				1.12				1.758
	2.362				1.295				1.186				1.238				1.506				1.74
	1.793				3.188				1.252				1.384				1.516				1.888
	1.517				2.357				0.991				2.175				1.186				0.937
	1.566				1.21				1.584				1.684				1.122				1.063
	1.823				1.45				3.283				2.396				1.463				1.006
	1.713				1.39				0.887				0.857				1.326				1.396
	1.422				2.522				1.231				1.122				1.029				1.073
	1.516				1.873				1.713				1.517				1.647				1.031
	2.388				1.352				1.445				1.637				1.653				1.063
	1.987				1.544				1.506				0.98				1.857				0.973
	1.773				1.073				1.503				0.815				1.758				0.887
	1.326				1.279				2.094				1.41				0.988				1.073
	1.605				1.733				1.41				1.688				1.188				1.713
	1.426				1.627				0.884				1.74				1.517				1.725
	1.445				1.318				1.637				2.106				1.073				1.718
	1.333				1.504				2.084				1.715				1.193				1.054
	2.035				2.352				1.456				1.668				0.768				1.647
	1.506				2.11				1.087				2.616				0.923				1.741
	1.982				1.677				0.793				1.324				1.447				1.202
	1.63				1.39				1.054				1.042				2.34				0.991
	1.39				1.866				1.385				1.959				2.377				0.839
	1.259				2.913				1.126				1.318				1.25				1.947
	1.401				2.318				0.98				1.603				3.098				1.118
	1.186				3.038				0.48				1.168				1.481				1.231
	3.215				2.945				1.202				1.042				2.359				0.918
	1.396				1.74				1.504				1.352				1.836				1.426
	1.912				2.161				1.39				1.911				1.73				1.231
	1.566				2.73				1.487				1.885				1.439				1.252
	2.001				1.921				0.857				1.004				1.713				1.517
	1.45				1.818				1.779				1.711				1.054				1.063
	2.589				1.694				0.943				1.609				0.728				1.128
	1.097				2.199				0.923				1.41				1.004				0.649
	1.188				1.572				0.597				0.71				0.988				2.43
	1.74				2.063				1.318				1.715				2.03				0.918
	1.153				2.069				1.151				0.678				1.215				0.932
	1.097				1.538				2.202				1.857				0.826				1.081
	1.318				2.194				2.787				1.063				1.138				1.324
	1.252				1.651				2.543				1.091				1.215				1.39
	2.321				1.451				1.371				1.813				0.659				1.324
	1.73				1.463				1.326				0.622				0.543				1.042
	1.647				1.517				1.128				0.896				1.122				0.662
	1.21				1.042				1.538				1.947				1.313				1.308
	1.166				1.856				1.627				1.543				1.333				1.298
	1.138				2.146				1.78				1.451				1.845				1.21
	1.324				1.818				1.385				1.243				2.711
	1.929				1.186				1.298				1.073				1.718
	0.973				1.587				2.24				1.584				1.809
	1.713				2.335				1.352				1.451				1.473
	1.603				1.279				1.517				1.215				1.318
	1.344				1.63				0.915				1.555				0.95
	1.333				1.592				1.151				1.267				1.295
	0.884				0.725				1.445				0.867				0.973
	2.321				1.929				0.98				1.188				0.725
	1.097				1.473				0.593				1.12				1.12
	1.313				1.857				1.396				1.215				0.988
	1.308				2.305				1.334				1.126				1.243
	2.017				2.174				1.004				0.879				1.3
	1.415				1.741				0.728				0.867				1.357
	1.41				1.713				2.19				2.046				1.126
	1.042				1.846				1.122				0.988				0.804
	2.834				1.799				0.826				0.678				1.173
	1.396				1.073				1.63				0.659				1.073
	2.46				2.688				1.494				1.259				1.358
	1.715				1.503				0.791				2.473				1.358
	1.042				1.21				1.857				1.957				1.023
	1.063				1.334				1.118				0.659				0.896
	1.334				1.318				1.751				1.987				1.031
	0.593				1.12				1.193				1.334				1.279
	1.503				1.179				1.581				0.608				0.918
	1.004				1.333				1.663				1.215				1.921
	1.981				2.004				1.583				1.713				0.791
	1.166				1.073				1.74				1.21				0.896
	1.267				1.919				1.008				0.7				0.625
	1.305				1.921				1.663				1.186				0.95
	1.401				1.122				1.481				0.884				1.215
	0.915				1.538				0.796				1.357				1.006
	1.809				1.631				0.991				1.105				1.202
	1.595				1.39				1.073				1.298				1.875
					0.796				0.625				0.943
					1.653				0.943				0.768
	1.66499				1.75879				1.39888				1.41764				1.35926				1.34171
TMF_D19, GMAP_2.2.5 rec#67
2021-07-12
Image 45 SG1_63x_2xzoom				Image 46 SG1_63x_2xzoom				Image 47 SG2_63x_2xzoom				Imae 48 SG2_63x_2xzoom				Image 49 SG3_63x_2xzoom				Image 50 SG3_63x_2xzoom
	2.249				2.176				2.355				2.637				3.458				2.33
	1.122				1.651				2.573				1.888				2.097				1.864
	1.915				1.326				1.713				1.073				1.39				1.419
	1.371				1.25				2.256				2.431				1.357				1.266
	1.605				1.313				1.823				1.308				1.864				1.358
	1.987				1.267				1.978				1.305				1.832				1.091
	1.254				2.544				2.417				1.473				1.32				0.857
	0.857				0.857				2.03				0.973				2.047				2.546
	1.481				0.943				1.463				1.68				1.439				1.503
	1.254				0.857				2.591				1.901				2.161				0.804
	1.409				1.318				1.334				1.911				1.592				1.503
	1.188				0.737				1.544				1.473				0.531				1.186
	1.487				1.215				1.584				1.415				1.138				0.937
	1.911				0.943				2.372				1.138				1.647				1.45
	1.481				1.21				1.911				1.384				1.982				1.3
	1.324				1.684				1.885				0.991				1.649				0.991
	1.551				1.718				1.774				0.932				1.503				1.39
	1.409				1.494				1.491				1.352				1.649				0.988
	1.179				1.39				1.779				1.081				1.774				1.252
	2.102				1.376				1.025				1.463				1.073				0.923
	0.826				0.918				1.63				1.179				1.313				1.647
	0.771				0.896				1.211				1.081				2.337				1.166
	1.073				1.008				2.376				1.647				2.462				1.39
	1.663				1.063				1.947				1.029				1.521				1.243
	1.517				0.746				2.81				1.415				1.473				1.188
	1.718				0.937				1.308				1.946				0.923				0.725
	1.029				1.153				1.921				1.551				1.042				1.259
	1.054				0.988				1.422				2.069				2.175				1.168
	2.215				1.243				1.463				1.473				1.426				2.194
	0.988				0.896				1.3				1.977				1.193				1.741
	1.252				0.988				1.042				1.138				1.252				1.68
	1.663				1.451				1.715				0.943				0.991				1.32
	1.023				1.398				1.946				1.054				1.517				1.031
	1.243				0.915				1.694				1.308				0.915				1.12
	1.504				1.352				1.677				1.385				1.188				1.091
	1.097				1.153				1.091				2.016				0.857				1.118
	1.663				0.857				1.45				0.918				1.134				1.481
	1.857				0.988				0.988				1.318				0.857				1.631
	1.603				1.384				2.83				1.215				1.385				0.793
	2.004				1.487				3.202				1.344				1.12				1.771
	1.134				1.463				1.481				1.864				0.959				1.231
	1.324				1.713				2.183				2.947				1.318				1.768
	1.166				1.063				1.902				2.017				1.401				1.186
	1.273				1.056				1.959				1.252				0.932				2.101
	1.186				1.473				2.24				1.562				1.415				0.918
	2.068				1.188				2.23				1.447				0.923				1.459
	1.186				1.422				1.398				2.714				1.358				1.668
	1.627				1.006				1.073				1.445				0.659				1.318
	1.122				1.318				1.409				1.231				0.593				1.773
	1.334				0.826				1.503				1.718				1.134				1.39
	0.896				0.98				1.647				1.653				0.791				1.481
	1.463				1.925				1.41				1.398				1.226				1.566
	1.188				1.006				1.12				1.426				1.445				1.451
	1.273				1.298				1.004				1.566				1.352				1.352
	1.459				1.864				1.308				1.226				2.299				2.487
	1.168				0.857				1.054				1.267				1.188				1.006
	1.865				1.254				1.308				1.056				2.544				2.337
	1.305				1.73				1.836				1.946				1.647				0.751
	1.538				1.226				1.725				1.584				2.19				0.725
	1.447				1.396				1.572				1.385				1.384				1.326
	0.959				2.05				0.98				1.259				2.688				1.091
	1.595				1.419				1.653				1.409				1.779				1.179
	1.713				0.884				1.415				1.463				1.667				1.186
	1.663				1.583				1.295				1.426				1.651				0.959
	1.202				0.943				1.188				0.937				2.815				1.025
	1.087				1.173				1.517				1.279				0.796				1.334
	0.988				1.267				1.562				1.647				1.211				2.004
	1.318				1.647				1.326				1.799				1.451				2.997
	1.725				0.791				1.409				2.362				1.358				1.581
	1.419				1.054				1.517				1.054				1.054				1.087
	1.627				0.915				1.978				1.885				0.918				0.988
	1.793				1.122				1.741				1.694				1.252				1.267
	1.031				1.118				1.725				1.358				0.768				1.45
	1.398				1.063				1.68				1.384				1.186				1.409
	1.134				1.504				1.521				1.004				1.503				2.017
	1.845				2.796				1.073				1.081				0.923				1.153
	0.98				0.923				1.793				0.915				1.267				1.384
	1.3				1.447				1.647				0.826				0.725				0.844
	1.517				1.396				1.823				1.097				1.252				1.151
	1.45				1.504				1.566				1.243				1.494				0.879
	1.445				0.988				1.324				1.419				1.168				0.95
	1.396				1.097				1.415				1.358				0.915				1.063
	1.12				0.997				1.151				2.449				1.647				1.371
	1.684				1.259				1.126				1.592				0.867				1.173
	1.042				1.151				1.126				1.715				0.688				1.621
	1.105				0.659				1.725				1.259				1.39				0.925
	1.188				0.98				1.091				0.923				0.725				1.915
	1.063				1.295				0.659				1.151				0.804				1.653
	0.826				0.923				0.737				0.71				1.029				1.023
	1.981				1.259				1.358				0.725				1.056				1.627
	1.653				1.358				1.587				1.866				0.98				1.173
	1.266				1.396				1.231				1.151				1.473				1.755
	2.176				1.445				0.791				1.073				1.774				1.594
	1.581				0.771				1.324				0.791				0.844				1.566
	1.741				1.025				1.594				0.802				0.923				1.12
	1.358				1.073				1.647				1.063				1.179				0.98
	0.932				1.087				2.564				0.98				1.063				1.081
	0.71				0.791				1.627				1.318				0.649				0.771
	1.193				1.105				1.063				2.052				1.533				0.988
	0.793				0.896				1.422				1.494				1.422				0.937
	1.168				0.884				2.302				0.859				0.943
	0.475												1.528
	1.37805				1.22962				1.61937				1.43058				1.36804				1.3528
TMF_D19, GMAP_2.2.5;;golgin-84_D!3.3 rec#44
2021-07-12
Image 51 SG1_63x_2xzoom				Image 52 SG1_63x_2xzoom				Image 53 SG2_63x_2xzoom				Image 54 SG2_63x_2xzoom				Image 55 SG3_63x_2xzoom				Image 56 SG3_63x_2xzoom
	1.503				1.959				1.715				1.675				1.538				2.237
	1.409				2.047				2.504				2.376				2.084				1.921
	1.503				1.911				1.32				2.19				1.919				1.385
	1.073				1.595				1.463				1.627				2.129				1.422
	1.186				1.506				1.334				2.78				2.102				1.357
	0.95				1.609				1.925				2.33				1.595				1.385
	1.173				1.516				2.724				0.925				1.959				1.357
	1.318				1.709				1.521				1.846				1.006				1.32
	1.494				1.774				1.885				1.054				1.3				1.975
	1.396				1.25				2.05				1.845				1.091				1.481
	0.988				1.266				1.313				1.677				1.516				1.688
	0.725				1.609				1.097				0.796				1.318				1.166
	1.713				1.215				1.134				1.609				1.587				1.609
	1.188				1.439				1.193				1.533				0.567				1.504
	1.357				1.621				1.134				1.725				1.689				1.006
	1.358				1.445				0.728				1.179				2.545				1.401
	1.32				0.713				0.751				1.718				1.456				1.473
	1.056				1.202				0.988				1.426				1.473				1.267
	1.481				1.168				0.884				1.715				1.544				0.943
	1.326				1.226				1.358				1.254				2.044				1.401
	1.215				1.637				1.25				1.959				1.279				1.41
	1.357				1.266				1.566				1.959				0.815				1.138
	1.688				1.252				1.153				1.631				1.915				1.252
	1.266				1.451				1.151				1.647				1.481				1.054
	0.859				1.503				1.451				1.659				1.566				1.054
	0.923				1.376				0.622				1.318				2.093				1.419
	1.173				1.401				1.688				1.358				1.581				1.385
	1.173				1.318				1.081				0.918				1.054				1.188
	1.008				0.751				1.451				1.313				1.398				1.004
	0.857				1.688				1.231				1.266				1.087				1.647
	1.042				1.054				0.923				0.802				1.73				1.188
	0.923				1.252				1.609				1.266				0.98				0.793
	1.087				1.081				1.45				0.713				1.318				0.997
	0.896				0.884				0.884				0.923				1.226				1.415
	1.134				0.678				1.581				0.791				1.023				1.073
	1.226				1.647				2.05				1.491				0.896				1.073
	0.857				1.254				1.473				1.491				0.98				1.042
	0.793				1.042				1.845				2.109				0.725				1.008
	1.153				1.68				1.252				1.384				1.445				0.791
	0.751				0.896				1.122				0.98				1.451				1.32
	1.006				1.885				1.279				1.215				0.793				1.226
	1.621				0.859				1.151				2.017				1.352				1.925
	1.031				1.566				0.672				1.504				1.581				1.451
	1.334				1.21				0.991				0.991				1.773				1.126
	1.41				1.621				1.318				1.313				1.279				0.751
	1.12				2.122				1.537				1.065				0.725				0.725
	1.238				1.473				1.153				1.25				2.118				1.385
	1.298				0.923				0.98				1.688				0.593				1.609
	0.804				1.925				1.45				1.583				0.98				1.118
	0.859				1.544				1.238				1.647				1.827				1.521
	1.385				1.902				1.494				1.85				1.193				1.504
	1.463				2.209				0.937				1.384				1.211				1.637
	1.226				1.445				1.603				1.445				0.98				1.226
	1.138				1.042				1.254				1.056				0.597				1.371
	1.173				1.398				1.551				1.308				1.279				0.48
	1.32				1.173				0.943				0.915				0.923				0.943
	1.426				2.193				1.537				1.358				1.41				0.932
	1.056				1.333				1.151				1.32				1.122				1.649
	0.932				1.555				1.647				1.774				1.562				0.659
	1.326				1.134				1.594				0.932				1.451				1.081
	1.279				1.042				1.419				0.802				1.215				1.252
	1.725				1.054				1.888				0.859				1.188				1.592
	1.32				0.839				1.516				1.779				1.334				1.538
	0.915				1.39				0.857				1.401				1.065				2.125
	1.193				1.827				1.836				1.975				1.398				1.318
	1.21				1.008				1.503				2.03				1.267				2.199
	0.688				1.065				1.352				1.555				1.445				2.871
	0.98				1.473				1.326				1.334				0.859				0.768
	1.151				1.584				0.923				1.977				0.859				1.544
	0.834				1.631				1.054				1.86				1.12				0.857
	0.791				1.259				1.318				1.279				0.859				1.977
	1.308				0.937				1.911				1.004				1.226				0.71
	1.266				1.846				1.566				1.818				0.932				0.649
	1.266				1.252				1.211				1.186				2.377				1.74
	1.313				1.063				1.897				2.307				0.923				0.923
	1.063				1.042				1.273				1.385				1.105				1.073
	0.796				0.751				1.823				1.566				1.128				1.25
	1.439				1.006				1.32				1.211				1.481				0.896
	1.572				1.168				2.094				1.128				0.859				1.266
	1.004				0.988				1.279				1.994				1.153				0.826
	1.151				1.243				2.19				1.398				0.826				1.063
	1.39				1.595				1.562				0.925				1.773				1.097
	1.006				0.943				0.867				1.357				2.395				1.186
	0.896				1.279				2.183				1.318				0.95				0.652
	1.054				1.173				1.318				0.937				1.267				1.073
	0.918				0.815				1.042				1.128				0.48				1.358
	1.087				1.023				1.188				1.042				0.887				1.318
	1.122				1.151				1.779				1.385				1.118				0.826
	1.445				1.226				2.941				0.918				1.252				1.521
	0.815				1.459				2.306				0.844				1.186				1.073
	0.857				1.911				1.166				1.12				1.006				1.134
	0.973				1.422				0.943				1.238				1.594				0.918
	1.073				0.896				1.056				1.105				0.768				1.358
	0.608				0.622				1.521				1.647				0.834				1.226
	0.826				1.21				1.516				1.188				1.39				1.031
	0.746				0.466				0.988				1.79				0.793				0.751
	1.352				0.988				1.572				0.98				1.333				1.254
	0.826				1.456				1.166				0.857				0.793				0.937
	1.318				1.447				1.25				1.451				0.713				0.804
	1.202				0.751				0.672				1.688				0.915				1.252
	1.168				0.98				1.279				1.741				1.202				0.959
	0.857				0.751				1.631				1.594								1.073
	0.791				1.41				1.384				0.771								1.385
	1.295				1.042				1.592				1.252								1.151
					1.031				0.834				1.151								1.128
					1.179				2.759
					1.506				1.151
					0.659				1.647
	1.14378				1.30798				1.40929				1.42046				1.2923				1.25495
TMF_D19, GMAP_2.2.5;;golgin-84_D!3.3 rec#67
2021-07-12
Image 57 SG1_63x_2xzoom				Image 58 SG1_63x_2xzoom				Image 59 SG2_63x_2xzoom				Image 60 SG2_63x_2xzoom				Image 61 SG3_63x_2xzoom				Image 62 SG3_63x_2xzoom
	1.86				1.445				2.449				1.521				1.647				3.038
	1.627				1.385				1.305				1.566				2.639				2.423
	2.11				1.097				1.134				1.668				1.978				3.363
	1.029				1.344				1.615				1.32				1.977				1.713
	2.063				1.544				1.538				1.215				1.583				1.128
	1.313				1.951				1.845				2.57				0.915				1.45
	1.081				1.376				2.47				1.866				1.32				2.38
	2.052				1.838				1.243				1.566				1.649				2.046
	1.254				1.73				1.3				0.923				2.21				1.866
	1.581				1.32				1.605				1.605				1.543				1.921
	1.318				1.054				1.211				1.845				0.896				1.439
	0.925				1.398				1.122				1.358				0.678				1.551
	1.384				1.12				1.334				1.166				1.684				2.138
	1.186				1.667				1.668				1.226				2.168				1.463
	0.98				1.073				1.504				2.666				1.188				1.684
	1.273				1.138				1.627				1.768				1.073				1.503
	1.054				1.334				1.358				1.173				0.804				1.773
	0.867				1.334				1.065				1.422				0.988				2.021
	1.667				1.711				1.279				1.188				1.713				2.145
	0.608				1.188				1.12				1.073				0.527				1.445
	0.923				1.238				0.932				1.118				1.12				0.896
	0.884				1.12				1.463				2.122				1.105				2.599
	1.081				0.867				1.168				0.662				1.186				1.243
	1.947				1.473				1.318				1.551				1.595				1.419
	1.054				1.517				0.915				2.38				1.056				1.12
	1.371				1.595				0.973				1.305				1.376				1.516
	1.122				0.959				1.173				1.211				1.528				1.487
	1.551				1.32				1.186				1.259				1.506				1.503
	1.326				1.173				1.595				1.12				1.647				1.516
	1.784				1.073				1.12				1.647				1.562				1.592
	1.445				0.688				1.344				1.517				1.463				1.193
	1.426				1.211				1.358				1.451				0.815				1.506
	1.153				1.385				1.151				2.158				1.333				1.463
	1.21				1.318				1.173				1.318				1.202				0.973
	1.401				1.023				0.937				1.358				0.98				1.031
	1.134				0.98				1.081				1.725				1.663				2.134
	1.023				1.647				2.48				1.921				1.419				2.23
	1.153				1.409				0.815				2.182				1.715				2.583
	1.259				1.134				1.352				1.226				1.259				1.243
	1.279				1.755				0.896				1.081				1.318				0.997
	0.95				1.21				1.21				1.186				1.273				1.528
	0.844				1.087				1.659				1.459				2.6				1.503
	1.713				0.923				1.966				1.445				1.029				3.311
	1.73				1.259				1.647				1.992				1.215				1.396
	1.653				0.925				1.503				1.463				1.122				1.401
	0.834				0.826				0.932				1.279				1.947				1.358
	0.793				0.567				1.473				1.538				2.418				1.419
	0.728				1.122				1.008				1.594				1.25				1.25
	1.056				1.419				1.3				0.923				1.615				2.106
	1.226				1.166				2.145				1.259				1.215				1.845
	0.804				1.396				1.401				1.39				1.779				1.799
	0.857				1.063				1.709				0.884				1.68				1.151
	1.318				0.918				1.122				1.649				2.03				1.938
	0.844				1.211				1.445				0.857				1.45				1.252
	0.659				1.621				1.473				1.384				1.491				2.146
	0.791				1.073				1.667				2.743				0.746				2.609
	0.867				1.006				1.151				1.134				1.647				1.153
	1.025				1.887				1.581				1.78				0.973				1.946
	0.857				1.151				0.672				1.254				1.982				1.911
	1.006				1.042				1.211				0.567				1.603				1.647
	0.943				1.885				0.943				0.678				1.308				1.79
	0.943				1.073				1.254				0.937				1.318				1.352
	0.915				1.295				1.008				0.844				1.647				0.859
	1.506				0.896				1.151				0.95				1.473				3.692
	1.295				0.815				0.923				2.004				1.832				1.555
	1.581				0.659				1.042				1.126				2.19				2.158
	1.3				0.793				1.128				0.991				1.279				1.647
	1.344				0.988				0.923				1.595				1.128				1.491
	1.823				1.78				1.073				1.122				0.923				1.555
	0.796				1.138				1.959				1.21				1.188				1.318
	1.318				0.923				1.487				1.506				0.943				1.481
	1.39				1.774				1.344				0.826				1.627				1.713
	1.279				1.105				1.456				1.12				1.358				1.74
	1.238				0.857				0.98				1.295				1.215				1.581
	0.844				0.597				1.054				1.533				0.608				1.334
	1.259				0.728				1.318				0.713				0.659				1.774
	1.254				0.857				0.859				2.873				1.186				1.243
	1.186				0.804				1.025				1.318				1.647				1.688
	0.713				1.081				0.988				1.259				1.419				1.779
	0.589				1.008				1.273				1.445				1.538				1.684
	0.859				0.796				1.279				1.173				1.831				0.896
	1.042				0.95				1.358				1.587				1.279				1.273
	0.7				1.333				0.659				1.073				0.7				2.017
	0.844				1.231				1.352				1.063				1.39				1.188
	1.398				1.063				1.226				0.988				1.008				1.713
	0.857				1.081				0.793				0.988				1.211				1.063
	0.662				1.333				1.615				0.725				1.718				1.445
	1.025				1.32				0.649				1.056				2.346				1.259
	0.844				1.68				1.042				1.153				1.21				1.603
	0.915				1.544				1.12				1.186				1.887				1.864
	0.988				0.659				0.625				1.587				1.41				1.259
	1.188				0.844				0.796				1.627				1.384				2.919
	0.98				1.252				0.71				2.237				1.538				1.647
	0.659				1.097				0.329				1.081				0.543				1.105
	0.417				0.918				0.839				1.357				1.517				0.859
	1.215				1.649				0.737				1.376				0.884				1.627
	0.802				1.544				0.649				1.929				0.597				1.41
	0.98				0.461				0.793				1.371				0.515				1.647
	0.918				1.709				0.531				2.084				0.879				1.128
	1.73				1.451				0.531				1.358				0.527				1.054
	1.12				1.584								1.517				1.358				1.572
	1.506				1.959								1.023								1.809
	0.988				2.19								0.997
	0.923				1.956								1.32
	1.521				0.959								0.884
					0.988								1.054
					1.473								1.911
													1.243
													1.566
													1.186
													0.859
													0.896
													2.109
	1.16105				1.23256				1.23318				1.39563				1.37932				1.65876
